# Supplementary material for: Brain single cell transcriptomic profiles in episodic memory phenotypes associated with temporal lobe epilepsy
Source: NPJ Genom Med. 2022 Nov 29;7:69. doi: 10.1038/s41525-022-00339-4 (PMC9709106; doi:10.1038/s41525-022-00339-4)
Supplement: Supplementary file 2 — Supplementary Table 2 [file 41525_2022_339_MOESM2_ESM.xlsx]

## Sheet: a. DE_markers_GABAergic
	p_val	avg_log2FC	pct.1	pct.2	p_val_adj	gene_symbol
DLG2	8.22581e-294	1.11932	0.998	0.983	3.03705e-289	DLG2
ARL17B	9.24463e-280	0.45341	0.271	0.147	3.41321e-275	ARL17B
KANSL1	9.77087e-254	0.624227	0.828	0.717	3.6075e-249	KANSL1
SNHG14	2.68081e-235	1.05866	0.999	0.995	9.89783e-231	SNHG14
NRG3	1.15293e-234	1.08239	0.995	0.985	4.25673e-230	NRG3
NRXN3	4.44567e-233	1.13925	0.997	0.988	1.64139e-228	NRXN3
TCF4	1.83294e-227	0.89822	0.989	0.959	6.76741e-223	TCF4
CCSER1	8.90108e-226	0.990782	0.987	0.961	3.28637e-221	CCSER1
PTPRN2	1.27228e-225	1.16013	0.949	0.854	4.69737e-221	PTPRN2
GRIN2B	1.82283e-221	1.087	0.965	0.888	6.73007e-217	GRIN2B
FGF14	1.70089e-219	1.10773	0.995	0.973	6.27984e-215	FGF14
MYT1L	8.79467e-217	0.996429	0.981	0.946	3.24708e-212	MYT1L
SNAP25	6.01051e-216	1.06749	0.858	0.704	2.21914e-211	SNAP25
FAM155A	1.93915e-215	1.12919	0.99	0.959	7.15955e-211	FAM155A
ADGRB3	6.8697e-214	1.06444	0.995	0.975	2.53636e-209	ADGRB3
THSD7A	5.8969e-213	1.25806	0.822	0.65	2.1772e-208	THSD7A
NTRK2	1.92018e-212	1.08272	0.959	0.883	7.08951e-208	NTRK2
CNTN1	1.17822e-211	0.876897	0.963	0.904	4.35011e-207	CNTN1
PRNP	5.40396e-210	0.447806	0.508	0.399	1.9952e-205	PRNP
DLGAP1	1.80196e-209	1.18017	0.994	0.978	6.65302e-205	DLGAP1
DNM3	4.4479e-207	1.01143	0.944	0.843	1.64221e-202	DNM3
ANK3	6.55105e-207	0.962095	0.983	0.943	2.41871e-202	ANK3
ANKS1B	5.75644e-205	1.02627	0.994	0.969	2.12534e-200	ANKS1B
TMEM132B	1.81037e-199	1.22205	0.923	0.811	6.68405e-195	TMEM132B
PLCB1	1.1606e-198	1.2184	0.986	0.953	4.28506e-194	PLCB1
MDGA2	5.61826e-194	1.02671	0.973	0.909	2.07432e-189	MDGA2
MAP2	3.20894e-193	0.828376	0.946	0.87	1.18477e-188	MAP2
DOCK3	1.01171e-192	0.907464	0.987	0.949	3.73532e-188	DOCK3
DAB1	5.16927e-192	1.14063	0.979	0.932	1.90855e-187	DAB1
MALAT1	9.2373e-192	1.2316	1	1	3.4105e-187	MALAT1
RTN4	5.72474e-185	0.408171	0.874	0.799	2.11363e-180	RTN4
NCAM1	1.02657e-184	0.923676	0.956	0.897	3.79021e-180	NCAM1
APP	6.46882e-184	0.576451	0.97	0.919	2.38835e-179	APP
ANK2	4.89909e-183	0.908983	0.987	0.948	1.80879e-178	ANK2
CELF2	5.93524e-180	1.12008	0.949	0.87	2.19135e-175	CELF2
LRRC7	9.35429e-179	0.915707	0.984	0.96	3.4537e-174	LRRC7
MAPK10	2.17693e-178	1.02365	0.949	0.863	8.03746e-174	MAPK10
OPCML	4.09328e-178	1.32065	0.984	0.943	1.51128e-173	OPCML
CDC42BPA	1.41563e-177	0.775362	0.948	0.871	5.22665e-173	CDC42BPA
NBEA	1.61068e-177	1.01611	0.979	0.93	5.9468e-173	NBEA
MAGI2	4.9126e-177	1.1069	0.993	0.97	1.81378e-172	MAGI2
FGF12	9.1987e-177	1.1684	0.983	0.944	3.39625e-172	FGF12
GRIA2	1.28376e-176	0.768714	0.983	0.925	4.73977e-172	GRIA2
PRKCE	3.91152e-176	1.11724	0.915	0.792	1.44417e-171	PRKCE
RORA	6.67899e-176	1.23736	0.961	0.869	2.46595e-171	RORA
AKAP6	1.07225e-175	1.00405	0.967	0.905	3.95884e-171	AKAP6
DCLK1	2.15394e-175	1.04785	0.944	0.872	7.95257e-171	DCLK1
CNTNAP2	3.24248e-175	1.08595	0.999	0.987	1.19716e-170	CNTNAP2
SCN2A	4.17055e-175	0.728078	0.901	0.792	1.53981e-170	SCN2A
RPS6KA2	1.99397e-174	1.24274	0.938	0.789	7.36195e-170	RPS6KA2
NLGN1	2.15145e-174	1.03213	0.967	0.94	7.94335e-170	NLGN1
FRMD4A	2.40812e-174	1.10888	0.992	0.959	8.89101e-170	FRMD4A
TMEM178B	6.88553e-173	1.10849	0.95	0.86	2.54221e-168	TMEM178B
LINC00969	4.21799e-171	0.543481	0.733	0.548	1.55732e-166	LINC00969
FTX	5.08819e-171	0.876353	0.994	0.974	1.87861e-166	FTX
PAK3	2.03942e-170	0.872894	0.927	0.821	7.52973e-166	PAK3
PPFIA2	2.26013e-170	0.895416	0.96	0.892	8.34463e-166	PPFIA2
CACNA1C	5.32033e-170	1.11343	0.941	0.864	1.96432e-165	CACNA1C
HIVEP3	5.00688e-169	1.01284	0.906	0.8	1.84859e-164	HIVEP3
MAGI1	5.53121e-169	1.00783	0.963	0.89	2.04218e-164	MAGI1
LRP1B	1.0811e-168	1.09854	0.988	0.961	3.99152e-164	LRP1B
GNAS	2.33121e-168	0.605667	0.832	0.721	8.60707e-164	GNAS
DST	3.18399e-166	0.805798	0.945	0.888	1.17556e-161	DST
LSAMP	2.92717e-165	0.974551	0.995	0.984	1.08074e-160	LSAMP
CLASP2	3.04407e-165	0.778103	0.979	0.931	1.1239e-160	CLASP2
MBD5	7.70617e-165	0.802642	0.957	0.887	2.84519e-160	MBD5
DMD	1.04571e-164	1.01401	0.944	0.877	3.86088e-160	DMD
MYCBP2	1.15458e-164	0.732724	0.955	0.883	4.26282e-160	MYCBP2
GABBR2	2.89103e-164	0.939091	0.922	0.799	1.0674e-159	GABBR2
KCNQ3	3.82444e-164	1.09633	0.913	0.807	1.41202e-159	KCNQ3
NAV2	6.03811e-164	1.12702	0.923	0.825	2.22933e-159	NAV2
GRIK2	6.95564e-164	0.889343	0.991	0.979	2.56809e-159	GRIK2
PRKACB	1.8283e-163	0.720183	0.884	0.783	6.75026e-159	PRKACB
RIMS2	2.79374e-163	0.967574	0.986	0.952	1.03148e-158	RIMS2
ASTN1	3.86874e-162	0.894535	0.874	0.734	1.42838e-157	ASTN1
ZEB2	9.25313e-162	0.951743	0.917	0.785	3.41635e-157	ZEB2
TRIO	1.85466e-161	1.02966	0.923	0.807	6.84759e-157	TRIO
CACNA1D	2.28591e-161	1.07289	0.924	0.781	8.4398e-157	CACNA1D
PPP2R2B	2.38186e-161	1.2045	0.966	0.888	8.79408e-157	PPP2R2B
AUTS2	4.94625e-160	0.948485	0.987	0.958	1.8262e-155	AUTS2
CADM2	7.98771e-160	1.0891	0.995	0.981	2.94914e-155	CADM2
PRKN	4.34861e-158	0.965431	0.942	0.849	1.60555e-153	PRKN
IL1RAPL1	1.01578e-156	1.09313	0.984	0.949	3.75036e-152	IL1RAPL1
CSMD1	1.62234e-156	1.20721	0.983	0.974	5.98986e-152	CSMD1
GRIA1	4.35173e-156	0.969817	0.959	0.906	1.6067e-151	GRIA1
KAZN	7.79158e-156	1.22313	0.993	0.968	2.87673e-151	KAZN
SETBP1	2.55102e-155	1.19153	0.89	0.739	9.41863e-151	SETBP1
SYT16	6.43787e-155	0.900462	0.87	0.702	2.37693e-150	SYT16
AHI1	7.39691e-155	0.908277	0.979	0.923	2.73101e-150	AHI1
ADCY2	1.1624e-154	0.979027	0.892	0.767	4.2917e-150	ADCY2
DIP2C	3.4322e-153	1.05891	0.889	0.732	1.2672e-148	DIP2C
KCNJ3	1.05497e-152	0.762896	0.878	0.759	3.89505e-148	KCNJ3
CTNND2	2.48505e-152	1.1284	0.975	0.923	9.17505e-148	CTNND2
RTN1	5.11485e-152	0.373449	0.957	0.914	1.88845e-147	RTN1
SGIP1	5.84536e-152	0.69207	0.875	0.769	2.15816e-147	SGIP1
SAMD12	6.37871e-152	0.987788	0.905	0.781	2.35508e-147	SAMD12
MAP1B	6.54358e-152	0.784357	0.816	0.676	2.41595e-147	MAP1B
SEPT7	3.99896e-151	0.714452	0.78	0.554	1.47645e-146	SEPT7
RIMS1	4.30588e-151	0.817671	0.929	0.852	1.58977e-146	RIMS1
ATP2B1	1.41962e-150	0.559722	0.859	0.775	5.24139e-146	ATP2B1
OXR1	3.03292e-150	1.04009	0.958	0.876	1.11979e-145	OXR1
THRB	3.15715e-150	0.847058	0.921	0.85	1.16565e-145	THRB
SMARCA2	4.08494e-150	0.882651	0.868	0.699	1.5082e-145	SMARCA2
LIMCH1	4.96568e-150	0.999262	0.945	0.85	1.83338e-145	LIMCH1
TIAM1	9.24713e-149	0.962241	0.9	0.761	3.41413e-144	TIAM1
FMN2	7.08539e-148	0.832702	0.926	0.81	2.616e-143	FMN2
CSRNP3	8.27296e-148	0.739597	0.884	0.769	3.05446e-143	CSRNP3
FBXL17	1.01428e-147	0.873305	0.936	0.869	3.74484e-143	FBXL17
NALCN	3.59861e-147	0.809635	0.899	0.779	1.32864e-142	NALCN
CADPS	6.46133e-147	1.03137	0.955	0.887	2.38559e-142	CADPS
MAP7	7.4797e-147	0.892249	0.918	0.791	2.76158e-142	MAP7
ATXN1	2.06835e-146	0.937718	0.938	0.845	7.63655e-142	ATXN1
SYN2	2.41433e-146	1.11671	0.929	0.847	8.91395e-142	SYN2
KIF5C	7.97341e-146	0.791155	0.878	0.724	2.94386e-141	KIF5C
NMNAT2	1.28244e-145	0.849478	0.905	0.773	4.73488e-141	NMNAT2
BEX1	1.87935e-145	0.549545	0.304	0.175	6.93875e-141	BEX1
UNC79	2.63581e-144	0.822186	0.928	0.822	9.73166e-140	UNC79
REV3L	1.12902e-143	0.761073	0.943	0.852	4.16844e-139	REV3L
RGS7	3.7115e-143	0.983815	0.976	0.932	1.37032e-138	RGS7
AC134511.1	2.35945e-142	1.13908	0.925	0.824	8.71131e-138	AC134511.1
ADGRL3	2.53588e-142	0.968592	0.975	0.942	9.36273e-138	ADGRL3
LARGE1	1.35466e-141	1.05358	0.958	0.874	5.00152e-137	LARGE1
PCLO	1.36123e-141	0.872773	0.938	0.864	5.02581e-137	PCLO
ZNF638	1.39051e-141	0.741546	0.863	0.718	5.13388e-137	ZNF638
NDUFA4	2.91394e-141	0.378862	0.225	0.155	1.07586e-136	NDUFA4
KCNMA1	5.14633e-141	1.17774	0.948	0.871	1.90008e-136	KCNMA1
VSNL1	1.1933e-140	0.919289	0.649	0.423	4.40579e-136	VSNL1
RBFOX2	1.86873e-140	0.675694	0.958	0.896	6.89956e-136	RBFOX2
KCNC2	5.59827e-140	0.846915	0.925	0.884	2.06694e-135	KCNC2
GPHN	9.32017e-140	0.733985	0.992	0.963	3.4411e-135	GPHN
CAMTA1	1.57395e-139	0.862413	0.956	0.895	5.81117e-135	CAMTA1
KALRN	3.12377e-139	0.987284	0.948	0.878	1.15333e-134	KALRN
NDFIP1	1.16691e-138	0.479981	0.88	0.796	4.30835e-134	NDFIP1
YWHAG	7.70747e-138	0.543739	0.46	0.244	2.84568e-133	YWHAG
SYT14	1.53912e-137	0.771039	0.919	0.808	5.6826e-133	SYT14
MEF2C	1.72155e-137	0.920912	0.967	0.914	6.35614e-133	MEF2C
MACROD2	2.05964e-137	0.893785	0.974	0.939	7.60441e-133	MACROD2
ROBO2	2.23023e-137	1.16902	0.965	0.949	8.23425e-133	ROBO2
GAD1	7.46361e-137	0.718004	0.807	0.693	2.75564e-132	GAD1
PEBP1	4.68264e-136	0.539577	0.383	0.221	1.72888e-131	PEBP1
SLC4A10	1.19725e-135	0.824809	0.954	0.879	4.42037e-131	SLC4A10
CALM2	2.2054e-135	0.716787	0.605	0.375	8.14256e-131	CALM2
GPM6A	3.28779e-135	0.521734	0.974	0.935	1.21389e-130	GPM6A
NRXN1	1.98577e-134	1.01151	0.982	0.967	7.33167e-130	NRXN1
MATR3	2.59457e-134	0.505844	0.724	0.59	9.5794e-130	MATR3
UBA6-AS1	4.31449e-134	0.892359	0.723	0.568	1.59295e-129	UBA6-AS1
MTUS2	1.95469e-133	1.00251	0.911	0.825	7.21689e-129	MTUS2
SNTG1	2.37762e-133	0.958097	0.955	0.924	8.77839e-129	SNTG1
ERC2	2.8454e-133	0.998147	0.939	0.861	1.05055e-128	ERC2
MYRIP	3.72486e-133	1.13277	0.9	0.769	1.37525e-128	MYRIP
QKI	4.12518e-133	0.907934	0.936	0.867	1.52306e-128	QKI
NAP1L1	1.54576e-132	0.521346	0.773	0.656	5.70709e-128	NAP1L1
MAST4	1.72558e-132	0.869692	0.845	0.697	6.37101e-128	MAST4
LINC-PINT	5.00157e-132	0.893108	0.929	0.821	1.84663e-127	LINC-PINT
EIF4G3	1.72689e-131	0.71944	0.962	0.893	6.37584e-127	EIF4G3
TRIM9	3.98716e-131	0.842318	0.915	0.824	1.4721e-126	TRIM9
PTPRG	5.75077e-131	0.974571	0.933	0.84	2.12324e-126	PTPRG
AKT3	1.20319e-130	0.826811	0.948	0.869	4.4423e-126	AKT3
NEGR1	1.35469e-130	0.990968	0.963	0.916	5.00167e-126	NEGR1
ARID1B	1.57787e-130	0.768336	0.947	0.873	5.82564e-126	ARID1B
PTPRD	4.25274e-130	1.00032	0.966	0.946	1.57016e-125	PTPRD
MEF2C-AS1	4.90595e-130	0.820876	0.79	0.608	1.81133e-125	MEF2C-AS1
NEBL	5.38012e-130	0.780384	0.928	0.836	1.98639e-125	NEBL
TRAF3IP2-AS1	2.39841e-129	0.791074	0.848	0.682	8.85518e-125	TRAF3IP2-AS1
RABGAP1L	2.82565e-129	0.818078	0.953	0.886	1.04326e-124	RABGAP1L
ERC1	3.04408e-129	0.75036	0.949	0.877	1.1239e-124	ERC1
ATP1B1	7.6073e-129	0.250962	0.939	0.915	2.80869e-124	ATP1B1
AC092691.1	8.46093e-129	0.896123	0.912	0.846	3.12386e-124	AC092691.1
GRIP1	8.50724e-129	1.03973	0.941	0.856	3.14096e-124	GRIP1
SLC35F1	1.04923e-128	0.966311	0.871	0.755	3.87387e-124	SLC35F1
VAMP2	1.22225e-128	0.543908	0.439	0.251	4.51266e-124	VAMP2
IMMP2L	1.73678e-128	0.757885	0.903	0.798	6.41236e-124	IMMP2L
TMEM108	2.97158e-128	0.967484	0.858	0.726	1.09714e-123	TMEM108
PPP3CA	4.23711e-128	0.741001	0.919	0.859	1.56438e-123	PPP3CA
WDFY3	5.11356e-128	0.732578	0.846	0.699	1.88798e-123	WDFY3
TCF12	6.13646e-128	0.918301	0.89	0.766	2.26564e-123	TCF12
PJA2	1.51151e-127	0.655426	0.705	0.551	5.58063e-123	PJA2
SYNE1	1.78821e-127	0.775567	0.957	0.885	6.60226e-123	SYNE1
TNRC6A	2.38169e-127	0.567885	0.988	0.963	8.79344e-123	TNRC6A
MICU3	5.49926e-127	0.729921	0.761	0.56	2.03038e-122	MICU3
LINC01481	1.09388e-126	0.716857	0.793	0.678	4.03872e-122	LINC01481
ANKRD36	3.10377e-126	0.563597	0.833	0.709	1.14594e-121	ANKRD36
OCIAD1	1.72074e-125	0.328525	0.707	0.593	6.35315e-121	OCIAD1
PDE4D	2.96634e-125	0.963883	0.96	0.919	1.0952e-120	PDE4D
RCAN2	3.17258e-125	0.818932	0.762	0.591	1.17135e-120	RCAN2
DLGAP2	4.28026e-125	1.24671	0.897	0.8	1.58031e-120	DLGAP2
TRIM2	6.38389e-125	0.723171	0.804	0.652	2.357e-120	TRIM2
TNIK	7.64892e-125	0.970732	0.86	0.705	2.82406e-120	TNIK
ARNT2	8.97289e-125	0.898491	0.844	0.721	3.31288e-120	ARNT2
MACF1	9.49484e-125	0.761566	0.952	0.895	3.50559e-120	MACF1
HCN1	1.5217e-124	0.926768	0.882	0.763	5.61827e-120	HCN1
PREPL	1.73726e-124	0.485782	0.835	0.766	6.41415e-120	PREPL
CCDC91	4.07448e-124	0.774987	0.853	0.697	1.50434e-119	CCDC91
NRCAM	6.40919e-124	0.787446	0.918	0.83	2.36634e-119	NRCAM
SLC6A1	9.92581e-124	0.744644	0.847	0.681	3.66471e-119	SLC6A1
FAM172A	1.01996e-123	0.676557	0.883	0.777	3.7658e-119	FAM172A
RAPGEF4	1.29621e-123	0.880658	0.894	0.764	4.78576e-119	RAPGEF4
ITFG1	1.84735e-123	0.744545	0.919	0.815	6.82059e-119	ITFG1
BEX3	2.75861e-123	0.59122	0.603	0.408	1.01851e-118	BEX3
ARHGAP26	6.09169e-123	0.933079	0.83	0.657	2.24911e-118	ARHGAP26
ATRX	6.13819e-123	0.580452	0.908	0.817	2.26628e-118	ATRX
SPTBN1	6.46517e-123	0.802464	0.797	0.638	2.38701e-118	SPTBN1
NTRK3	9.9276e-123	1.03452	0.876	0.755	3.66537e-118	NTRK3
CTNNA2	1.23004e-122	1.0475	0.958	0.887	4.54142e-118	CTNNA2
STXBP5L	2.22229e-122	0.84886	0.973	0.926	8.2049e-118	STXBP5L
HSPA12A	2.68182e-122	0.734606	0.725	0.548	9.90155e-118	HSPA12A
FRMPD4	5.80197e-122	0.985763	0.935	0.85	2.14214e-117	FRMPD4
FTO	1.53795e-121	0.774591	0.855	0.709	5.67826e-117	FTO
TBC1D5	1.88241e-121	0.825392	0.895	0.765	6.95004e-117	TBC1D5
XKR6	2.67422e-121	0.845767	0.875	0.754	9.8735e-117	XKR6
TUBB2A	2.8009e-121	0.388976	0.238	0.137	1.03412e-116	TUBB2A
CALM1	6.52238e-121	0.686854	0.737	0.603	2.40813e-116	CALM1
TANC2	1.51578e-120	0.788889	0.918	0.811	5.5964e-116	TANC2
EXOC4	1.59349e-120	0.84319	0.88	0.75	5.88332e-116	EXOC4
GABRB1	1.76081e-120	0.783237	0.907	0.846	6.50108e-116	GABRB1
XKR4	5.89451e-120	1.21536	0.937	0.847	2.17631e-115	XKR4
ARFGEF3	6.49719e-120	0.793799	0.788	0.59	2.39883e-115	ARFGEF3
ANKRD36C	7.32029e-120	0.656407	0.827	0.681	2.70272e-115	ANKRD36C
FARP1	8.33288e-120	0.75958	0.77	0.601	3.07658e-115	FARP1
ANO4	1.1104e-119	0.947838	0.877	0.745	4.09972e-115	ANO4
NCOA2	1.23223e-119	0.80156	0.825	0.649	4.54953e-115	NCOA2
HECW2	1.49432e-119	0.826371	0.856	0.721	5.51718e-115	HECW2
GABRB2	1.60712e-119	0.799305	0.918	0.856	5.93366e-115	GABRB2
SNAP91	1.89352e-119	0.743811	0.887	0.774	6.99105e-115	SNAP91
SCMH1	3.35082e-119	0.774521	0.887	0.754	1.23716e-114	SCMH1
FAF1	5.71299e-119	0.745088	0.919	0.811	2.10929e-114	FAF1
AC010317.1	7.03887e-119	0.657914	0.582	0.375	2.59882e-114	AC010317.1
HSP90AA1	7.15524e-119	0.473202	0.384	0.295	2.64179e-114	HSP90AA1
CAMK2A	7.80058e-119	0.808274	0.617	0.307	2.88005e-114	CAMK2A
ATP8A2	1.06461e-118	0.980914	0.954	0.874	3.93066e-114	ATP8A2
TMEM161B-AS1	1.13564e-118	0.676809	0.891	0.795	4.1929e-114	TMEM161B-AS1
DTNB	1.946e-118	0.719437	0.894	0.776	7.18484e-114	DTNB
TMSB4X	2.99405e-118	0.661707	0.225	0.084	1.10543e-113	TMSB4X
PEG3	3.07885e-118	0.32636	0.565	0.475	1.13674e-113	PEG3
FRMD5	3.57736e-118	1.07018	0.927	0.83	1.3208e-113	FRMD5
GNAQ	4.09453e-118	0.704431	0.86	0.747	1.51174e-113	GNAQ
SLC24A3	4.37137e-118	1.101	0.808	0.62	1.61395e-113	SLC24A3
RTN3	6.46926e-118	0.326933	0.964	0.923	2.38851e-113	RTN3
NBAS	6.90489e-118	0.735837	0.803	0.621	2.54935e-113	NBAS
VPS13B	2.26359e-117	0.725707	0.865	0.707	8.3574e-113	VPS13B
AGAP1	2.719e-117	0.945429	0.862	0.714	1.00388e-112	AGAP1
NAV3	2.79953e-117	1.00355	0.947	0.881	1.03362e-112	NAV3
CERS6	3.53286e-117	0.763512	0.879	0.757	1.30437e-112	CERS6
PAM	1.88331e-116	0.883359	0.871	0.755	6.95337e-112	PAM
DTNA	2.87023e-116	1.01982	0.874	0.766	1.05972e-111	DTNA
NCOA1	4.25874e-116	0.74113	0.955	0.892	1.57237e-111	NCOA1
GABRB3	4.98221e-116	0.818447	0.903	0.82	1.83948e-111	GABRB3
SMYD3	6.69036e-116	0.904761	0.957	0.882	2.47015e-111	SMYD3
EXOC6B	1.23376e-115	0.823999	0.942	0.849	4.55515e-111	EXOC6B
STOX2	1.39009e-115	0.787906	0.811	0.637	5.13234e-111	STOX2
RAB2A	1.42445e-115	0.549577	0.695	0.558	5.2592e-111	RAB2A
GARNL3	3.81228e-115	0.76801	0.858	0.686	1.40753e-110	GARNL3
MPDZ	4.49144e-115	0.640649	0.79	0.636	1.65828e-110	MPDZ
TMEFF2	6.10065e-115	0.922039	0.832	0.736	2.25242e-110	TMEFF2
APC	1.01561e-114	0.606957	0.862	0.737	3.74973e-110	APC
JMJD1C	1.03884e-114	0.746705	0.972	0.917	3.83551e-110	JMJD1C
SCAPER	1.08986e-114	0.721366	0.875	0.74	4.02388e-110	SCAPER
DNAJC6	1.69285e-114	0.691765	0.791	0.637	6.25016e-110	DNAJC6
PDZRN3	1.72537e-114	0.933794	0.709	0.546	6.37024e-110	PDZRN3
SLC2A13	1.81211e-114	0.796663	0.868	0.762	6.69051e-110	SLC2A13
SEPT11	3.44157e-114	0.654942	0.704	0.547	1.27066e-109	SEPT11
PDE10A	4.67477e-114	0.916021	0.762	0.605	1.72597e-109	PDE10A
STXBP5	6.14275e-114	0.735543	0.824	0.709	2.26796e-109	STXBP5
RERE	1.309e-113	0.708414	0.955	0.891	4.83294e-109	RERE
RBFOX1	1.7337e-113	1.11768	0.977	0.94	6.40101e-109	RBFOX1
SSBP2	4.03102e-113	0.663272	0.836	0.727	1.48829e-108	SSBP2
TTLL7	5.17357e-113	0.753021	0.839	0.691	1.91013e-108	TTLL7
CSMD3	6.56078e-113	0.879414	0.922	0.885	2.4223e-108	CSMD3
SLC25A12	7.53365e-113	0.710226	0.927	0.833	2.7815e-108	SLC25A12
CHD9	8.00135e-113	0.672899	0.916	0.815	2.95418e-108	CHD9
OTUD7A	1.05137e-112	0.867109	0.878	0.734	3.88177e-108	OTUD7A
ZNF292	1.20869e-112	0.652367	0.9	0.807	4.46261e-108	ZNF292
FER	2.06137e-112	0.732297	0.881	0.758	7.61078e-108	FER
MIR100HG	2.39738e-112	0.690199	0.877	0.774	8.85135e-108	MIR100HG
TMEM106B	3.70948e-112	0.284657	0.492	0.389	1.36958e-107	TMEM106B
ERBB4	8.28666e-112	1.25199	0.926	0.9	3.05952e-107	ERBB4
SRGAP3	1.21317e-111	0.886559	0.922	0.822	4.47915e-107	SRGAP3
ZEB1	1.95505e-111	0.77101	0.768	0.592	7.21825e-107	ZEB1
TNRC6B	2.15206e-111	0.670309	0.959	0.905	7.94562e-107	TNRC6B
STMN2	2.31441e-111	0.615929	0.535	0.323	8.54504e-107	STMN2
PTK2	2.64486e-111	0.749916	0.908	0.803	9.76508e-107	PTK2
FRRS1L	2.76723e-111	0.475956	0.871	0.781	1.02169e-106	FRRS1L
AC006148.1	2.77436e-111	0.927361	0.755	0.556	1.02432e-106	AC006148.1
BRWD1	3.46721e-111	0.539508	0.819	0.676	1.28013e-106	BRWD1
PACRG	4.51128e-111	0.875341	0.734	0.597	1.66561e-106	PACRG
AIG1	6.32564e-111	0.752002	0.854	0.708	2.33549e-106	AIG1
JAKMIP2	9.28054e-111	0.662383	0.832	0.689	3.42647e-106	JAKMIP2
MYO5A	1.4901e-110	0.655721	0.844	0.696	5.50159e-106	MYO5A
NPTN	3.24739e-110	0.378272	0.757	0.639	1.19897e-105	NPTN
TBCK	4.95605e-110	0.682351	0.797	0.64	1.82982e-105	TBCK
GLS	5.21459e-110	0.512471	0.843	0.749	1.92528e-105	GLS
PNISR	5.83452e-110	0.577671	0.84	0.687	2.15416e-105	PNISR
HIVEP2	6.72011e-110	0.74662	0.742	0.565	2.48113e-105	HIVEP2
UNC80	7.76959e-110	0.831888	0.894	0.765	2.86861e-105	UNC80
CLASP1	1.26379e-109	0.613941	0.822	0.665	4.66603e-105	CLASP1
NLGN4X	1.44068e-109	0.712968	0.755	0.616	5.31914e-105	NLGN4X
NF1	1.71544e-109	0.648962	0.914	0.82	6.33359e-105	NF1
POU2F1	2.38018e-109	0.615339	0.827	0.702	8.78786e-105	POU2F1
NRG2	2.5187e-109	0.718217	0.704	0.5	9.29929e-105	NRG2
SBF2	3.58913e-109	0.677138	0.928	0.862	1.32514e-104	SBF2
FAM49B	4.4965e-109	0.748048	0.899	0.79	1.66015e-104	FAM49B
LMBRD1	8.82316e-109	0.546913	0.749	0.6	3.2576e-104	LMBRD1
PCNX2	1.15451e-108	0.715253	0.888	0.757	4.26256e-104	PCNX2
SUPT3H	1.3684e-108	0.817417	0.877	0.747	5.05226e-104	SUPT3H
DYM	1.73709e-108	0.698976	0.808	0.642	6.41351e-104	DYM
RBM26	2.00321e-108	0.457264	0.816	0.693	7.39604e-104	RBM26
WDR7	2.13384e-108	0.660484	0.821	0.667	7.87836e-104	WDR7
DDX17	4.65623e-108	0.496246	0.878	0.771	1.71913e-103	DDX17
BABAM2	5.06139e-108	0.73092	0.846	0.708	1.86872e-103	BABAM2
ATRNL1	8.32662e-108	1.11535	0.946	0.846	3.07427e-103	ATRNL1
TTN-AS1	8.98999e-108	0.533274	0.497	0.426	3.31919e-103	TTN-AS1
DENND1A	1.08614e-107	0.663942	0.773	0.621	4.01015e-103	DENND1A
CACNA1B	1.25634e-107	0.713564	0.955	0.897	4.63853e-103	CACNA1B
IDS	1.33002e-107	0.475626	0.547	0.384	4.91058e-103	IDS
SYT1	1.3756e-107	0.664713	0.988	0.984	5.07886e-103	SYT1
MEG8	1.60461e-107	0.743047	0.823	0.664	5.92439e-103	MEG8
MARCH6	1.64288e-107	0.440072	0.814	0.689	6.06568e-103	MARCH6
DOK6	1.9041e-107	0.814045	0.798	0.658	7.03012e-103	DOK6
HERC1	2.62532e-107	0.656983	0.908	0.809	9.69296e-103	HERC1
LRRTM4	3.64885e-107	1.15741	0.937	0.9	1.34719e-102	LRRTM4
SORBS2	4.69947e-107	0.819703	0.804	0.674	1.73509e-102	SORBS2
DAPK1	5.40848e-107	0.879777	0.761	0.592	1.99686e-102	DAPK1
SRRM4	5.7432e-107	1.02684	0.879	0.774	2.12045e-102	SRRM4
TRIM44	6.08586e-107	0.697549	0.742	0.546	2.24696e-102	TRIM44
MLLT3	8.15819e-107	0.753525	0.828	0.685	3.01209e-102	MLLT3
MEF2A	8.70721e-107	0.730368	0.808	0.657	3.21479e-102	MEF2A
CNTN4	9.23534e-107	1.0216	0.899	0.792	3.40978e-102	CNTN4
RAPGEF2	9.53922e-107	0.690274	0.776	0.606	3.52197e-102	RAPGEF2
TNRC6C	1.45044e-106	0.696091	0.885	0.759	5.35517e-102	TNRC6C
SLC44A5	1.77226e-106	0.904358	0.867	0.787	6.54337e-102	SLC44A5
DYRK1A	2.72562e-106	0.56789	0.727	0.567	1.00633e-101	DYRK1A
CDK14	2.9229e-106	0.791466	0.865	0.757	1.07916e-101	CDK14
GNAO1	3.71701e-106	0.578506	0.754	0.634	1.37236e-101	GNAO1
ABLIM1	4.37977e-106	0.789027	0.81	0.678	1.61705e-101	ABLIM1
ZNF536	5.84839e-106	1.06915	0.859	0.764	2.15929e-101	ZNF536
SRSF11	6.65567e-106	0.661765	0.858	0.704	2.45734e-101	SRSF11
EHBP1	7.74908e-106	0.720431	0.889	0.769	2.86104e-101	EHBP1
AEBP2	1.13697e-105	0.882324	0.883	0.745	4.1978e-101	AEBP2
KIF1B	1.55449e-105	0.723912	0.939	0.856	5.73932e-101	KIF1B
BRAF	1.6983e-105	0.590952	0.87	0.763	6.27028e-101	BRAF
SIPA1L1	3.28183e-105	0.785012	0.933	0.866	1.21169e-100	SIPA1L1
YWHAZ	3.76784e-105	0.563024	0.576	0.385	1.39113e-100	YWHAZ
HMGB1	4.87722e-105	0.610554	0.786	0.715	1.80072e-100	HMGB1
MON2	6.38644e-105	0.605542	0.803	0.641	2.35794e-100	MON2
AGPAT4	8.77418e-105	0.761385	0.669	0.437	3.23952e-100	AGPAT4
DPYSL2	1.37223e-104	0.557973	0.771	0.632	5.06643e-100	DPYSL2
NKTR	5.85689e-104	0.624294	0.776	0.59	2.16242e-99	NKTR
DGKI	6.96309e-104	0.884757	0.861	0.723	2.57084e-99	DGKI
ZNF483	7.6447e-104	0.495262	0.774	0.629	2.8225e-99	ZNF483
ANKH	2.71795e-103	0.697102	0.789	0.609	1.00349e-98	ANKH
RAB3C	4.0625e-103	0.70337	0.819	0.727	1.49992e-98	RAB3C
MED13L	4.9408e-103	0.654244	0.867	0.763	1.82419e-98	MED13L
SIK3	5.14927e-103	0.793374	0.892	0.772	1.90116e-98	SIK3
PTBP2	1.30875e-102	0.526828	0.707	0.535	4.83203e-98	PTBP2
YWHAB	1.63571e-102	0.492363	0.255	0.077	6.0392e-98	YWHAB
ARL15	2.50147e-102	0.757979	0.845	0.716	9.23566e-98	ARL15
CCDC88A	2.71292e-102	0.620043	0.921	0.845	1.00164e-97	CCDC88A
PHF14	3.04876e-102	0.629469	0.841	0.714	1.12563e-97	PHF14
PHACTR1	3.12225e-102	0.866389	0.944	0.878	1.15277e-97	PHACTR1
ZCCHC7	3.60732e-102	0.684113	0.836	0.685	1.33186e-97	ZCCHC7
ANKIB1	3.75381e-102	0.591385	0.863	0.723	1.38595e-97	ANKIB1
NORAD	4.98827e-102	0.478508	0.366	0.133	1.84172e-97	NORAD
KIRREL3	6.79994e-102	1.42321	0.75	0.647	2.51061e-97	KIRREL3
CYFIP2	7.8059e-102	0.534184	0.728	0.59	2.88202e-97	CYFIP2
N4BP2L2	1.08736e-101	0.565069	0.935	0.857	4.01463e-97	N4BP2L2
SUB1	1.47955e-101	0.555268	0.391	0.14	5.46263e-97	SUB1
R3HDM1	1.70006e-101	0.758765	0.9	0.807	6.27678e-97	R3HDM1
PWAR6	2.32596e-101	0.713492	0.811	0.625	8.5877e-97	PWAR6
SCN8A	2.67312e-101	0.660703	0.83	0.679	9.86941e-97	SCN8A
WSB1	3.02605e-101	0.294103	0.828	0.765	1.11725e-96	WSB1
CKB	3.89584e-101	0.262218	0.35	0.296	1.43838e-96	CKB
FAM19A2	3.97059e-101	1.21036	0.82	0.695	1.46598e-96	FAM19A2
MAPK8	6.30186e-101	0.710576	0.815	0.636	2.32671e-96	MAPK8
ATP2B2	6.73438e-101	0.779634	0.868	0.701	2.4864e-96	ATP2B2
DOCK9	7.22577e-101	0.762271	0.762	0.58	2.66783e-96	DOCK9
SKP1	8.03014e-101	0.48111	0.406	0.157	2.96481e-96	SKP1
SYT11	1.06718e-100	0.303208	0.7	0.596	3.94013e-96	SYT11
RFWD2	6.7293e-100	0.597664	0.799	0.648	2.48452e-95	RFWD2
HERC4	9.45278e-100	0.626058	0.82	0.681	3.49006e-95	HERC4
KSR2	1.22475e-99	0.801534	0.889	0.767	4.52191e-95	KSR2
CTDSPL	1.50336e-99	0.701424	0.688	0.497	5.55055e-95	CTDSPL
PCM1	1.7477e-99	0.539731	0.841	0.72	6.45267e-95	PCM1
MCF2L2	1.91771e-99	0.726881	0.819	0.66	7.08039e-95	MCF2L2
ENOX1	3.11985e-99	1.09571	0.814	0.692	1.15188e-94	ENOX1
ZNF280D	3.45292e-99	0.585062	0.841	0.721	1.27485e-94	ZNF280D
SPIDR	3.86662e-99	0.747132	0.881	0.747	1.42759e-94	SPIDR
GRID1	4.7849e-99	0.94409	0.832	0.682	1.76663e-94	GRID1
GRM7	5.50918e-99	1.02647	0.87	0.777	2.03404e-94	GRM7
PHF20L1	5.9828e-99	0.595464	0.673	0.484	2.20891e-94	PHF20L1
PPP1R9A	6.23339e-99	0.678733	0.794	0.659	2.30143e-94	PPP1R9A
KMT2A	7.69241e-99	0.612702	0.884	0.746	2.84011e-94	KMT2A
CTTNBP2	1.14452e-98	0.717066	0.75	0.568	4.22566e-94	CTTNBP2
ADAM22	1.32908e-98	0.69626	0.859	0.732	4.90709e-94	ADAM22
HDAC9	1.74959e-98	0.746272	0.829	0.718	6.45967e-94	HDAC9
LINC01278	2.01222e-98	0.653858	0.792	0.626	7.42932e-94	LINC01278
ZFAND3	2.03493e-98	0.624274	0.885	0.784	7.51315e-94	ZFAND3
CAMK4	2.17752e-98	0.632017	0.677	0.532	8.03963e-94	CAMK4
NR3C2	3.06562e-98	0.751949	0.79	0.646	1.13186e-93	NR3C2
TTC17	3.21434e-98	0.613907	0.799	0.623	1.18676e-93	TTC17
LINC00882	3.46159e-98	0.684312	0.785	0.65	1.27805e-93	LINC00882
SORBS1	3.47337e-98	0.785871	0.846	0.743	1.2824e-93	SORBS1
DOCK4	4.42577e-98	0.852848	0.741	0.587	1.63404e-93	DOCK4
ARHGAP5	4.47016e-98	0.451886	0.679	0.544	1.65043e-93	ARHGAP5
DYNLL1	4.75278e-98	0.361952	0.244	0.128	1.75477e-93	DYNLL1
OSBPL6	4.81509e-98	0.792848	0.846	0.701	1.77778e-93	OSBPL6
BEX4	5.07162e-98	0.485088	0.47	0.248	1.87249e-93	BEX4
JAZF1	5.19741e-98	0.786444	0.818	0.682	1.91893e-93	JAZF1
DNAJB14	6.44333e-98	0.505798	0.642	0.471	2.37894e-93	DNAJB14
CHL1	7.6065e-98	0.619345	0.775	0.721	2.80839e-93	CHL1
WNK1	1.0159e-97	0.528187	0.772	0.61	3.75081e-93	WNK1
ZNF148	1.01957e-97	0.579151	0.805	0.669	3.76434e-93	ZNF148
DLX6-AS1	1.15871e-97	0.662487	0.733	0.605	4.27809e-93	DLX6-AS1
DYNC1I1	2.20599e-97	0.678328	0.896	0.812	8.14472e-93	DYNC1I1
RNF130	2.2975e-97	0.705959	0.803	0.645	8.4826e-93	RNF130
RUNX1T1	2.34456e-97	0.842871	0.785	0.647	8.65634e-93	RUNX1T1
KCNAB1	2.73079e-97	1.06159	0.776	0.641	1.00823e-92	KCNAB1
FMNL2	2.74859e-97	0.800503	0.822	0.703	1.01481e-92	FMNL2
UBE2E2	3.23536e-97	0.826995	0.877	0.748	1.19453e-92	UBE2E2
TENM2	3.23689e-97	1.01649	0.947	0.905	1.19509e-92	TENM2
NOL4	6.39306e-97	0.673022	0.764	0.614	2.36038e-92	NOL4
HDAC8	1.05587e-96	0.828027	0.823	0.644	3.89838e-92	HDAC8
AGBL4	2.06733e-96	0.987808	0.938	0.879	7.6328e-92	AGBL4
SPIN1	2.24746e-96	0.575815	0.776	0.628	8.29784e-92	SPIN1
FUT9	2.83987e-96	0.649627	0.709	0.555	1.04851e-91	FUT9
PPM1H	2.86664e-96	0.777175	0.728	0.536	1.05839e-91	PPM1H
KIFAP3	3.10613e-96	0.469578	0.786	0.675	1.14681e-91	KIFAP3
KIF21A	3.20111e-96	0.488633	0.793	0.681	1.18188e-91	KIF21A
CNKSR2	3.32125e-96	0.635062	0.731	0.563	1.22624e-91	CNKSR2
DSCAML1	4.03498e-96	1.05531	0.82	0.689	1.48976e-91	DSCAML1
SFPQ	4.07987e-96	0.56273	0.735	0.549	1.50633e-91	SFPQ
TARBP1	4.15483e-96	0.550667	0.781	0.618	1.534e-91	TARBP1
TUSC3	4.30752e-96	0.471612	0.762	0.638	1.59038e-91	TUSC3
TENM4	4.56362e-96	1.0507	0.744	0.545	1.68493e-91	TENM4
NR2F1-AS1	5.60459e-96	0.713199	0.832	0.739	2.06927e-91	NR2F1-AS1
KIAA1211	5.87677e-96	0.800624	0.825	0.714	2.16976e-91	KIAA1211
TRPC1	5.90065e-96	0.632036	0.772	0.614	2.17858e-91	TRPC1
NEK10	6.34583e-96	0.724425	0.731	0.56	2.34294e-91	NEK10
EML6	6.92892e-96	0.811535	0.768	0.61	2.55823e-91	EML6
FAM135A	8.34888e-96	0.595326	0.772	0.596	3.08249e-91	FAM135A
KMT2C	1.65762e-95	0.618197	0.801	0.634	6.12009e-91	KMT2C
ADK	1.71422e-95	0.703804	0.878	0.765	6.32906e-91	ADK
OIP5-AS1	2.28988e-95	0.419796	0.539	0.397	8.45446e-91	OIP5-AS1
ARID4B	2.37306e-95	0.529475	0.84	0.704	8.76158e-91	ARID4B
MICAL3	2.56019e-95	0.748353	0.794	0.618	9.45246e-91	MICAL3
FAM19A5	4.17007e-95	0.811486	0.739	0.52	1.53963e-90	FAM19A5
TIAM2	4.40928e-95	0.645173	0.703	0.507	1.62795e-90	TIAM2
LRRTM3	4.97524e-95	0.841001	0.749	0.642	1.83691e-90	LRRTM3
NPAS3	5.5813e-95	1.06306	0.937	0.904	2.06067e-90	NPAS3
KDM4C	5.91681e-95	0.644118	0.766	0.579	2.18454e-90	KDM4C
AKAP11	6.55454e-95	0.398398	0.497	0.34	2.42e-90	AKAP11
CELF4	6.6294e-95	0.611255	0.903	0.833	2.44764e-90	CELF4
FCHSD2	1.21139e-94	0.702256	0.893	0.781	4.47256e-90	FCHSD2
NFASC	1.27915e-94	0.662141	0.757	0.623	4.72276e-90	NFASC
LRRC8B	1.60166e-94	0.680549	0.735	0.547	5.9135e-90	LRRC8B
NHS	1.78059e-94	0.771874	0.736	0.562	6.57412e-90	NHS
BCAS3	2.30336e-94	0.709468	0.901	0.784	8.50424e-90	BCAS3
BASP1	2.48935e-94	0.579891	0.768	0.614	9.19091e-90	BASP1
SENP6	2.81395e-94	0.553492	0.783	0.626	1.03894e-89	SENP6
COG5	4.77768e-94	0.619535	0.787	0.633	1.76397e-89	COG5
TOMM20	6.23754e-94	0.327805	0.273	0.124	2.30296e-89	TOMM20
CLVS2	7.97316e-94	0.640354	0.581	0.425	2.94377e-89	CLVS2
C20orf194	9.81749e-94	0.6064	0.847	0.706	3.62472e-89	C20orf194
OSBPL8	1.15453e-93	0.701859	0.803	0.67	4.26265e-89	OSBPL8
MAN1A2	1.21634e-93	0.714532	0.782	0.637	4.49083e-89	MAN1A2
PHIP	1.98327e-93	0.520399	0.799	0.67	7.32242e-89	PHIP
SPOCK3	2.65502e-93	0.97042	0.898	0.803	9.80259e-89	SPOCK3
MIR124-2HG	3.21906e-93	0.661671	0.629	0.389	1.18851e-88	MIR124-2HG
PPM1K	3.57086e-93	0.555062	0.642	0.447	1.3184e-88	PPM1K
KCNB1	3.87022e-93	0.633803	0.773	0.602	1.42893e-88	KCNB1
SRPK2	4.37069e-93	0.612627	0.913	0.815	1.6137e-88	SRPK2
MAPT	4.61836e-93	0.672969	0.889	0.792	1.70515e-88	MAPT
PTPN4	5.52051e-93	0.626636	0.811	0.636	2.03823e-88	PTPN4
KLHL32	5.85149e-93	0.834739	0.736	0.519	2.16043e-88	KLHL32
CACNG2	6.69838e-93	0.685739	0.707	0.516	2.47311e-88	CACNG2
ATG7	7.78378e-93	0.769207	0.816	0.624	2.87385e-88	ATG7
SOBP	9.52474e-93	0.723429	0.842	0.719	3.51663e-88	SOBP
AFF3	9.97039e-93	0.852315	0.88	0.787	3.68117e-88	AFF3
GLG1	1.92712e-92	0.532078	0.819	0.667	7.11513e-88	GLG1
RASGRF2	1.94129e-92	0.868564	0.692	0.558	7.16744e-88	RASGRF2
NSD3	1.98194e-92	0.667915	0.866	0.74	7.31752e-88	NSD3
ANKRD17	2.10432e-92	0.573818	0.891	0.786	7.76937e-88	ANKRD17
ICA1	2.77337e-92	0.656414	0.674	0.498	1.02396e-87	ICA1
GTDC1	3.78292e-92	0.662489	0.771	0.631	1.39669e-87	GTDC1
KIAA1109	4.20212e-92	0.556977	0.821	0.675	1.55147e-87	KIAA1109
FNDC3A	4.60201e-92	0.650532	0.796	0.655	1.69911e-87	FNDC3A
UBR3	4.77177e-92	0.64211	0.901	0.816	1.76178e-87	UBR3
KCTD16	5.5373e-92	0.8666	0.842	0.763	2.04443e-87	KCTD16
APBA1	6.79895e-92	0.639087	0.778	0.647	2.51024e-87	APBA1
ZBTB16	8.14113e-92	1.04542	0.686	0.441	3.00579e-87	ZBTB16
ASH1L	8.79372e-92	0.527136	0.9	0.813	3.24673e-87	ASH1L
KIAA0232	9.97803e-92	0.565935	0.694	0.515	3.68399e-87	KIAA0232
KIAA0825	1.56413e-91	0.674453	0.716	0.562	5.77492e-87	KIAA0825
VWA8	1.649e-91	0.651014	0.802	0.651	6.08827e-87	VWA8
EPB41L3	2.09053e-91	0.695011	0.771	0.63	7.71843e-87	EPB41L3
AMPH	2.96508e-91	0.660362	0.701	0.538	1.09474e-86	AMPH
TTC28	3.08267e-91	0.746851	0.862	0.789	1.13815e-86	TTC28
GDAP1	3.79262e-91	0.766233	0.776	0.597	1.40027e-86	GDAP1
GMDS-AS1	4.588e-91	0.758608	0.643	0.432	1.69393e-86	GMDS-AS1
EIF1	5.50215e-91	0.298793	0.327	0.219	2.03145e-86	EIF1
NUCKS1	6.54748e-91	0.526369	0.573	0.329	2.4174e-86	NUCKS1
PCGF5	7.49467e-91	0.623822	0.698	0.503	2.76711e-86	PCGF5
TRAPPC9	8.60789e-91	0.74384	0.713	0.492	3.17812e-86	TRAPPC9
RALGPS1	9.05135e-91	0.627586	0.809	0.674	3.34185e-86	RALGPS1
SCD5	9.09358e-91	0.60893	0.709	0.584	3.35744e-86	SCD5
ATXN10	9.69649e-91	0.600854	0.753	0.583	3.58004e-86	ATXN10
CISD1	1.37282e-90	0.448184	0.335	0.118	5.06858e-86	CISD1
USP34	1.74366e-90	0.642335	0.905	0.798	6.43777e-86	USP34
TTC3	1.81509e-90	0.556028	0.965	0.923	6.70148e-86	TTC3
DCLK2	1.84493e-90	0.63352	0.748	0.623	6.81168e-86	DCLK2
MKLN1	1.90952e-90	0.639767	0.851	0.721	7.05014e-86	MKLN1
GFOD1	2.01178e-90	0.694114	0.687	0.502	7.42771e-86	GFOD1
RBFOX3	2.03163e-90	0.81181	0.775	0.621	7.50099e-86	RBFOX3
ASAP1	2.90057e-90	0.704836	0.803	0.679	1.07092e-85	ASAP1
SYNPR	3.58615e-90	0.914282	0.821	0.753	1.32404e-85	SYNPR
FAM171B	4.08984e-90	0.502404	0.677	0.529	1.51001e-85	FAM171B
PLEKHA5	4.20566e-90	0.631034	0.945	0.866	1.55277e-85	PLEKHA5
EXT1	4.28527e-90	0.786118	0.848	0.727	1.58216e-85	EXT1
CCNI	4.64331e-90	0.419567	0.712	0.577	1.71436e-85	CCNI
DAAM1	4.93303e-90	0.64895	0.835	0.713	1.82132e-85	DAAM1
EIF4A2	5.10662e-90	0.401239	0.328	0.128	1.88542e-85	EIF4A2
RASAL2	5.37494e-90	0.795167	0.895	0.804	1.98448e-85	RASAL2
KCND2	6.80938e-90	1.04306	0.85	0.782	2.51409e-85	KCND2
CNTNAP5	6.92114e-90	1.11696	0.848	0.696	2.55535e-85	CNTNAP5
PRICKLE2	1.04587e-89	0.826701	0.718	0.522	3.86145e-85	PRICKLE2
LRRC4C	1.28061e-89	1.07132	0.903	0.826	4.72814e-85	LRRC4C
TSC22D1	1.54747e-89	0.508709	0.905	0.84	5.7134e-85	TSC22D1
ZNF608	1.75065e-89	0.440457	0.637	0.512	6.46356e-85	ZNF608
MAP4K3	1.85543e-89	0.640995	0.828	0.675	6.85043e-85	MAP4K3
PCNX1	2.09118e-89	0.626425	0.786	0.612	7.72085e-85	PCNX1
RUNDC3B	2.12117e-89	0.644656	0.778	0.626	7.83158e-85	RUNDC3B
IQSEC1	2.73914e-89	0.666899	0.704	0.517	1.01132e-84	IQSEC1
CLTC	6.45535e-89	0.340859	0.691	0.584	2.38338e-84	CLTC
LRRN2	9.24355e-89	0.667696	0.606	0.39	3.41281e-84	LRRN2
PHF21A	1.05197e-88	0.615201	0.683	0.511	3.88398e-84	PHF21A
H3F3B	1.32367e-88	0.563218	0.439	0.155	4.88713e-84	H3F3B
FYN	1.39067e-88	0.657128	0.746	0.569	5.13449e-84	FYN
SH3RF3	1.39179e-88	1.04638	0.704	0.537	5.13864e-84	SH3RF3
PPP1R12B	1.54136e-88	0.674375	0.755	0.578	5.69084e-84	PPP1R12B
ROCK2	1.72783e-88	0.590041	0.767	0.608	6.37932e-84	ROCK2
AAK1	2.16788e-88	0.535086	0.947	0.89	8.00404e-84	AAK1
ASCC3	2.60114e-88	0.617386	0.704	0.536	9.60365e-84	ASCC3
KIF3A	2.78509e-88	0.463479	0.749	0.628	1.02828e-83	KIF3A
TJP1	2.79917e-88	0.655746	0.814	0.682	1.03348e-83	TJP1
VPS53	3.1023e-88	0.626508	0.749	0.542	1.1454e-83	VPS53
ARHGEF7	3.3506e-88	0.699792	0.739	0.542	1.23708e-83	ARHGEF7
WDPCP	3.419e-88	0.661674	0.889	0.774	1.26233e-83	WDPCP
CASK	3.77488e-88	0.597562	0.761	0.593	1.39372e-83	CASK
ASTN2	4.27484e-88	1.12898	0.893	0.793	1.57831e-83	ASTN2
EXOC2	4.82316e-88	0.464229	0.541	0.362	1.78076e-83	EXOC2
TENM1	7.01765e-88	1.03501	0.669	0.481	2.59099e-83	TENM1
PDE4B	7.38548e-88	0.992635	0.769	0.7	2.72679e-83	PDE4B
NFAT5	8.42984e-88	0.527151	0.84	0.727	3.11238e-83	NFAT5
TTC7B	8.71435e-88	0.656492	0.78	0.599	3.21743e-83	TTC7B
KMT2E	8.905e-88	0.553463	0.846	0.712	3.28782e-83	KMT2E
GALNT13	1.08762e-87	0.939389	0.776	0.661	4.01559e-83	GALNT13
CMIP	1.72452e-87	0.615193	0.755	0.595	6.36711e-83	CMIP
UGGT2	1.79475e-87	0.607703	0.746	0.574	6.62638e-83	UGGT2
LINC01184	1.95585e-87	0.670103	0.728	0.527	7.2212e-83	LINC01184
SRP14	2.10629e-87	0.357293	0.267	0.115	7.77662e-83	SRP14
PCMTD1	2.10636e-87	0.548753	0.69	0.526	7.77689e-83	PCMTD1
RGS7BP	2.12458e-87	0.65922	0.593	0.369	7.84417e-83	RGS7BP
C2CD5	2.34127e-87	0.569932	0.781	0.634	8.64421e-83	C2CD5
SCN1A	2.43498e-87	0.765655	0.853	0.738	8.99019e-83	SCN1A
GABARAPL2	2.69736e-87	0.34698	0.208	0.056	9.95891e-83	GABARAPL2
SVIL-AS1	2.90033e-87	0.486817	0.557	0.367	1.07083e-82	SVIL-AS1
SHTN1	3.26924e-87	0.785121	0.839	0.695	1.20704e-82	SHTN1
HSP90AB1	3.64943e-87	0.34757	0.367	0.279	1.34741e-82	HSP90AB1
SMCHD1	3.74618e-87	0.555274	0.722	0.512	1.38313e-82	SMCHD1
MAPRE2	4.86556e-87	0.629598	0.68	0.477	1.79641e-82	MAPRE2
DOPEY1	6.27269e-87	0.546283	0.756	0.599	2.31594e-82	DOPEY1
OSBPL1A	8.76844e-87	0.697303	0.82	0.678	3.2374e-82	OSBPL1A
HECTD2	9.76024e-87	0.452876	0.598	0.452	3.60358e-82	HECTD2
CADM1	1.23508e-86	0.60584	0.901	0.841	4.56004e-82	CADM1
HINT1	1.52068e-86	0.338716	0.211	0.09	5.61449e-82	HINT1
ZMYND11	1.84575e-86	0.499611	0.675	0.518	6.8147e-82	ZMYND11
MBNL1	2.05973e-86	0.540784	0.685	0.538	7.60472e-82	MBNL1
RFX3	2.18612e-86	0.588398	0.75	0.6	8.07139e-82	RFX3
ABI2	3.15049e-86	0.480541	0.805	0.687	1.16319e-81	ABI2
BEX2	3.21934e-86	0.417923	0.499	0.33	1.18861e-81	BEX2
GIGYF2	3.64547e-86	0.562994	0.742	0.552	1.34594e-81	GIGYF2
CAMK2N1	3.73232e-86	0.400585	0.338	0.224	1.37801e-81	CAMK2N1
REPS2	3.75878e-86	0.611468	0.746	0.579	1.38778e-81	REPS2
UNC5C	4.36826e-86	0.981321	0.706	0.556	1.6128e-81	UNC5C
ATP8A1	4.72861e-86	0.720976	0.785	0.624	1.74585e-81	ATP8A1
PUM2	5.40819e-86	0.497593	0.795	0.653	1.99676e-81	PUM2
TAPT1-AS1	5.6632e-86	0.589409	0.591	0.404	2.09091e-81	TAPT1-AS1
YTHDC2	5.94287e-86	0.608602	0.762	0.556	2.19417e-81	YTHDC2
PTPRJ	1.00345e-85	0.626691	0.759	0.592	3.70484e-81	PTPRJ
LINC00461	1.03198e-85	0.759442	0.886	0.77	3.81016e-81	LINC00461
CACNA1A	1.08466e-85	0.851029	0.931	0.84	4.00467e-81	CACNA1A
LRBA	1.43797e-85	0.658605	0.766	0.615	5.30913e-81	LRBA
BIRC6	1.45331e-85	0.582129	0.908	0.79	5.36575e-81	BIRC6
MARK1	1.74061e-85	0.612623	0.709	0.566	6.42652e-81	MARK1
BPTF	1.74357e-85	0.61125	0.805	0.654	6.43745e-81	BPTF
RAB6B	1.93759e-85	0.495832	0.429	0.213	7.15378e-81	RAB6B
VTI1A	1.94771e-85	0.628173	0.746	0.588	7.19114e-81	VTI1A
MEG3	2.02214e-85	0.359479	0.999	0.994	7.46593e-81	MEG3
FAM49A	2.18052e-85	0.576681	0.648	0.441	8.0507e-81	FAM49A
VAPA	2.38247e-85	0.432639	0.6	0.433	8.79631e-81	VAPA
UBR5	2.62252e-85	0.61897	0.821	0.663	9.68261e-81	UBR5
C9orf3	2.952e-85	0.749949	0.809	0.654	1.08991e-80	C9orf3
USP33	3.09942e-85	0.480399	0.755	0.591	1.14434e-80	USP33
SRRM3	3.10226e-85	0.598039	0.829	0.689	1.14539e-80	SRRM3
SEPT2	3.87611e-85	0.364697	0.616	0.47	1.4311e-80	SEPT2
VPS13C	4.15153e-85	0.57886	0.847	0.724	1.53279e-80	VPS13C
PARP8	4.25816e-85	0.5608	0.634	0.462	1.57215e-80	PARP8
TMEM117	4.49154e-85	0.683317	0.686	0.536	1.65832e-80	TMEM117
SPTBN4	5.68543e-85	0.555385	0.887	0.79	2.09912e-80	SPTBN4
YWHAH	5.90225e-85	0.354248	0.223	0.089	2.17917e-80	YWHAH
LCOR	1.02204e-84	0.491826	0.7	0.558	3.77346e-80	LCOR
COX7C	1.11728e-84	0.38115	0.211	0.08	4.12511e-80	COX7C
ATP2A2	1.28349e-84	0.374662	0.669	0.553	4.73879e-80	ATP2A2
SETD5	1.39686e-84	0.550268	0.86	0.726	5.15735e-80	SETD5
RNF180	1.83509e-84	0.595223	0.655	0.455	6.77534e-80	RNF180
CHD6	1.95424e-84	0.635413	0.723	0.552	7.21525e-80	CHD6
GMDS	2.15493e-84	0.658692	0.725	0.545	7.9562e-80	GMDS
RPAP2	2.17436e-84	0.58908	0.678	0.46	8.02796e-80	RPAP2
TCF20	2.254e-84	0.486273	0.729	0.573	8.32199e-80	TCF20
HECTD4	2.41655e-84	0.628369	0.879	0.752	8.92214e-80	HECTD4
GPM6B	2.90705e-84	0.688348	0.746	0.564	1.07331e-79	GPM6B
USP47	3.65976e-84	0.569389	0.715	0.535	1.35122e-79	USP47
ITSN1	3.94798e-84	0.62919	0.793	0.653	1.45764e-79	ITSN1
MTSS1	4.43111e-84	0.835129	0.812	0.687	1.63601e-79	MTSS1
TMOD2	5.29841e-84	0.457183	0.649	0.529	1.95623e-79	TMOD2
RYR2	6.28511e-84	0.967164	0.897	0.795	2.32053e-79	RYR2
CACNA1E	7.52579e-84	0.762611	0.763	0.615	2.7786e-79	CACNA1E
AC098850.4	7.78377e-84	0.269082	0.376	0.239	2.87385e-79	AC098850.4
CTIF	7.87389e-84	0.663656	0.682	0.489	2.90712e-79	CTIF
ARHGAP32	7.99439e-84	0.658775	0.831	0.713	2.95161e-79	ARHGAP32
GOLGA4	9.16653e-84	0.629512	0.783	0.615	3.38437e-79	GOLGA4
LRP8	1.40693e-83	0.465644	0.576	0.436	5.19453e-79	LRP8
FAM69A	1.43758e-83	0.641175	0.794	0.636	5.30769e-79	FAM69A
PARD3	1.58529e-83	0.71401	0.724	0.571	5.85304e-79	PARD3
ZNF704	1.64613e-83	0.672265	0.671	0.507	6.07768e-79	ZNF704
FOXJ3	1.68218e-83	0.478357	0.773	0.613	6.21078e-79	FOXJ3
PCDH7	1.68679e-83	0.914512	0.798	0.7	6.22779e-79	PCDH7
PDE8A	1.9105e-83	0.746171	0.663	0.449	7.05376e-79	PDE8A
RB1CC1	1.94409e-83	0.480501	0.667	0.498	7.17776e-79	RB1CC1
PIP5K1B	2.06354e-83	0.59465	0.688	0.576	7.6188e-79	PIP5K1B
GAB2	2.68771e-83	0.711594	0.757	0.573	9.92329e-79	GAB2
SOX2-OT	3.26744e-83	0.81626	0.841	0.766	1.20637e-78	SOX2-OT
PLXNA4	3.65873e-83	1.23755	0.709	0.509	1.35084e-78	PLXNA4
KCNIP1	3.83697e-83	0.844057	0.748	0.663	1.41665e-78	KCNIP1
MYH10	3.97675e-83	0.598221	0.709	0.531	1.46825e-78	MYH10
ZCCHC11	5.44889e-83	0.579385	0.846	0.684	2.01179e-78	ZCCHC11
RFX7	6.2044e-83	0.494753	0.722	0.609	2.29073e-78	RFX7
CEP170	6.5399e-83	0.481904	0.678	0.514	2.4146e-78	CEP170
CPEB3	8.31107e-83	0.604299	0.884	0.766	3.06853e-78	CPEB3
VWC2	9.03816e-83	0.826764	0.677	0.532	3.33698e-78	VWC2
DMXL1	1.06964e-82	0.516192	0.756	0.615	3.94923e-78	DMXL1
ZMYM2	1.10419e-82	0.420849	0.82	0.723	4.0768e-78	ZMYM2
GPR137C	1.2068e-82	0.573964	0.741	0.593	4.45562e-78	GPR137C
RIPOR2	1.3857e-82	0.516472	0.703	0.615	5.11615e-78	RIPOR2
ENAH	1.43473e-82	0.538957	0.786	0.643	5.29716e-78	ENAH
SH3PXD2A	1.75729e-82	0.674014	0.74	0.547	6.48809e-78	SH3PXD2A
SHPRH	1.78313e-82	0.54584	0.718	0.544	6.5835e-78	SHPRH
STXBP1	1.87451e-82	0.446796	0.785	0.687	6.92088e-78	STXBP1
MAP2K4	2.02203e-82	0.52285	0.761	0.629	7.46555e-78	MAP2K4
RAC1	2.19123e-82	0.34731	0.248	0.079	8.09023e-78	RAC1
LRRFIP1	2.98526e-82	0.749411	0.815	0.631	1.10219e-77	LRRFIP1
USP9X	3.88328e-82	0.417448	0.598	0.431	1.43375e-77	USP9X
MDH1	4.56048e-82	0.477511	0.373	0.143	1.68377e-77	MDH1
GNB1	5.59997e-82	0.555102	0.787	0.638	2.06757e-77	GNB1
DLGAP4	5.64131e-82	0.558531	0.74	0.592	2.08283e-77	DLGAP4
GSK3B	9.11292e-82	0.538754	0.837	0.712	3.36458e-77	GSK3B
CAMK2B	9.58911e-82	0.492801	0.725	0.576	3.5404e-77	CAMK2B
FAR2	9.71295e-82	0.781394	0.707	0.515	3.58612e-77	FAR2
KCND3	1.06374e-81	0.823134	0.773	0.626	3.92742e-77	KCND3
UVRAG	1.32517e-81	0.595212	0.728	0.528	4.89266e-77	UVRAG
PIK3R1	1.33224e-81	0.517893	0.578	0.451	4.91875e-77	PIK3R1
SETD2	1.60733e-81	0.505845	0.751	0.614	5.93441e-77	SETD2
BICD1	1.70202e-81	0.604198	0.892	0.788	6.28403e-77	BICD1
SYBU	2.68266e-81	0.546158	0.638	0.48	9.90465e-77	SYBU
PPP1R12A	2.97683e-81	0.565853	0.706	0.517	1.09907e-76	PPP1R12A
ANKRD12	3.00615e-81	0.508477	0.714	0.543	1.1099e-76	ANKRD12
DENND4A	3.07626e-81	0.533256	0.762	0.602	1.13578e-76	DENND4A
WWOX	3.08557e-81	1.01203	0.9	0.786	1.13922e-76	WWOX
PLPPR4	3.13886e-81	0.443435	0.667	0.538	1.1589e-76	PLPPR4
ATP5L	4.42282e-81	0.50488	0.443	0.197	1.63295e-76	ATP5L
HSPH1	4.48616e-81	0.30362	0.316	0.175	1.65634e-76	HSPH1
SNRPN	4.72437e-81	0.741591	0.945	0.882	1.74428e-76	SNRPN
CPSF6	5.54178e-81	0.380134	0.633	0.462	2.04608e-76	CPSF6
ANO5	5.92641e-81	0.502971	0.652	0.482	2.18809e-76	ANO5
NAPB	6.62956e-81	0.353028	0.379	0.22	2.4477e-76	NAPB
FHOD3	7.07732e-81	0.931706	0.725	0.536	2.61302e-76	FHOD3
OTUD6B-AS1	7.37317e-81	0.294551	0.247	0.123	2.72225e-76	OTUD6B-AS1
STMN1	7.5725e-81	0.382411	0.201	0.065	2.79584e-76	STMN1
AL592183.1	7.87541e-81	0.298713	0.452	0.383	2.90768e-76	AL592183.1
FBXW7	8.29071e-81	0.493903	0.691	0.573	3.06101e-76	FBXW7
C14orf2	8.75411e-81	0.250454	0.213	0.101	3.23211e-76	C14orf2
LONRF2	9.0114e-81	0.458688	0.652	0.507	3.3271e-76	LONRF2
FAM189A1	9.30125e-81	0.745737	0.747	0.589	3.43411e-76	FAM189A1
SPIRE1	9.43376e-81	0.648149	0.801	0.641	3.48304e-76	SPIRE1
DKK3	9.78673e-81	0.305426	0.615	0.511	3.61336e-76	DKK3
ESYT2	1.01059e-80	0.553906	0.681	0.495	3.7312e-76	ESYT2
SLC4A7	1.1788e-80	0.558127	0.727	0.56	4.35223e-76	SLC4A7
HNRNPA2B1	2.07533e-80	0.503184	0.726	0.568	7.66232e-76	HNRNPA2B1
WBSCR17	2.18729e-80	0.951673	0.869	0.778	8.07571e-76	WBSCR17
NME7	3.08231e-80	0.544901	0.784	0.606	1.13802e-75	NME7
PLPPR1	3.16949e-80	0.73772	0.663	0.526	1.17021e-75	PLPPR1
CASC4	3.22566e-80	0.527323	0.844	0.72	1.19095e-75	CASC4
FHIT	3.73553e-80	0.959858	0.72	0.578	1.3792e-75	FHIT
RGL1	4.13373e-80	0.627774	0.714	0.522	1.52621e-75	RGL1
URI1	4.26977e-80	0.471374	0.731	0.562	1.57644e-75	URI1
DNER	6.07709e-80	0.640116	0.828	0.721	2.24372e-75	DNER
RNF157	7.27043e-80	0.513388	0.63	0.413	2.68432e-75	RNF157
RAP1GDS1	7.41995e-80	0.58411	0.71	0.58	2.73952e-75	RAP1GDS1
ASIC2	7.91872e-80	1.05044	0.782	0.696	2.92367e-75	ASIC2
COA1	8.46839e-80	0.594716	0.656	0.441	3.12661e-75	COA1
GALNT18	1.04193e-79	0.877321	0.704	0.523	3.84691e-75	GALNT18
STRBP	1.26485e-79	0.569181	0.805	0.663	4.66997e-75	STRBP
PBX1	1.33247e-79	0.832936	0.808	0.715	4.91962e-75	PBX1
MYO9A	1.53936e-79	0.627576	0.821	0.681	5.68348e-75	MYO9A
TMCC1	1.79615e-79	0.631794	0.835	0.698	6.63156e-75	TMCC1
PTPRM	2.02262e-79	1.05459	0.804	0.687	7.46772e-75	PTPRM
BACH2	2.41552e-79	0.653137	0.681	0.58	8.91833e-75	BACH2
PDS5B	2.4656e-79	0.457494	0.8	0.699	9.10323e-75	PDS5B
AC007389.1	2.84954e-79	0.636451	0.415	0.228	1.05208e-74	AC007389.1
HMBOX1	2.98248e-79	0.523786	0.649	0.483	1.10116e-74	HMBOX1
SLC24A2	3.0455e-79	1.01512	0.774	0.613	1.12443e-74	SLC24A2
KLF12	3.56586e-79	0.863866	0.753	0.617	1.31655e-74	KLF12
TBL1XR1	5.61798e-79	0.48472	0.794	0.661	2.07422e-74	TBL1XR1
ARHGAP44	5.75632e-79	0.618053	0.806	0.673	2.12529e-74	ARHGAP44
PKD2	7.20185e-79	0.563826	0.716	0.557	2.65899e-74	PKD2
LYST	8.36465e-79	0.542376	0.709	0.523	3.08831e-74	LYST
ANKS1A	8.37576e-79	0.673087	0.675	0.464	3.09241e-74	ANKS1A
PIAS2	8.54714e-79	0.492156	0.719	0.576	3.15569e-74	PIAS2
TSPAN5	9.0246e-79	0.829532	0.757	0.634	3.33197e-74	TSPAN5
CDH2	9.1351e-79	0.557839	0.75	0.64	3.37277e-74	CDH2
CHCHD3	9.28491e-79	0.707771	0.717	0.522	3.42808e-74	CHCHD3
PCCA	9.74029e-79	0.652121	0.733	0.577	3.59621e-74	PCCA
RABEP1	1.05383e-78	0.449355	0.752	0.624	3.89084e-74	RABEP1
PAK5	1.12429e-78	0.711439	0.752	0.601	4.15099e-74	PAK5
DYNC1H1	1.19316e-78	0.450624	0.721	0.583	4.40528e-74	DYNC1H1
RABGAP1	1.35958e-78	0.622753	0.762	0.602	5.01969e-74	RABGAP1
APBB2	1.78225e-78	0.694961	0.759	0.586	6.58025e-74	APBB2
RYK	2.84829e-78	0.430589	0.608	0.46	1.05162e-73	RYK
GPATCH8	2.98694e-78	0.584629	0.875	0.761	1.10281e-73	GPATCH8
PPM1L	3.03782e-78	0.650535	0.712	0.546	1.12159e-73	PPM1L
COL19A1	3.17117e-78	1.06753	0.646	0.252	1.17083e-73	COL19A1
RSF1	3.30066e-78	0.505542	0.751	0.584	1.21864e-73	RSF1
CASD1	3.46471e-78	0.332878	0.556	0.427	1.2792e-73	CASD1
BTBD9	3.71374e-78	0.725389	0.827	0.692	1.37115e-73	BTBD9
JPX	3.779e-78	0.576694	0.895	0.779	1.39524e-73	JPX
TAX1BP1	4.13865e-78	0.433761	0.662	0.501	1.52803e-73	TAX1BP1
CHPT1	4.38594e-78	0.473334	0.704	0.544	1.61933e-73	CHPT1
DPP6	5.26537e-78	1.08921	0.868	0.819	1.94403e-73	DPP6
RHEB	5.37004e-78	0.348498	0.367	0.233	1.98267e-73	RHEB
SCAI	6.40376e-78	0.497805	0.818	0.712	2.36433e-73	SCAI
AFDN	8.08438e-78	0.573343	0.72	0.551	2.98484e-73	AFDN
LMBR1	8.42295e-78	0.548526	0.663	0.474	3.10984e-73	LMBR1
ARFGEF1	1.01926e-77	0.51893	0.747	0.58	3.76322e-73	ARFGEF1
FAM120B	1.05385e-77	0.525542	0.661	0.489	3.89093e-73	FAM120B
JAKMIP1	1.1147e-77	0.59923	0.599	0.393	4.11558e-73	JAKMIP1
OLA1	1.15015e-77	0.556975	0.715	0.547	4.24647e-73	OLA1
MAP4K4	1.33032e-77	0.55637	0.711	0.557	4.91166e-73	MAP4K4
FBN1	1.36872e-77	0.579963	0.585	0.399	5.05345e-73	FBN1
RBM39	1.40461e-77	0.511768	0.784	0.63	5.18595e-73	RBM39
PTEN	1.72891e-77	0.44709	0.706	0.577	6.3833e-73	PTEN
PAK1	1.85755e-77	0.545774	0.748	0.641	6.85825e-73	PAK1
PIAS1	1.90286e-77	0.560645	0.737	0.591	7.02555e-73	PIAS1
SSH2	1.92457e-77	0.666654	0.892	0.783	7.1057e-73	SSH2
DCX	2.08036e-77	0.517562	0.607	0.436	7.68092e-73	DCX
ACACA	2.34578e-77	0.584965	0.86	0.732	8.66086e-73	ACACA
ATP2C1	2.653e-77	0.467457	0.68	0.542	9.79516e-73	ATP2C1
LCORL	3.47904e-77	0.563216	0.614	0.434	1.2845e-72	LCORL
PAFAH1B1	3.70153e-77	0.475544	0.863	0.77	1.36664e-72	PAFAH1B1
PPP3CB	3.72483e-77	0.353881	0.738	0.613	1.37524e-72	PPP3CB
ABCA5	4.2776e-77	0.486154	0.771	0.622	1.57933e-72	ABCA5
LANCL1	4.34534e-77	0.635134	0.637	0.454	1.60434e-72	LANCL1
SOS1	5.03923e-77	0.515482	0.851	0.745	1.86053e-72	SOS1
HDAC4	5.10065e-77	0.557713	0.529	0.32	1.88321e-72	HDAC4
NAV1	5.67696e-77	0.651877	0.765	0.625	2.09599e-72	NAV1
ARHGEF12	7.38668e-77	0.458381	0.732	0.602	2.72724e-72	ARHGEF12
GAP43	7.96876e-77	0.584835	0.362	0.18	2.94215e-72	GAP43
SHC3	8.58012e-77	0.562567	0.562	0.389	3.16787e-72	SHC3
MFN1	8.66524e-77	0.269314	0.59	0.485	3.19929e-72	MFN1
SCN3A	9.6782e-77	0.51254	0.762	0.656	3.57329e-72	SCN3A
ZFYVE9	1.16538e-76	0.55059	0.786	0.641	4.3027e-72	ZFYVE9
ARIH1	1.19718e-76	0.531123	0.798	0.654	4.42011e-72	ARIH1
DZIP3	1.32835e-76	0.467884	0.632	0.445	4.90439e-72	DZIP3
AC097103.2	1.55571e-76	0.647276	0.584	0.361	5.74384e-72	AC097103.2
DENND1B	1.55631e-76	0.537741	0.636	0.449	5.74605e-72	DENND1B
NSF	1.59067e-76	0.444177	0.653	0.496	5.87291e-72	NSF
ATPIF1	1.62083e-76	0.336834	0.286	0.137	5.98428e-72	ATPIF1
KIDINS220	1.86832e-76	0.516347	0.759	0.61	6.89802e-72	KIDINS220
TTLL11	1.99116e-76	0.609505	0.58	0.376	7.35156e-72	TTLL11
SCOC	1.99264e-76	0.393459	0.219	0.048	7.35702e-72	SCOC
KCNIP4	2.36268e-76	1.11448	0.942	0.935	8.72323e-72	KCNIP4
UQCRH	2.71137e-76	0.410635	0.283	0.095	1.00106e-71	UQCRH
SRGAP2	3.15497e-76	0.545041	0.742	0.564	1.16485e-71	SRGAP2
NCOR1	4.42462e-76	0.529896	0.805	0.661	1.63361e-71	NCOR1
ST6GALNAC3	7.06794e-76	0.801947	0.521	0.342	2.60956e-71	ST6GALNAC3
ST3GAL3	1.32154e-75	0.595217	0.684	0.504	4.87925e-71	ST3GAL3
CSDE1	1.32213e-75	0.315892	0.51	0.384	4.88144e-71	CSDE1
HNRNPC	1.50668e-75	0.412802	0.657	0.52	5.56282e-71	HNRNPC
SDCCAG8	1.74216e-75	0.613196	0.724	0.575	6.43224e-71	SDCCAG8
BTBD11	1.83824e-75	0.949422	0.647	0.497	6.78698e-71	BTBD11
GALNT2	2.06173e-75	0.597599	0.609	0.391	7.6121e-71	GALNT2
FOXN3	2.07742e-75	0.672396	0.685	0.491	7.67004e-71	FOXN3
PI4KA	2.50485e-75	0.524997	0.803	0.675	9.24815e-71	PI4KA
NIPBL	2.811e-75	0.531043	0.733	0.569	1.03785e-70	NIPBL
TBCA	2.85439e-75	0.395879	0.607	0.509	1.05387e-70	TBCA
GRM5	3.27052e-75	0.897439	0.86	0.805	1.20751e-70	GRM5
LINC01322	3.71404e-75	0.787698	0.749	0.615	1.37126e-70	LINC01322
ATP9B	3.86152e-75	0.648496	0.711	0.49	1.42571e-70	ATP9B
TERF2IP	5.3092e-75	0.5363	0.718	0.569	1.96021e-70	TERF2IP
NEK1	5.40835e-75	0.536635	0.729	0.573	1.99682e-70	NEK1
CAMSAP2	5.53498e-75	0.468885	0.794	0.675	2.04357e-70	CAMSAP2
NAA38	5.85215e-75	0.404057	0.394	0.19	2.16067e-70	NAA38
CALM3	5.86081e-75	0.370337	0.252	0.121	2.16387e-70	CALM3
CLVS1	5.92891e-75	0.570538	0.64	0.47	2.18901e-70	CLVS1
DDHD1	6.50193e-75	0.513465	0.635	0.453	2.40058e-70	DDHD1
BMPR2	6.87925e-75	0.462652	0.869	0.785	2.53989e-70	BMPR2
SLC8A3	9.09582e-75	0.728888	0.662	0.447	3.35827e-70	SLC8A3
ZFR	1.13904e-74	0.417142	0.653	0.511	4.20544e-70	ZFR
RANBP17	1.15435e-74	0.644891	0.752	0.599	4.26199e-70	RANBP17
MICU2	1.29596e-74	0.561137	0.696	0.522	4.78483e-70	MICU2
ADGRL2	1.4344e-74	0.808467	0.798	0.706	5.29593e-70	ADGRL2
MSRA	1.65565e-74	0.922643	0.842	0.735	6.11283e-70	MSRA
KIAA1468	1.82909e-74	0.41967	0.622	0.462	6.7532e-70	KIAA1468
KIAA0319L	1.8703e-74	0.497815	0.675	0.514	6.90534e-70	KIAA0319L
SERGEF	2.16881e-74	0.582671	0.719	0.518	8.00747e-70	SERGEF
PTPRO	2.37604e-74	0.734239	0.757	0.622	8.77258e-70	PTPRO
CEP85L	2.54862e-74	0.510648	0.663	0.501	9.40977e-70	CEP85L
RSRP1	2.79227e-74	0.371399	0.642	0.517	1.03093e-69	RSRP1
KAT6B	2.82106e-74	0.553284	0.743	0.595	1.04156e-69	KAT6B
CELF5	3.48548e-74	0.348152	0.787	0.688	1.28687e-69	CELF5
IQSEC3	3.58614e-74	0.375269	0.5	0.348	1.32404e-69	IQSEC3
SESN3	3.61845e-74	0.433349	0.553	0.41	1.33597e-69	SESN3
CDKAL1	4.20498e-74	0.57678	0.76	0.605	1.55252e-69	CDKAL1
PKN2	4.52725e-74	0.498257	0.759	0.603	1.6715e-69	PKN2
WDR70	6.0884e-74	0.575143	0.808	0.661	2.2479e-69	WDR70
AKAP9	6.33258e-74	0.438418	0.872	0.78	2.33805e-69	AKAP9
USMG5	6.55243e-74	0.338695	0.261	0.103	2.41922e-69	USMG5
CLCN3	7.03882e-74	0.36722	0.639	0.502	2.5988e-69	CLCN3
PTPRE	7.93421e-74	0.72464	0.712	0.565	2.92939e-69	PTPRE
GRIA4	8.03354e-74	0.967255	0.821	0.736	2.96606e-69	GRIA4
CDH13	8.53925e-74	1.21323	0.714	0.599	3.15278e-69	CDH13
SCAF8	8.62591e-74	0.454541	0.682	0.52	3.18477e-69	SCAF8
PDE3B	8.67299e-74	0.616087	0.635	0.457	3.20216e-69	PDE3B
AC024270.1	9.99878e-74	0.433081	0.631	0.457	3.69165e-69	AC024270.1
GRIK1	1.09146e-73	1.02675	0.838	0.763	4.02979e-69	GRIK1
DSTN	1.11617e-73	0.509978	0.39	0.117	4.12101e-69	DSTN
CUL1	1.12932e-73	0.537585	0.604	0.38	4.16955e-69	CUL1
CCNY	1.14781e-73	0.634676	0.729	0.548	4.23784e-69	CCNY
TMEM131	1.32767e-73	0.590216	0.64	0.436	4.90189e-69	TMEM131
PWAR1	1.34964e-73	0.475942	0.353	0.138	4.98299e-69	PWAR1
ZNF407	1.3541e-73	0.550163	0.569	0.396	4.99948e-69	ZNF407
KCNQ5	1.39155e-73	0.94344	0.873	0.8	5.13774e-69	KCNQ5
CHRM3	1.47304e-73	0.817207	0.851	0.814	5.4386e-69	CHRM3
MTMR7	1.66462e-73	0.623691	0.703	0.488	6.14593e-69	MTMR7
REPS1	1.84625e-73	0.500805	0.667	0.494	6.81652e-69	REPS1
MGST3	1.95275e-73	0.434572	0.586	0.367	7.20977e-69	MGST3
SUGP2	2.02702e-73	0.423551	0.712	0.568	7.48397e-69	SUGP2
WASF3	2.09016e-73	0.478166	0.587	0.446	7.71706e-69	WASF3
WWC2	2.27458e-73	0.535933	0.565	0.365	8.39798e-69	WWC2
AC024901.1	2.33223e-73	0.588881	0.558	0.434	8.61083e-69	AC024901.1
PHKB	2.43438e-73	0.620596	0.719	0.537	8.98799e-69	PHKB
LONP2	2.75701e-73	0.591221	0.782	0.607	1.01792e-68	LONP2
LRRFIP2	2.88587e-73	0.573774	0.826	0.707	1.06549e-68	LRRFIP2
HMP19	2.98673e-73	0.368835	0.654	0.532	1.10273e-68	HMP19
IGF1R	3.05897e-73	0.688079	0.732	0.56	1.1294e-68	IGF1R
TBC1D4	3.08627e-73	0.5688	0.564	0.375	1.13948e-68	TBC1D4
MARK3	3.1454e-73	0.500706	0.792	0.628	1.16131e-68	MARK3
FAM169A	4.21581e-73	0.452322	0.612	0.447	1.55652e-68	FAM169A
KCNQ1OT1	4.60513e-73	0.882121	0.753	0.592	1.70026e-68	KCNQ1OT1
KIAA2022	4.62031e-73	0.625574	0.673	0.487	1.70587e-68	KIAA2022
ZNF532	4.67666e-73	0.544571	0.71	0.541	1.72667e-68	ZNF532
RASA2	4.8607e-73	0.454133	0.658	0.523	1.79462e-68	RASA2
SHANK2	4.89835e-73	0.732865	0.818	0.691	1.80852e-68	SHANK2
FEZ1	4.91773e-73	0.400293	0.48	0.291	1.81568e-68	FEZ1
ESRRG	5.55437e-73	0.795014	0.71	0.551	2.05073e-68	ESRRG
FUT8	5.92582e-73	0.683238	0.799	0.65	2.18787e-68	FUT8
PCDH9	6.23094e-73	1.01694	0.957	0.948	2.30052e-68	PCDH9
GPR155	6.2928e-73	0.474652	0.797	0.658	2.32337e-68	GPR155
SH3KBP1	6.65111e-73	0.668268	0.732	0.564	2.45566e-68	SH3KBP1
ST7	6.88658e-73	0.572388	0.54	0.337	2.54259e-68	ST7
KCNC1	7.21038e-73	0.674873	0.725	0.518	2.66214e-68	KCNC1
MIB1	7.29954e-73	0.400312	0.614	0.474	2.69506e-68	MIB1
HNRNPU	7.53091e-73	0.425213	0.677	0.54	2.78049e-68	HNRNPU
STK39	9.21972e-73	0.63644	0.605	0.397	3.40401e-68	STK39
AASDHPPT	1.04859e-72	0.268124	0.238	0.109	3.8715e-68	AASDHPPT
FAM168A	1.12156e-72	0.52921	0.801	0.667	4.14093e-68	FAM168A
ABAT	1.1822e-72	0.428591	0.767	0.633	4.36479e-68	ABAT
ARHGEF11	1.49397e-72	0.523861	0.596	0.408	5.51587e-68	ARHGEF11
LUC7L3	1.71402e-72	0.446337	0.956	0.883	6.32833e-68	LUC7L3
ANKRD26	1.84752e-72	0.544607	0.794	0.62	6.82124e-68	ANKRD26
BCLAF1	1.93954e-72	0.291191	0.433	0.294	7.16097e-68	BCLAF1
MAPK1	2.33364e-72	0.395105	0.654	0.526	8.61603e-68	MAPK1
NUTM2B-AS1	2.60209e-72	0.476693	0.677	0.507	9.60719e-68	NUTM2B-AS1
DICER1	2.70712e-72	0.550781	0.621	0.402	9.99496e-68	DICER1
CMSS1	2.7834e-72	0.5608	0.751	0.626	1.02766e-67	CMSS1
ACTR2	2.90399e-72	0.366604	0.597	0.456	1.07218e-67	ACTR2
CNNM2	3.03342e-72	0.576175	0.772	0.608	1.11997e-67	CNNM2
ZNF804A	3.77447e-72	0.88069	0.635	0.515	1.39357e-67	ZNF804A
UBL3	4.30828e-72	0.403954	0.438	0.277	1.59066e-67	UBL3
MORF4L2	4.92433e-72	0.256407	0.531	0.474	1.81811e-67	MORF4L2
RPS6KC1	4.99202e-72	0.598248	0.725	0.564	1.8431e-67	RPS6KC1
GRB10	5.72778e-72	0.579255	0.551	0.337	2.11475e-67	GRB10
DSE	5.76118e-72	0.390436	0.303	0.113	2.12709e-67	DSE
ZZZ3	5.83315e-72	0.434629	0.657	0.513	2.15366e-67	ZZZ3
AES	6.59286e-72	0.359724	0.33	0.127	2.43415e-67	AES
ZNF883	7.37937e-72	0.467978	0.576	0.407	2.72454e-67	ZNF883
TRIP12	1.05069e-71	0.519364	0.712	0.547	3.87925e-67	TRIP12
RICTOR	1.31896e-71	0.490496	0.7	0.544	4.86974e-67	RICTOR
NRF1	1.34247e-71	0.503812	0.601	0.432	4.95652e-67	NRF1
TMEM245	1.34984e-71	0.385026	0.579	0.432	4.98374e-67	TMEM245
AC073050.1	1.35562e-71	0.684662	0.764	0.691	5.00509e-67	AC073050.1
SELENOW	2.42567e-71	0.32636	0.29	0.163	8.95581e-67	SELENOW
RALGAPA1	2.44192e-71	0.519441	0.84	0.704	9.01583e-67	RALGAPA1
CFL1	2.83456e-71	0.284714	0.32	0.149	1.04655e-66	CFL1
PLPPR5	2.92612e-71	0.401758	0.515	0.367	1.08035e-66	PLPPR5
ERBIN	3.36239e-71	0.568713	0.657	0.484	1.24143e-66	ERBIN
NXPH1	3.93947e-71	1.25102	0.647	0.596	1.45449e-66	NXPH1
RETREG1	4.33226e-71	0.499016	0.576	0.387	1.59951e-66	RETREG1
ANKRD30BL	4.71628e-71	0.771988	0.797	0.651	1.7413e-66	ANKRD30BL
ST8SIA5	4.89633e-71	0.554139	0.734	0.584	1.80778e-66	ST8SIA5
USP15	5.8437e-71	0.539452	0.663	0.479	2.15755e-66	USP15
MORF4L1	6.24016e-71	0.500875	0.417	0.164	2.30393e-66	MORF4L1
DNM1L	6.43119e-71	0.478164	0.814	0.645	2.37446e-66	DNM1L
PKP4	6.44406e-71	0.714397	0.806	0.675	2.37921e-66	PKP4
LINGO2	7.0964e-71	0.82413	0.795	0.782	2.62006e-66	LINGO2
NCKAP1	7.27385e-71	0.408115	0.72	0.591	2.68558e-66	NCKAP1
CAMK2D	9.96588e-71	0.617136	0.695	0.55	3.6795e-66	CAMK2D
TTC8	1.09452e-70	0.471583	0.488	0.287	4.04108e-66	TTC8
ANKRD11	1.19398e-70	0.548666	0.71	0.562	4.40828e-66	ANKRD11
BAZ2B	1.29773e-70	0.547744	0.681	0.51	4.79134e-66	BAZ2B
ACBD6	1.66182e-70	0.596449	0.788	0.617	6.13561e-66	ACBD6
CYTH1	1.74136e-70	0.440885	0.578	0.393	6.42929e-66	CYTH1
PPP2R5E	1.85453e-70	0.466819	0.705	0.557	6.84709e-66	PPP2R5E
CREG2	2.01298e-70	0.397306	0.295	0.124	7.43213e-66	CREG2
RUFY3	3.30308e-70	0.482018	0.812	0.689	1.21953e-65	RUFY3
WDR17	3.35869e-70	0.414511	0.69	0.559	1.24006e-65	WDR17
PPP6R3	3.39582e-70	0.495321	0.749	0.583	1.25377e-65	PPP6R3
KHDRBS3	3.90479e-70	0.859018	0.62	0.415	1.44169e-65	KHDRBS3
SLC44A1	4.25102e-70	0.657793	0.676	0.51	1.56952e-65	SLC44A1
HSPA4L	4.34223e-70	0.382097	0.504	0.338	1.60319e-65	HSPA4L
GRK3	4.89872e-70	0.731978	0.809	0.677	1.80866e-65	GRK3
YLPM1	5.50023e-70	0.383821	0.643	0.527	2.03074e-65	YLPM1
PPP2R2C	6.43169e-70	0.630402	0.636	0.456	2.37465e-65	PPP2R2C
FOCAD	6.97075e-70	0.694508	0.835	0.713	2.57367e-65	FOCAD
CEP350	8.35709e-70	0.480969	0.666	0.489	3.08552e-65	CEP350
CACNB4	8.43921e-70	0.879362	0.717	0.56	3.11584e-65	CACNB4
PTMA	8.47921e-70	0.36327	0.239	0.104	3.13061e-65	PTMA
ARHGAP21	1.47844e-69	0.593177	0.821	0.682	5.45856e-65	ARHGAP21
TENM3	1.77648e-69	0.975128	0.874	0.772	6.55893e-65	TENM3
CCDC92	2.05478e-69	0.513868	0.577	0.397	7.58644e-65	CCDC92
RALGAPA2	2.18335e-69	0.559314	0.588	0.351	8.06115e-65	RALGAPA2
INSR	2.37052e-69	0.438049	0.752	0.613	8.7522e-65	INSR
PCNX4	2.42348e-69	0.480594	0.645	0.485	8.94771e-65	PCNX4
TNKS	2.73027e-69	0.620373	0.865	0.739	1.00804e-64	TNKS
NETO1	2.89777e-69	0.890842	0.657	0.539	1.06989e-64	NETO1
VEZT	3.02929e-69	0.494196	0.785	0.648	1.11844e-64	VEZT
HACD3	3.12131e-69	0.361596	0.732	0.601	1.15242e-64	HACD3
TAOK1	3.14161e-69	0.467533	0.798	0.673	1.15992e-64	TAOK1
TFDP2	3.46868e-69	0.564774	0.787	0.645	1.28067e-64	TFDP2
HS2ST1	3.56499e-69	0.414999	0.562	0.436	1.31623e-64	HS2ST1
CRMP1	3.78778e-69	0.449213	0.562	0.373	1.39849e-64	CRMP1
AVL9	4.00188e-69	0.504178	0.669	0.502	1.47753e-64	AVL9
KHDRBS2	4.06816e-69	0.982404	0.881	0.803	1.50201e-64	KHDRBS2
EPB41L1	4.24716e-69	0.497413	0.68	0.523	1.56809e-64	EPB41L1
ELAVL2	5.6206e-69	0.627923	0.695	0.595	2.07518e-64	ELAVL2
ISCU	5.6896e-69	0.38255	0.253	0.064	2.10066e-64	ISCU
ANKRD44	5.79175e-69	0.588989	0.617	0.44	2.13837e-64	ANKRD44
MED12L	6.51586e-69	0.584185	0.635	0.47	2.40572e-64	MED12L
HELZ	7.56804e-69	0.413708	0.642	0.484	2.7942e-64	HELZ
TBC1D22A	8.73815e-69	0.658368	0.687	0.494	3.22621e-64	TBC1D22A
MKL2	8.79676e-69	0.534629	0.763	0.643	3.24785e-64	MKL2
CDH8	1.06605e-68	0.801688	0.609	0.486	3.93598e-64	CDH8
ATP9A	1.11626e-68	0.452649	0.725	0.581	4.12136e-64	ATP9A
SLC38A1	1.24781e-68	0.442084	0.561	0.388	4.60702e-64	SLC38A1
NDUFB2	1.32182e-68	0.377042	0.291	0.086	4.88029e-64	NDUFB2
MAGED1	1.48279e-68	0.431665	0.677	0.537	5.47461e-64	MAGED1
MBOAT2	1.79011e-68	0.533627	0.642	0.506	6.60926e-64	MBOAT2
ARID1A	1.85266e-68	0.359134	0.542	0.394	6.8402e-64	ARID1A
DANT2	1.99781e-68	0.938181	0.901	0.803	7.37611e-64	DANT2
AC007388.1	2.01335e-68	0.582531	0.748	0.586	7.43349e-64	AC007388.1
PPIG	2.64898e-68	0.336882	0.599	0.45	9.78031e-64	PPIG
MIAT	2.74212e-68	0.474958	0.861	0.769	1.01242e-63	MIAT
MTX2	2.79905e-68	0.402314	0.55	0.4	1.03344e-63	MTX2
DPP10	2.8053e-68	1.49086	0.837	0.755	1.03574e-63	DPP10
SECISBP2	3.30301e-68	0.489296	0.573	0.364	1.21951e-63	SECISBP2
DNAJA1	3.72403e-68	0.286182	0.202	0.048	1.37495e-63	DNAJA1
TMEM232	4.50439e-68	0.573814	0.711	0.605	1.66307e-63	TMEM232
MAP2K5	4.77411e-68	0.595356	0.716	0.562	1.76265e-63	MAP2K5
SLC8A1	4.93257e-68	0.963766	0.76	0.712	1.82115e-63	SLC8A1
SH3GL3	5.27824e-68	0.742969	0.825	0.685	1.94878e-63	SH3GL3
CRB1	5.94428e-68	0.536376	0.517	0.33	2.19469e-63	CRB1
DZIP1	6.74143e-68	0.436106	0.583	0.41	2.489e-63	DZIP1
ARL4C	6.99001e-68	0.579088	0.593	0.373	2.58078e-63	ARL4C
C1orf21	7.26925e-68	0.682951	0.728	0.551	2.68388e-63	C1orf21
RNGTT	7.63326e-68	0.449932	0.619	0.465	2.81828e-63	RNGTT
SLC30A9	9.21363e-68	0.454675	0.586	0.398	3.40177e-63	SLC30A9
POGZ	9.27676e-68	0.45786	0.72	0.581	3.42507e-63	POGZ
MIR99AHG	9.62766e-68	0.676125	0.902	0.833	3.55463e-63	MIR99AHG
UBE2E3	1.07082e-67	0.412348	0.532	0.377	3.95358e-63	UBE2E3
HERC3	1.39594e-67	0.489031	0.578	0.384	5.15394e-63	HERC3
CLSTN1	1.44589e-67	0.302929	0.839	0.758	5.33837e-63	CLSTN1
PSPC1	1.48825e-67	0.456095	0.711	0.57	5.49475e-63	PSPC1
DCUN1D4	1.5341e-67	0.433329	0.571	0.406	5.66406e-63	DCUN1D4
ZNF91	1.53782e-67	0.561813	0.709	0.522	5.6778e-63	ZNF91
ARHGAP20	2.18507e-67	0.592913	0.631	0.488	8.06749e-63	ARHGAP20
KIF1A	2.43557e-67	0.492076	0.634	0.472	8.99236e-63	KIF1A
OXCT1	3.1091e-67	0.461682	0.601	0.423	1.14791e-62	OXCT1
OSBP2	3.13469e-67	0.615735	0.824	0.667	1.15736e-62	OSBP2
FAM208B	3.23128e-67	0.488886	0.639	0.469	1.19302e-62	FAM208B
ADCYAP1R1	3.39391e-67	0.423246	0.513	0.317	1.25307e-62	ADCYAP1R1
BCKDHB	3.50705e-67	0.428791	0.51	0.343	1.29484e-62	BCKDHB
REEP5	3.62329e-67	0.267231	0.667	0.559	1.33776e-62	REEP5
TSPYL1	3.69246e-67	0.358062	0.183	0.029	1.36329e-62	TSPYL1
ATXN2	4.2293e-67	0.496763	0.863	0.745	1.5615e-62	ATXN2
KDM3B	4.60025e-67	0.317459	0.482	0.346	1.69846e-62	KDM3B
TRERF1	4.68297e-67	0.707305	0.697	0.486	1.729e-62	TRERF1
PRKAR1B	4.70541e-67	0.536997	0.541	0.352	1.73728e-62	PRKAR1B
TLK1	4.7841e-67	0.465443	0.738	0.616	1.76634e-62	TLK1
FAR1	4.87461e-67	0.416965	0.611	0.445	1.79976e-62	FAR1
ATE1	4.9785e-67	0.467343	0.669	0.513	1.83811e-62	ATE1
EFR3A	5.04495e-67	0.460609	0.561	0.399	1.86265e-62	EFR3A
SLCO3A1	5.14961e-67	0.624825	0.703	0.589	1.90129e-62	SLCO3A1
EPHA7	5.36075e-67	0.476569	0.562	0.449	1.97924e-62	EPHA7
ZNF248	6.4539e-67	0.472072	0.711	0.564	2.38284e-62	ZNF248
PPP2R5C	6.8926e-67	0.496165	0.665	0.502	2.54482e-62	PPP2R5C
DIS3L2	7.64971e-67	0.578915	0.669	0.466	2.82435e-62	DIS3L2
HIBCH	8.08743e-67	0.552013	0.641	0.46	2.98596e-62	HIBCH
STAU2	9.50425e-67	0.606098	0.743	0.585	3.50906e-62	STAU2
GOLGA8B	9.59875e-67	0.32962	0.88	0.802	3.54396e-62	GOLGA8B
CCSER2	1.05905e-66	0.51244	0.723	0.567	3.91011e-62	CCSER2
PDXDC1	1.10019e-66	0.313866	0.803	0.712	4.062e-62	PDXDC1
PDE1C	1.13621e-66	0.812964	0.653	0.526	4.19501e-62	PDE1C
COG6	1.18294e-66	0.456113	0.569	0.395	4.36752e-62	COG6
PHF3	1.21683e-66	0.515225	0.643	0.472	4.49267e-62	PHF3
CAMK2G	1.23528e-66	0.474485	0.644	0.475	4.56077e-62	CAMK2G
LINC01105	1.28238e-66	0.533622	0.511	0.319	4.73466e-62	LINC01105
RNF216	1.29196e-66	0.471802	0.637	0.453	4.77004e-62	RNF216
SVOP	1.3637e-66	0.388312	0.571	0.427	5.03492e-62	SVOP
ULK4	1.45038e-66	0.440282	0.603	0.492	5.35495e-62	ULK4
FMN1	1.79322e-66	0.912182	0.617	0.433	6.62075e-62	FMN1
LRRC28	1.81399e-66	0.489176	0.592	0.418	6.69745e-62	LRRC28
INPP4B	1.93273e-66	0.824007	0.84	0.739	7.13582e-62	INPP4B
KLHL42	1.97515e-66	0.410261	0.484	0.308	7.29245e-62	KLHL42
MICAL2	2.12079e-66	0.64538	0.55	0.363	7.83017e-62	MICAL2
CDC27	2.19331e-66	0.400091	0.677	0.53	8.09794e-62	CDC27
ROBO1	2.2441e-66	0.900459	0.865	0.817	8.28544e-62	ROBO1
LINC00632	2.46886e-66	0.449033	0.949	0.895	9.11528e-62	LINC00632
PPP1R13B	2.54393e-66	0.597826	0.785	0.6	9.39245e-62	PPP1R13B
MMP16	2.81521e-66	0.763437	0.638	0.484	1.0394e-61	MMP16
LPGAT1	2.9754e-66	0.519696	0.636	0.454	1.09855e-61	LPGAT1
PBRM1	3.19875e-66	0.448229	0.649	0.487	1.18101e-61	PBRM1
CNOT4	3.9269e-66	0.418464	0.653	0.498	1.44985e-61	CNOT4
ZHX3	3.93648e-66	0.561476	0.719	0.552	1.45339e-61	ZHX3
GALNT11	4.125e-66	0.344923	0.738	0.639	1.52299e-61	GALNT11
TRA2A	4.26998e-66	0.288782	0.722	0.628	1.57652e-61	TRA2A
PHACTR3	4.83728e-66	0.664165	0.63	0.44	1.78597e-61	PHACTR3
SCLT1	5.4574e-66	0.575408	0.651	0.497	2.01493e-61	SCLT1
TAGLN3	5.60291e-66	0.282043	0.324	0.164	2.06865e-61	TAGLN3
FAXC	6.05433e-66	0.467492	0.477	0.286	2.23532e-61	FAXC
PDE8B	7.1786e-66	0.501076	0.814	0.752	2.65041e-61	PDE8B
TNPO1	7.50843e-66	0.480765	0.56	0.374	2.77219e-61	TNPO1
UBE2D3	7.57551e-66	0.440305	0.726	0.59	2.79695e-61	UBE2D3
PCDH19	8.48244e-66	0.423233	0.394	0.259	3.1318e-61	PCDH19
ME3	8.67296e-66	0.662636	0.681	0.504	3.20214e-61	ME3
TTBK2	8.77082e-66	0.52003	0.744	0.596	3.23828e-61	TTBK2
EVL	8.90653e-66	0.432194	0.807	0.703	3.28838e-61	EVL
MAP4K5	9.37503e-66	0.567936	0.737	0.57	3.46136e-61	MAP4K5
RIMBP2	1.01003e-65	0.495181	0.613	0.445	3.72912e-61	RIMBP2
STIM1	1.0645e-65	0.446741	0.574	0.422	3.93025e-61	STIM1
PRKAR1A	1.15858e-65	0.260929	0.327	0.202	4.27759e-61	PRKAR1A
ABR	1.20372e-65	0.488771	0.725	0.585	4.44425e-61	ABR
MARCH7	1.25467e-65	0.374742	0.478	0.301	4.63237e-61	MARCH7
PITPNC1	1.28281e-65	0.572954	0.841	0.726	4.73627e-61	PITPNC1
ANO10	1.29619e-65	0.485885	0.709	0.563	4.78566e-61	ANO10
RAB28	1.40419e-65	0.457712	0.631	0.469	5.18442e-61	RAB28
BTRC	1.41686e-65	0.50684	0.764	0.619	5.2312e-61	BTRC
APBA2	1.45414e-65	0.600524	0.728	0.549	5.36884e-61	APBA2
PKIA	1.48065e-65	0.441169	0.486	0.332	5.46669e-61	PKIA
CLIP4	1.50782e-65	0.516582	0.676	0.512	5.56703e-61	CLIP4
ACYP2	1.52542e-65	0.625573	0.816	0.708	5.63201e-61	ACYP2
PNMA2	1.66439e-65	0.346173	0.456	0.326	6.14508e-61	PNMA2
CDK13	1.74367e-65	0.45739	0.802	0.682	6.4378e-61	CDK13
EPB41L5	1.74435e-65	0.38565	0.581	0.412	6.44032e-61	EPB41L5
CWC27	1.79225e-65	0.48312	0.566	0.374	6.61716e-61	CWC27
KIAA1324L	1.97196e-65	0.564131	0.534	0.346	7.28067e-61	KIAA1324L
MNAT1	2.28181e-65	0.485716	0.716	0.573	8.42468e-61	MNAT1
NLK	2.43386e-65	0.490128	0.636	0.509	8.98607e-61	NLK
PRKAA2	2.43526e-65	0.425534	0.621	0.48	8.99122e-61	PRKAA2
EPHA6	2.54729e-65	0.937576	0.864	0.816	9.40484e-61	EPHA6
FAM135B	2.63954e-65	0.867733	0.723	0.507	9.74546e-61	FAM135B
TMEM181	3.15907e-65	0.435075	0.523	0.357	1.16636e-60	TMEM181
WAC	3.33776e-65	0.399153	0.691	0.55	1.23233e-60	WAC
ZNF706	3.99058e-65	0.303593	0.452	0.344	1.47336e-60	ZNF706
UBASH3B	4.30236e-65	0.75965	0.63	0.434	1.58848e-60	UBASH3B
MPC1	4.51211e-65	0.302891	0.387	0.251	1.66592e-60	MPC1
CHD2	4.9112e-65	0.470034	0.645	0.484	1.81327e-60	CHD2
ADD3	4.9926e-65	0.509358	0.67	0.535	1.84332e-60	ADD3
USP24	5.00988e-65	0.420417	0.61	0.459	1.8497e-60	USP24
ATP6V1G1	5.2393e-65	0.375347	0.242	0.054	1.9344e-60	ATP6V1G1
PPP2CB	5.38955e-65	0.328547	0.526	0.403	1.98987e-60	PPP2CB
FBXO11	5.84376e-65	0.488328	0.814	0.691	2.15758e-60	FBXO11
GABRA1	6.03984e-65	0.425651	0.653	0.549	2.22997e-60	GABRA1
MSI2	6.66454e-65	0.700861	0.719	0.541	2.46062e-60	MSI2
PPP1CB	6.99681e-65	0.319873	0.512	0.409	2.58329e-60	PPP1CB
MFF	7.93365e-65	0.401593	0.546	0.369	2.92918e-60	MFF
KCNJ6	8.50244e-65	0.650008	0.627	0.424	3.13919e-60	KCNJ6
USP25	9.21971e-65	0.3999	0.552	0.413	3.40401e-60	USP25
CAMK1D	9.3084e-65	0.846788	0.806	0.672	3.43675e-60	CAMK1D
KIAA1217	1.01481e-64	1.25727	0.798	0.663	3.74679e-60	KIAA1217
GAREM1	1.11796e-64	0.609383	0.547	0.359	4.1276e-60	GAREM1
CACUL1	1.1528e-64	0.423912	0.518	0.327	4.25624e-60	CACUL1
GPATCH2L	1.18056e-64	0.458054	0.529	0.332	4.35875e-60	GPATCH2L
INPP5F	1.35591e-64	0.388553	0.612	0.486	5.00616e-60	INPP5F
ZRANB2	1.40763e-64	0.551891	0.788	0.627	5.19712e-60	ZRANB2
CCDC82	1.48335e-64	0.383198	0.532	0.354	5.47668e-60	CCDC82
IQCJ-SCHIP1	1.81958e-64	1.25894	0.717	0.545	6.71807e-60	IQCJ-SCHIP1
DLG1	1.88643e-64	0.543239	0.709	0.588	6.96488e-60	DLG1
BAALC	1.95617e-64	0.359296	0.494	0.398	7.22239e-60	BAALC
FOXO3	2.02343e-64	0.536969	0.623	0.449	7.47072e-60	FOXO3
PRRC2C	2.02657e-64	0.362711	0.701	0.572	7.48232e-60	PRRC2C
GRID2	2.14929e-64	0.855405	0.852	0.82	7.93541e-60	GRID2
AGTPBP1	2.21162e-64	0.592357	0.769	0.601	8.1655e-60	AGTPBP1
CUL3	2.37879e-64	0.412581	0.608	0.468	8.78272e-60	CUL3
ZNF385D	2.39189e-64	1.01559	0.869	0.78	8.83111e-60	ZNF385D
CAPZB	2.41106e-64	0.467599	0.623	0.456	8.90187e-60	CAPZB
PPA2	2.49365e-64	0.393151	0.637	0.494	9.20679e-60	PPA2
RBM25	2.56503e-64	0.426479	0.759	0.621	9.47033e-60	RBM25
TXNL4A	2.5726e-64	0.434934	0.333	0.124	9.4983e-60	TXNL4A
GPBP1	2.60579e-64	0.370719	0.633	0.464	9.62082e-60	GPBP1
BBS9	2.95582e-64	0.620239	0.643	0.442	1.09132e-59	BBS9
SLAIN1	3.32068e-64	0.603679	0.552	0.362	1.22603e-59	SLAIN1
XRN1	3.36647e-64	0.519373	0.72	0.534	1.24293e-59	XRN1
PLCL2	3.52459e-64	0.570969	0.711	0.558	1.30131e-59	PLCL2
GRIN3A	3.52992e-64	0.715891	0.561	0.423	1.30328e-59	GRIN3A
PPIP5K2	3.59979e-64	0.474266	0.665	0.49	1.32908e-59	PPIP5K2
CEP192	4.36149e-64	0.512778	0.603	0.4	1.61031e-59	CEP192
DMTF1	4.45282e-64	0.384956	0.52	0.358	1.64403e-59	DMTF1
TP53BP1	4.58943e-64	0.412809	0.619	0.474	1.69446e-59	TP53BP1
SNRK	4.87318e-64	0.459033	0.523	0.328	1.79923e-59	SNRK
NSMCE2	5.07296e-64	0.58891	0.695	0.548	1.87299e-59	NSMCE2
PUM1	5.5642e-64	0.390506	0.648	0.509	2.05436e-59	PUM1
VPS50	5.93806e-64	0.45964	0.561	0.361	2.19239e-59	VPS50
RBX1	5.96297e-64	0.372485	0.322	0.116	2.20159e-59	RBX1
FRYL	6.32822e-64	0.638494	0.742	0.577	2.33644e-59	FRYL
ATP6V1B2	9.2781e-64	0.27711	0.39	0.28	3.42557e-59	ATP6V1B2
CLOCK	9.68147e-64	0.431143	0.671	0.537	3.5745e-59	CLOCK
FRY	9.92565e-64	0.571487	0.749	0.638	3.66465e-59	FRY
ZNF721	1.09138e-63	0.504934	0.757	0.618	4.02947e-59	ZNF721
PALLD	1.11113e-63	0.491287	0.607	0.426	4.1024e-59	PALLD
NCS1	1.14069e-63	0.459828	0.404	0.183	4.21154e-59	NCS1
FBXL4	1.15135e-63	0.314196	0.405	0.248	4.25091e-59	FBXL4
UBAC2	1.23782e-63	0.656445	0.68	0.484	4.57016e-59	UBAC2
ST5	1.27093e-63	0.634576	0.533	0.353	4.69241e-59	ST5
RBMS3	1.36927e-63	0.641804	0.569	0.389	5.05549e-59	RBMS3
NOVA1	1.46507e-63	0.316178	0.877	0.833	5.4092e-59	NOVA1
YWHAQ	1.47301e-63	0.317952	0.398	0.274	5.43851e-59	YWHAQ
ENSA	1.60313e-63	0.376569	0.729	0.632	5.91891e-59	ENSA
FARS2	1.75841e-63	0.646269	0.654	0.475	6.49223e-59	FARS2
FNBP4	2.06174e-63	0.469393	0.725	0.548	7.61217e-59	FNBP4
SPTAN1	2.13132e-63	0.399911	0.859	0.77	7.86905e-59	SPTAN1
PDHX	2.22655e-63	0.39738	0.504	0.341	8.22064e-59	PDHX
LPP	2.34743e-63	0.742727	0.667	0.511	8.66695e-59	LPP
PTGES3	2.51395e-63	0.307325	0.386	0.231	9.28174e-59	PTGES3
SGSM1	2.7082e-63	0.506235	0.647	0.47	9.99895e-59	SGSM1
ELAVL4	2.92447e-63	0.486374	0.523	0.387	1.07974e-58	ELAVL4
GALNT1	3.05501e-63	0.383901	0.507	0.356	1.12794e-58	GALNT1
DENND5B	3.12893e-63	0.61681	0.855	0.733	1.15523e-58	DENND5B
COX6C	3.2751e-63	0.326181	0.184	0.051	1.2092e-58	COX6C
DPH6	3.27761e-63	0.627617	0.587	0.4	1.21013e-58	DPH6
ABHD2	3.32186e-63	0.525582	0.703	0.523	1.22646e-58	ABHD2
ETNK1	3.6466e-63	0.34106	0.537	0.418	1.34636e-58	ETNK1
ATP5G3	3.81965e-63	0.272286	0.139	0.018	1.41025e-58	ATP5G3
HLCS	3.89714e-63	0.657138	0.715	0.519	1.43886e-58	HLCS
SLC23A2	4.07127e-63	0.536103	0.748	0.568	1.50315e-58	SLC23A2
KIAA1328	4.07924e-63	0.633563	0.708	0.543	1.5061e-58	KIAA1328
UBE3C	4.23094e-63	0.521059	0.697	0.514	1.56211e-58	UBE3C
GUCY1A2	4.68119e-63	0.481154	0.625	0.525	1.72834e-58	GUCY1A2
GPR158	4.7236e-63	0.662462	0.76	0.632	1.744e-58	GPR158
ADRA1A	4.91493e-63	0.612349	0.534	0.378	1.81464e-58	ADRA1A
CACNB2	5.49683e-63	0.662448	0.871	0.818	2.02948e-58	CACNB2
AUH	5.53948e-63	0.566219	0.61	0.418	2.04523e-58	AUH
FBXW11	5.71526e-63	0.386796	0.665	0.526	2.11013e-58	FBXW11
SESTD1	6.06098e-63	0.520729	0.694	0.513	2.23777e-58	SESTD1
NKAIN2	6.47385e-63	0.958915	0.859	0.799	2.39021e-58	NKAIN2
KLHL5	6.58474e-63	0.698372	0.607	0.44	2.43115e-58	KLHL5
SNU13	6.84992e-63	0.309098	0.241	0.072	2.52906e-58	SNU13
ATP5J	6.94478e-63	0.347509	0.313	0.119	2.56408e-58	ATP5J
DCAF10	7.22685e-63	0.43998	0.664	0.498	2.66822e-58	DCAF10
RAB14	7.43637e-63	0.280912	0.316	0.183	2.74558e-58	RAB14
BCAT1	8.07797e-63	0.415385	0.463	0.297	2.98247e-58	BCAT1
NTM	8.53469e-63	0.869822	0.859	0.823	3.15109e-58	NTM
TRAPPC12	8.92784e-63	0.373358	0.584	0.414	3.29625e-58	TRAPPC12
TOP2B	9.10216e-63	0.306078	0.56	0.428	3.36061e-58	TOP2B
SESN1	1.01656e-62	0.502432	0.617	0.434	3.75326e-58	SESN1
RAB27B	1.02252e-62	0.333668	0.362	0.28	3.77526e-58	RAB27B
NCALD	1.03424e-62	0.976614	0.678	0.521	3.81852e-58	NCALD
HLTF	1.13341e-62	0.48603	0.591	0.382	4.18466e-58	HLTF
ELMOD1	1.28931e-62	0.34672	0.685	0.592	4.76026e-58	ELMOD1
DMXL2	1.74553e-62	0.412208	0.656	0.509	6.44465e-58	DMXL2
AF241726.2	1.94883e-62	0.517413	0.492	0.321	7.19526e-58	AF241726.2
SCFD1	1.97147e-62	0.493603	0.682	0.52	7.27888e-58	SCFD1
INPP4A	1.98515e-62	0.635905	0.716	0.52	7.32936e-58	INPP4A
TPST1	2.09475e-62	0.488812	0.817	0.699	7.73401e-58	TPST1
XRCC5	2.17428e-62	0.389051	0.636	0.5	8.02766e-58	XRCC5
HOOK3	2.3249e-62	0.452396	0.7	0.549	8.58376e-58	HOOK3
ZC3H13	2.56117e-62	0.286915	0.561	0.463	9.45608e-58	ZC3H13
RBM5	2.5614e-62	0.256113	0.567	0.451	9.45694e-58	RBM5
NDST3	2.91694e-62	0.767159	0.546	0.421	1.07696e-57	NDST3
HUWE1	2.9528e-62	0.424737	0.637	0.477	1.0902e-57	HUWE1
SMAP1	3.02209e-62	0.42772	0.672	0.531	1.11578e-57	SMAP1
DNM1	3.08022e-62	0.445759	0.873	0.816	1.13725e-57	DNM1
CSMD2	4.58223e-62	0.73779	0.741	0.589	1.69181e-57	CSMD2
ATF2	4.62859e-62	0.349434	0.485	0.329	1.70892e-57	ATF2
PEX5L	4.68996e-62	0.820736	0.748	0.617	1.73158e-57	PEX5L
CHCHD10	4.97421e-62	0.35865	0.329	0.156	1.83653e-57	CHCHD10
RCOR3	5.18543e-62	0.441861	0.667	0.512	1.91451e-57	RCOR3
PSMD1	5.28929e-62	0.465028	0.633	0.469	1.95286e-57	PSMD1
SGMS1	6.13968e-62	0.558634	0.598	0.421	2.26683e-57	SGMS1
PHC3	6.39187e-62	0.419722	0.668	0.516	2.35994e-57	PHC3
STAG1	6.52917e-62	0.555379	0.847	0.707	2.41064e-57	STAG1
KIAA2026	6.8164e-62	0.504018	0.666	0.488	2.51668e-57	KIAA2026
FARSB	7.39034e-62	0.394692	0.474	0.288	2.72859e-57	FARSB
NCAM2	7.60621e-62	0.804435	0.877	0.826	2.80829e-57	NCAM2
AK5	7.86981e-62	0.668928	0.742	0.602	2.90561e-57	AK5
VPS54	7.93895e-62	0.420725	0.603	0.457	2.93114e-57	VPS54
UPF3A	8.70561e-62	0.340409	0.774	0.695	3.2142e-57	UPF3A
NIN	9.51971e-62	0.576675	0.61	0.414	3.51477e-57	NIN
EPC1	1.00981e-61	0.456015	0.704	0.55	3.72831e-57	EPC1
UBE2B	1.18199e-61	0.321417	0.617	0.479	4.36402e-57	UBE2B
RAB11FIP2	1.28311e-61	0.312546	0.381	0.228	4.73736e-57	RAB11FIP2
GRIN2A	1.32757e-61	0.982966	0.899	0.832	4.90154e-57	GRIN2A
AF117829.1	1.37444e-61	0.639361	0.451	0.245	5.07458e-57	AF117829.1
GABRA4	1.5448e-61	0.403635	0.53	0.396	5.70355e-57	GABRA4
FAM184A	1.56705e-61	0.43627	0.556	0.381	5.7857e-57	FAM184A
XPR1	1.58446e-61	0.443668	0.585	0.44	5.84998e-57	XPR1
SLC22A23	1.70615e-61	0.478018	0.576	0.412	6.29927e-57	SLC22A23
SAMD4A	1.86007e-61	0.455365	0.543	0.424	6.86755e-57	SAMD4A
ATP5G2	1.94206e-61	0.405091	0.522	0.314	7.17026e-57	ATP5G2
EIF1B	2.05954e-61	0.280315	0.399	0.282	7.60402e-57	EIF1B
WDR11-AS1	2.59431e-61	0.491715	0.473	0.262	9.57846e-57	WDR11-AS1
PAPOLA	2.65572e-61	0.294003	0.488	0.356	9.80518e-57	PAPOLA
NNT	2.76881e-61	0.474114	0.571	0.382	1.02227e-56	NNT
PCMT1	2.96793e-61	0.450015	0.433	0.186	1.09579e-56	PCMT1
ZNF385B	3.34514e-61	0.946157	0.694	0.558	1.23506e-56	ZNF385B
TACC1	3.39495e-61	0.458193	0.539	0.336	1.25345e-56	TACC1
MGEA5	3.75586e-61	0.380138	0.793	0.689	1.3867e-56	MGEA5
GREB1	3.87222e-61	0.555069	0.498	0.288	1.42966e-56	GREB1
RBAK-RBAKDN	3.98229e-61	0.443216	0.482	0.273	1.4703e-56	RBAK-RBAKDN
LRFN5	4.2127e-61	0.714192	0.856	0.792	1.55537e-56	LRFN5
ADNP	4.78131e-61	0.361201	0.628	0.499	1.76531e-56	ADNP
PPM1E	5.11966e-61	0.608878	0.876	0.785	1.89023e-56	PPM1E
KCNB2	5.62434e-61	0.709963	0.582	0.503	2.07656e-56	KCNB2
ARF1	5.63551e-61	0.285058	0.21	0.05	2.08069e-56	ARF1
ATP6V1H	5.9712e-61	0.426827	0.638	0.489	2.20463e-56	ATP6V1H
UBR1	6.87415e-61	0.486511	0.746	0.59	2.538e-56	UBR1
LARP1	7.60236e-61	0.455611	0.697	0.541	2.80687e-56	LARP1
GABRG3	7.82208e-61	1.07967	0.798	0.73	2.88799e-56	GABRG3
MYO6	7.89753e-61	0.568483	0.701	0.52	2.91585e-56	MYO6
AC069208.1	8.47585e-61	0.790987	0.441	0.311	3.12937e-56	AC069208.1
GOLGB1	9.14127e-61	0.453761	0.562	0.36	3.37505e-56	GOLGB1
KANTR	9.77226e-61	0.496208	0.662	0.463	3.60802e-56	KANTR
SCFD2	1.05484e-60	0.596041	0.652	0.459	3.89459e-56	SCFD2
DOCK7	1.1054e-60	0.449148	0.678	0.517	4.08126e-56	DOCK7
SGCZ	1.23614e-60	1.23954	0.756	0.677	4.56395e-56	SGCZ
SCRN1	1.24383e-60	0.335704	0.432	0.271	4.59235e-56	SCRN1
ADD2	1.28915e-60	0.458259	0.641	0.484	4.75968e-56	ADD2
SPATS2L	1.36882e-60	0.61963	0.56	0.413	5.05384e-56	SPATS2L
PAN3	1.37366e-60	0.447504	0.799	0.682	5.0717e-56	PAN3
CDC14B	1.51128e-60	0.463682	0.518	0.346	5.5798e-56	CDC14B
TMEM132C	1.53821e-60	1.02662	0.415	0.282	5.67923e-56	TMEM132C
AGO3	1.66278e-60	0.447473	0.757	0.625	6.13914e-56	AGO3
RNF11	1.71352e-60	0.266464	0.388	0.282	6.32649e-56	RNF11
PDE4DIP	1.86605e-60	0.416787	0.558	0.377	6.88966e-56	PDE4DIP
SCAMP1	1.96562e-60	0.262162	0.576	0.488	7.25726e-56	SCAMP1
MVB12B	2.00905e-60	0.48918	0.528	0.329	7.41761e-56	MVB12B
PTPRR	2.01006e-60	0.643954	0.61	0.443	7.42134e-56	PTPRR
RNF13	2.24134e-60	0.468401	0.614	0.454	8.27527e-56	RNF13
MAP1LC3B	2.2795e-60	0.347715	0.248	0.069	8.41616e-56	MAP1LC3B
REEP1	2.78149e-60	0.436832	0.606	0.462	1.02695e-55	REEP1
RNF38	2.83269e-60	0.405798	0.581	0.421	1.04586e-55	RNF38
CCDC14	2.9969e-60	0.378424	0.44	0.286	1.10649e-55	CCDC14
SPOCK1	2.99896e-60	0.75533	0.758	0.686	1.10725e-55	SPOCK1
ATXN7L1	3.0683e-60	0.532517	0.611	0.452	1.13285e-55	ATXN7L1
TOM1L2	3.68365e-60	0.449494	0.65	0.494	1.36004e-55	TOM1L2
PPM1B	3.97143e-60	0.420988	0.618	0.458	1.46629e-55	PPM1B
MANBA	4.41936e-60	0.534626	0.514	0.296	1.63167e-55	MANBA
RYBP	4.46439e-60	0.408073	0.457	0.29	1.6483e-55	RYBP
PRDM2	4.48671e-60	0.502159	0.639	0.466	1.65654e-55	PRDM2
ACAP2	4.55333e-60	0.413594	0.688	0.553	1.68113e-55	ACAP2
CIRBP	4.68497e-60	0.275383	0.668	0.601	1.72974e-55	CIRBP
CRADD	4.78371e-60	0.556711	0.477	0.328	1.76619e-55	CRADD
TRIM33	4.99761e-60	0.427913	0.685	0.533	1.84517e-55	TRIM33
TCERG1	5.37465e-60	0.398779	0.62	0.453	1.98437e-55	TCERG1
PICALM	5.72625e-60	0.549147	0.695	0.525	2.11419e-55	PICALM
RAB3GAP2	5.8144e-60	0.420344	0.529	0.353	2.14673e-55	RAB3GAP2
UBR2	6.0873e-60	0.460389	0.805	0.663	2.24749e-55	UBR2
UBE2K	6.57155e-60	0.386733	0.719	0.575	2.42628e-55	UBE2K
FAM110B	6.6676e-60	0.523236	0.666	0.564	2.46175e-55	FAM110B
MEF2C-AS2	6.83097e-60	0.355471	0.44	0.295	2.52206e-55	MEF2C-AS2
SPRED1	8.27858e-60	0.397266	0.371	0.233	3.05653e-55	SPRED1
C16orf52	8.35388e-60	0.386192	0.621	0.513	3.08433e-55	C16orf52
SLC25A46	8.74849e-60	0.308163	0.424	0.275	3.23003e-55	SLC25A46
NDUFS1	8.86274e-60	0.366876	0.617	0.464	3.27221e-55	NDUFS1
TNKS2	9.02787e-60	0.352212	0.528	0.378	3.33318e-55	TNKS2
KPNA3	9.85869e-60	0.410753	0.559	0.413	3.63993e-55	KPNA3
NRXN2	1.04019e-59	0.334449	0.634	0.504	3.84049e-55	NRXN2
JAK1	1.05152e-59	0.442475	0.587	0.43	3.88231e-55	JAK1
TMTC1	1.09843e-59	0.723257	0.606	0.469	4.05552e-55	TMTC1
CNTNAP3B	1.16189e-59	0.375452	0.333	0.258	4.2898e-55	CNTNAP3B
SERINC5	1.1721e-59	0.378392	0.531	0.392	4.32751e-55	SERINC5
SON	1.18751e-59	0.471882	0.765	0.618	4.3844e-55	SON
STRN3	1.20939e-59	0.396662	0.701	0.585	4.46519e-55	STRN3
ATP5C1	1.21708e-59	0.357041	0.285	0.09	4.49359e-55	ATP5C1
VOPP1	1.41619e-59	0.428491	0.546	0.397	5.22873e-55	VOPP1
B4GALT6	1.47405e-59	0.3884	0.526	0.407	5.44236e-55	B4GALT6
YAF2	1.69752e-59	0.387717	0.636	0.508	6.2674e-55	YAF2
MAPK14	1.75219e-59	0.538622	0.592	0.395	6.46924e-55	MAPK14
CLTA	1.77666e-59	0.268679	0.53	0.455	6.55961e-55	CLTA
ELAVL3	1.7909e-59	0.303825	0.583	0.462	6.61219e-55	ELAVL3
MCTP1	1.79456e-59	0.828214	0.722	0.607	6.62571e-55	MCTP1
NDUFC1	1.82552e-59	0.317517	0.232	0.064	6.74e-55	NDUFC1
TAF15	1.9673e-59	0.497082	0.729	0.584	7.26345e-55	TAF15
BRD4	2.04257e-59	0.344834	0.497	0.36	7.54136e-55	BRD4
ZMYND8	2.10502e-59	0.574005	0.756	0.61	7.77193e-55	ZMYND8
LRFN2	2.12903e-59	0.70871	0.545	0.385	7.8606e-55	LRFN2
VPS8	2.13377e-59	0.422163	0.678	0.538	7.87808e-55	VPS8
GNG2	2.53189e-59	0.481958	0.503	0.393	9.348e-55	GNG2
CDK8	2.95555e-59	0.571681	0.672	0.528	1.09122e-54	CDK8
PGM2L1	3.35703e-59	0.327354	0.4	0.276	1.23945e-54	PGM2L1
SCAMP5	3.48578e-59	0.323703	0.748	0.649	1.28699e-54	SCAMP5
KLHL7	5.3098e-59	0.388514	0.513	0.362	1.96043e-54	KLHL7
DGKG	5.38234e-59	0.642946	0.622	0.451	1.98721e-54	DGKG
INVS	5.6484e-59	0.703628	0.721	0.529	2.08544e-54	INVS
CLEC16A	5.8495e-59	0.704293	0.665	0.462	2.15969e-54	CLEC16A
CDH18	6.05793e-59	0.849668	0.816	0.718	2.23665e-54	CDH18
PDS5A	6.54078e-59	0.454737	0.72	0.584	2.41492e-54	PDS5A
SIPA1L3	7.15137e-59	0.484084	0.749	0.598	2.64036e-54	SIPA1L3
PALM2	7.82797e-59	0.533752	0.483	0.338	2.89016e-54	PALM2
GGA2	8.20367e-59	0.456386	0.63	0.456	3.02888e-54	GGA2
ZNF644	9.73973e-59	0.450163	0.649	0.47	3.59601e-54	ZNF644
FBXL2	9.89402e-59	0.401809	0.684	0.556	3.65297e-54	FBXL2
PHC2	1.08846e-58	0.424733	0.52	0.352	4.01871e-54	PHC2
XPO1	1.14559e-58	0.366644	0.666	0.529	4.22962e-54	XPO1
VSTM2A	1.1459e-58	0.293636	0.469	0.345	4.23078e-54	VSTM2A
CDKL5	1.16699e-58	0.56602	0.706	0.554	4.30863e-54	CDKL5
ZNF518A	1.30316e-58	0.347825	0.622	0.487	4.8114e-54	ZNF518A
ARID5B	1.35565e-58	0.513098	0.585	0.429	5.00519e-54	ARID5B
COL4A3BP	1.36674e-58	0.414052	0.575	0.4	5.04612e-54	COL4A3BP
ZFYVE28	1.40422e-58	0.619702	0.679	0.481	5.18453e-54	ZFYVE28
JAK2	1.5714e-58	0.536772	0.618	0.431	5.80177e-54	JAK2
DGKE	1.87559e-58	0.377136	0.571	0.386	6.92485e-54	DGKE
NOS1AP	2.0745e-58	0.674463	0.658	0.501	7.65925e-54	NOS1AP
AL445433.2	2.07841e-58	0.486151	0.464	0.317	7.67369e-54	AL445433.2
PRKDC	2.31332e-58	0.389242	0.692	0.548	8.54103e-54	PRKDC
SLC35F3	2.39017e-58	0.829043	0.668	0.498	8.82475e-54	SLC35F3
TTC37	2.58049e-58	0.479046	0.649	0.478	9.52742e-54	TTC37
RPS6KA3	2.79435e-58	0.447165	0.607	0.462	1.0317e-53	RPS6KA3
HTT	2.81611e-58	0.495258	0.687	0.511	1.03974e-53	HTT
KLHL29	3.41224e-58	0.701883	0.62	0.447	1.25983e-53	KLHL29
DGKB	3.43346e-58	0.774496	0.777	0.715	1.26767e-53	DGKB
FAM126B	3.44767e-58	0.378968	0.607	0.446	1.27292e-53	FAM126B
PIK3C2A	3.59361e-58	0.412229	0.611	0.447	1.3268e-53	PIK3C2A
CPEB4	3.94624e-58	0.323304	0.785	0.72	1.45699e-53	CPEB4
CAP2	3.94946e-58	0.417635	0.649	0.516	1.45818e-53	CAP2
SPECC1	4.03046e-58	0.729392	0.75	0.575	1.48808e-53	SPECC1
VSTM2A-OT1	4.12316e-58	0.370699	0.323	0.14	1.52231e-53	VSTM2A-OT1
MARCH1	4.13719e-58	0.911056	0.705	0.585	1.52749e-53	MARCH1
TCEAL2	4.34451e-58	0.346984	0.276	0.101	1.60404e-53	TCEAL2
ATOX1	4.36021e-58	0.277386	0.19	0.046	1.60983e-53	ATOX1
POLA1	4.57961e-58	0.435215	0.462	0.28	1.69084e-53	POLA1
PTCHD4	4.81757e-58	0.79463	0.607	0.515	1.7787e-53	PTCHD4
PACS1	4.89781e-58	0.424981	0.717	0.602	1.80832e-53	PACS1
C5orf42	5.83352e-58	0.543302	0.809	0.677	2.15379e-53	C5orf42
SYNJ1	6.28937e-58	0.397747	0.541	0.376	2.3221e-53	SYNJ1
UNC5D	8.18969e-58	0.952746	0.763	0.712	3.02371e-53	UNC5D
RPH3A	8.37918e-58	0.56362	0.672	0.563	3.09368e-53	RPH3A
SNX13	8.70162e-58	0.439491	0.535	0.351	3.21272e-53	SNX13
ATP1A1	8.94573e-58	0.303437	0.785	0.673	3.30285e-53	ATP1A1
SUMO2	9.18582e-58	0.325069	0.226	0.043	3.3915e-53	SUMO2
TTC14	9.28475e-58	0.379592	0.613	0.456	3.42802e-53	TTC14
VPS13D	1.0275e-57	0.562595	0.729	0.576	3.79364e-53	VPS13D
GAS2	1.02937e-57	0.500037	0.436	0.282	3.80055e-53	GAS2
TAB2	1.03483e-57	0.325609	0.516	0.369	3.82068e-53	TAB2
CCDC18-AS1	1.04371e-57	0.468811	0.62	0.427	3.85348e-53	CCDC18-AS1
RPTOR	1.14445e-57	0.529814	0.562	0.359	4.22543e-53	RPTOR
MTHFD1L	1.19085e-57	0.497576	0.606	0.427	4.39674e-53	MTHFD1L
RAB3IP	1.36112e-57	0.513717	0.498	0.368	5.02537e-53	RAB3IP
PKNOX2	1.37624e-57	0.840911	0.653	0.493	5.08122e-53	PKNOX2
METTL6	1.40113e-57	0.345375	0.494	0.339	5.17313e-53	METTL6
AC087280.2	1.48993e-57	0.387111	0.309	0.21	5.50098e-53	AC087280.2
UBXN2B	1.58904e-57	0.313494	0.395	0.243	5.86691e-53	UBXN2B
C1QTNF3-AMACR	1.77021e-57	0.475847	0.444	0.267	6.5358e-53	C1QTNF3-AMACR
OPA1	1.80032e-57	0.378731	0.543	0.387	6.64697e-53	OPA1
CACNA2D3	1.90037e-57	0.962433	0.745	0.688	7.01637e-53	CACNA2D3
TCEAL7	1.91599e-57	0.267697	0.193	0.054	7.07402e-53	TCEAL7
RNF150	2.05521e-57	0.525908	0.605	0.511	7.58805e-53	RNF150
LINC02210-CRHR1	2.0632e-57	0.393238	0.472	0.307	7.61754e-53	LINC02210-CRHR1
RBM6	2.1977e-57	0.411099	0.91	0.827	8.11414e-53	RBM6
DOCK10	2.27117e-57	0.604101	0.702	0.642	8.38538e-53	DOCK10
SPATA7	2.30393e-57	0.254241	0.495	0.39	8.50634e-53	SPATA7
EXT2	2.42287e-57	0.436236	0.498	0.303	8.94546e-53	EXT2
KCTD8	2.44006e-57	0.754265	0.605	0.484	9.00894e-53	KCTD8
RNF24	2.54405e-57	0.487381	0.723	0.593	9.3929e-53	RNF24
FAM13B	2.60355e-57	0.478475	0.762	0.617	9.61256e-53	FAM13B
GALNT7	2.66631e-57	0.657068	0.584	0.402	9.84428e-53	GALNT7
CSNK1A1	3.33141e-57	0.397676	0.589	0.416	1.22999e-52	CSNK1A1
OSBPL9	3.45826e-57	0.468248	0.653	0.497	1.27683e-52	OSBPL9
BRINP1	3.85159e-57	0.599714	0.655	0.512	1.42205e-52	BRINP1
ADD1	3.97056e-57	0.454658	0.61	0.429	1.46597e-52	ADD1
TTC21B	3.98199e-57	0.416055	0.636	0.468	1.47019e-52	TTC21B
DIP2B	4.6786e-57	0.609229	0.735	0.566	1.72739e-52	DIP2B
GLRB	4.77538e-57	0.36409	0.492	0.362	1.76312e-52	GLRB
UBE2N	4.80948e-57	0.253737	0.411	0.293	1.77571e-52	UBE2N
PPM1A	5.10809e-57	0.26022	0.438	0.366	1.88596e-52	PPM1A
EPC2	5.55772e-57	0.353167	0.506	0.349	2.05197e-52	EPC2
NELL2	5.93833e-57	0.744086	0.641	0.506	2.19249e-52	NELL2
CIT	6.17346e-57	0.59207	0.748	0.611	2.2793e-52	CIT
RIC8B	6.52835e-57	0.386608	0.59	0.452	2.41033e-52	RIC8B
VDAC1	6.84681e-57	0.296336	0.245	0.073	2.52791e-52	VDAC1
IBTK	7.0198e-57	0.42455	0.617	0.438	2.59178e-52	IBTK
RNF144A	7.09629e-57	0.607919	0.589	0.391	2.62002e-52	RNF144A
KIAA0368	7.70278e-57	0.449643	0.641	0.479	2.84394e-52	KIAA0368
MARCKS	9.13143e-57	0.254871	0.137	0.024	3.37141e-52	MARCKS
CNOT2	9.15923e-57	0.340597	0.669	0.536	3.38168e-52	CNOT2
SNX3	9.36507e-57	0.387729	0.294	0.083	3.45768e-52	SNX3
SNX9	9.3919e-57	0.520058	0.61	0.409	3.46758e-52	SNX9
SELENOH	9.95335e-57	0.310016	0.226	0.057	3.67488e-52	SELENOH
KPNA1	1.03539e-56	0.290018	0.594	0.489	3.82275e-52	KPNA1
CREBBP	1.13128e-56	0.408442	0.629	0.476	4.17679e-52	CREBBP
ASXL3	1.18374e-56	0.453564	0.534	0.407	4.37049e-52	ASXL3
G3BP2	1.36263e-56	0.313832	0.544	0.412	5.03095e-52	G3BP2
ATL1	1.36644e-56	0.344991	0.589	0.466	5.04503e-52	ATL1
KLF3-AS1	1.4593e-56	0.510295	0.424	0.24	5.38787e-52	KLF3-AS1
RALGPS2	1.53305e-56	0.550544	0.652	0.458	5.66016e-52	RALGPS2
COLGALT2	1.55177e-56	0.426231	0.476	0.287	5.72928e-52	COLGALT2
JUND	1.55985e-56	0.252833	0.203	0.06	5.75914e-52	JUND
ACSL3	1.57732e-56	0.475773	0.708	0.538	5.82362e-52	ACSL3
PURA	1.65866e-56	0.341618	0.593	0.45	6.12393e-52	PURA
ADAM23	1.68376e-56	0.554119	0.734	0.585	6.2166e-52	ADAM23
EP400	1.70883e-56	0.417208	0.526	0.354	6.30918e-52	EP400
SRSF4	1.8164e-56	0.38991	0.549	0.399	6.70635e-52	SRSF4
MAP3K13	1.84048e-56	0.479443	0.706	0.592	6.79523e-52	MAP3K13
KCTD3	1.88236e-56	0.334265	0.426	0.27	6.94987e-52	KCTD3
ZSWIM6	1.93772e-56	0.592465	0.677	0.566	7.15424e-52	ZSWIM6
ATRN	2.0181e-56	0.47246	0.724	0.566	7.45104e-52	ATRN
SPG20	2.02262e-56	0.403064	0.503	0.326	7.4677e-52	SPG20
NEDD4L	2.04811e-56	0.714099	0.694	0.599	7.56181e-52	NEDD4L
MTR	2.10999e-56	0.443661	0.627	0.495	7.79029e-52	MTR
HIPK2	2.2001e-56	0.438983	0.472	0.328	8.12297e-52	HIPK2
MTURN	2.32126e-56	0.448419	0.315	0.056	8.57031e-52	MTURN
CLTB	2.46583e-56	0.305718	0.298	0.132	9.10407e-52	CLTB
EVI5	2.83667e-56	0.534685	0.7	0.521	1.04733e-51	EVI5
PKM	3.16219e-56	0.390512	0.382	0.15	1.16751e-51	PKM
SPPL3	3.20503e-56	0.485063	0.755	0.602	1.18333e-51	SPPL3
SLC16A7	3.22612e-56	0.471054	0.529	0.361	1.19112e-51	SLC16A7
MAPKAP1	3.37698e-56	0.452448	0.592	0.438	1.24681e-51	MAPKAP1
HECW1	3.50631e-56	0.737759	0.675	0.493	1.29456e-51	HECW1
PLEKHA1	3.70452e-56	0.453771	0.549	0.375	1.36774e-51	PLEKHA1
FBXO22	3.76963e-56	0.393245	0.495	0.307	1.39178e-51	FBXO22
MED27	4.52773e-56	0.465189	0.555	0.395	1.67168e-51	MED27
ZNF131	4.62325e-56	0.417717	0.662	0.512	1.70695e-51	ZNF131
CCDC136	5.0739e-56	0.434247	0.569	0.39	1.87334e-51	CCDC136
ZNF207	5.08854e-56	0.3591	0.576	0.407	1.87874e-51	ZNF207
SOS2	5.16368e-56	0.428145	0.661	0.5	1.90648e-51	SOS2
USP11	5.16495e-56	0.276776	0.715	0.614	1.90695e-51	USP11
CCNC	5.70368e-56	0.381807	0.543	0.369	2.10586e-51	CCNC
RBMS1	5.74982e-56	0.447447	0.448	0.327	2.12289e-51	RBMS1
GABRG2	6.32129e-56	0.275517	0.804	0.731	2.33389e-51	GABRG2
SOX5	6.58146e-56	0.722773	0.537	0.445	2.42994e-51	SOX5
SLC25A36	6.68905e-56	0.290969	0.522	0.39	2.46966e-51	SLC25A36
MLLT11	6.76082e-56	0.281771	0.216	0.063	2.49616e-51	MLLT11
FBXL20	6.93669e-56	0.486669	0.803	0.666	2.56109e-51	FBXL20
UBE2O	7.3808e-56	0.47359	0.584	0.376	2.72506e-51	UBE2O
CDH12	8.39104e-56	1.14302	0.619	0.523	3.09805e-51	CDH12
DLEU7	8.70533e-56	0.433488	0.388	0.237	3.2141e-51	DLEU7
ABCC5	8.85976e-56	0.436837	0.69	0.549	3.27111e-51	ABCC5
CAB39	8.9002e-56	0.380948	0.481	0.317	3.28604e-51	CAB39
SLC39A10	8.90918e-56	0.254239	0.67	0.599	3.28936e-51	SLC39A10
WWP1	9.09492e-56	0.470831	0.636	0.489	3.35794e-51	WWP1
IFT88	9.54943e-56	0.43333	0.513	0.325	3.52575e-51	IFT88
MIR181A1HG	1.07043e-55	0.724896	0.468	0.295	3.95214e-51	MIR181A1HG
ZDHHC14	1.1896e-55	0.600051	0.694	0.538	4.39211e-51	ZDHHC14
MIPOL1	1.52509e-55	0.505944	0.639	0.482	5.63079e-51	MIPOL1
PIBF1	1.84519e-55	0.496991	0.676	0.516	6.81263e-51	PIBF1
UBE3D	1.89032e-55	0.413543	0.509	0.339	6.97927e-51	UBE3D
ATR	1.8931e-55	0.476984	0.603	0.437	6.98953e-51	ATR
ARFGEF2	1.95065e-55	0.45387	0.596	0.429	7.202e-51	ARFGEF2
RGS17	2.07594e-55	0.523343	0.505	0.357	7.66456e-51	RGS17
ERCC6L2	2.18408e-55	0.440202	0.507	0.315	8.06385e-51	ERCC6L2
BTBD10	2.21145e-55	0.348843	0.526	0.372	8.1649e-51	BTBD10
DYNLRB1	2.24181e-55	0.374657	0.278	0.066	8.27698e-51	DYNLRB1
NDUFA5	2.50555e-55	0.371716	0.288	0.089	9.25075e-51	NDUFA5
SORT1	2.87986e-55	0.447809	0.569	0.417	1.06327e-50	SORT1
MXI1	2.98601e-55	0.470832	0.575	0.4	1.10247e-50	MXI1
DIDO1	2.9991e-55	0.361284	0.445	0.286	1.1073e-50	DIDO1
AJAP1	3.13393e-55	0.510303	0.471	0.285	1.15708e-50	AJAP1
ANKRD28	3.26809e-55	0.520617	0.756	0.6	1.20661e-50	ANKRD28
ZBTB38	3.45055e-55	0.433387	0.565	0.396	1.27398e-50	ZBTB38
MIGA1	3.79531e-55	0.357282	0.622	0.475	1.40127e-50	MIGA1
PSIP1	4.23617e-55	0.284933	0.721	0.635	1.56404e-50	PSIP1
RPRD2	4.27848e-55	0.486078	0.806	0.658	1.57966e-50	RPRD2
ZNF462	4.40317e-55	0.427485	0.445	0.323	1.62569e-50	ZNF462
IRAK1BP1	4.44668e-55	0.396863	0.564	0.415	1.64176e-50	IRAK1BP1
CHST11	4.47089e-55	0.86582	0.664	0.526	1.6507e-50	CHST11
TMEM178A	4.50801e-55	0.453889	0.57	0.419	1.6644e-50	TMEM178A
C11orf49	4.55656e-55	0.516699	0.744	0.588	1.68233e-50	C11orf49
FUS	4.56056e-55	0.542291	0.685	0.492	1.6838e-50	FUS
GABBR1	4.74216e-55	0.263348	0.589	0.503	1.75085e-50	GABBR1
TAOK3	4.80373e-55	0.524305	0.751	0.603	1.77358e-50	TAOK3
GSTA4	5.33361e-55	0.297929	0.557	0.432	1.96922e-50	GSTA4
NCOA7	5.56437e-55	0.521488	0.64	0.507	2.05442e-50	NCOA7
NUAK1	5.91427e-55	0.426574	0.356	0.177	2.18361e-50	NUAK1
GLCCI1	6.30677e-55	0.57371	0.558	0.379	2.32852e-50	GLCCI1
RBM33	8.59051e-55	0.428524	0.651	0.487	3.1717e-50	RBM33
USP32	8.81146e-55	0.456432	0.637	0.483	3.25328e-50	USP32
MIR325HG	8.9202e-55	0.698807	0.705	0.589	3.29343e-50	MIR325HG
SIAH3	9.36404e-55	0.492908	0.346	0.159	3.4573e-50	SIAH3
NEMF	9.48924e-55	0.431839	0.621	0.432	3.50352e-50	NEMF
VAV2	9.80398e-55	0.44535	0.482	0.309	3.61973e-50	VAV2
BICDL1	9.94184e-55	0.467264	0.692	0.544	3.67063e-50	BICDL1
TRANK1	9.98908e-55	0.440997	0.616	0.454	3.68807e-50	TRANK1
ADCY5	1.04705e-54	0.4142	0.519	0.355	3.86581e-50	ADCY5
OXSR1	1.06649e-54	0.326195	0.398	0.236	3.93757e-50	OXSR1
ADCY8	1.09545e-54	0.910631	0.577	0.417	4.04452e-50	ADCY8
KPNB1	1.15759e-54	0.295975	0.522	0.384	4.27395e-50	KPNB1
ATP6V1A	1.17128e-54	0.30642	0.654	0.549	4.32447e-50	ATP6V1A
TRIM37	1.21799e-54	0.38997	0.662	0.505	4.49692e-50	TRIM37
REV1	1.22766e-54	0.390725	0.558	0.388	4.53264e-50	REV1
CCDC171	1.33935e-54	0.45507	0.603	0.471	4.94502e-50	CCDC171
HSD17B4	1.36127e-54	0.307314	0.549	0.434	5.02595e-50	HSD17B4
MKL1	1.53735e-54	0.457914	0.745	0.612	5.67605e-50	MKL1
KIF2A	1.54617e-54	0.375279	0.677	0.559	5.70863e-50	KIF2A
SMC5	1.66552e-54	0.380039	0.517	0.348	6.14927e-50	SMC5
MARCH11	1.7472e-54	0.596296	0.485	0.314	6.45083e-50	MARCH11
UBN2	1.75661e-54	0.309206	0.631	0.515	6.48559e-50	UBN2
CORO2B	1.80772e-54	0.505016	0.528	0.35	6.67429e-50	CORO2B
LIPA	1.98673e-54	0.40006	0.524	0.385	7.33521e-50	LIPA
ALK	2.01595e-54	0.896424	0.583	0.488	7.44308e-50	ALK
TTC39B	2.06098e-54	0.431663	0.434	0.279	7.60934e-50	TTC39B
BTAF1	2.13614e-54	0.372362	0.474	0.294	7.88682e-50	BTAF1
AL445623.2	2.349e-54	0.601424	0.506	0.348	8.67273e-50	AL445623.2
YPEL3	2.40482e-54	0.271876	0.469	0.342	8.87885e-50	YPEL3
MTMR1	2.42261e-54	0.42803	0.45	0.26	8.94451e-50	MTMR1
BCAP29	2.53327e-54	0.277159	0.573	0.447	9.35307e-50	BCAP29
ELP2	2.55472e-54	0.368431	0.556	0.389	9.4323e-50	ELP2
ZNF438	2.71535e-54	0.488804	0.49	0.307	1.00254e-49	ZNF438
TRAPPC8	2.78235e-54	0.317082	0.466	0.315	1.02727e-49	TRAPPC8
JARID2	2.86829e-54	0.559812	0.612	0.427	1.059e-49	JARID2
UBE2G2	3.0931e-54	0.338912	0.468	0.309	1.142e-49	UBE2G2
MZT2A	3.20954e-54	0.279219	0.273	0.109	1.18499e-49	MZT2A
FBXO21	3.42339e-54	0.352055	0.511	0.365	1.26395e-49	FBXO21
AP2B1	3.47443e-54	0.33007	0.78	0.725	1.28279e-49	AP2B1
ANK1	3.55506e-54	0.720212	0.636	0.436	1.31257e-49	ANK1
CBLB	3.56369e-54	0.465136	0.508	0.366	1.31575e-49	CBLB
UBE2H	3.9561e-54	0.473196	0.707	0.56	1.46063e-49	UBE2H
SRGAP2C	4.14247e-54	0.396411	0.522	0.346	1.52944e-49	SRGAP2C
SEM1	4.17243e-54	0.407312	0.537	0.385	1.5405e-49	SEM1
ZDHHC20	4.17987e-54	0.413951	0.642	0.484	1.54325e-49	ZDHHC20
DDX6	4.23167e-54	0.301496	0.524	0.395	1.56237e-49	DDX6
SLC20A2	4.58707e-54	0.516859	0.639	0.491	1.69359e-49	SLC20A2
HERC2	4.59214e-54	0.433864	0.741	0.615	1.69547e-49	HERC2
WNK2	5.08004e-54	0.458441	0.694	0.552	1.8756e-49	WNK2
AC124303.2	5.49946e-54	0.434418	0.571	0.372	2.03046e-49	AC124303.2
DTD1	5.5074e-54	0.49691	0.587	0.404	2.03339e-49	DTD1
SUMF1	5.56955e-54	0.640394	0.794	0.649	2.05633e-49	SUMF1
SND1	5.77266e-54	0.627012	0.663	0.468	2.13132e-49	SND1
CPE	6.10899e-54	0.258319	0.408	0.332	2.2555e-49	CPE
GNPTAB	6.75278e-54	0.444789	0.68	0.524	2.49319e-49	GNPTAB
SUN1	6.8197e-54	0.378096	0.542	0.382	2.5179e-49	SUN1
TRPC4AP	6.86127e-54	0.39241	0.585	0.419	2.53325e-49	TRPC4AP
TOP1	7.30669e-54	0.339597	0.568	0.439	2.6977e-49	TOP1
TBC1D32	7.4177e-54	0.522665	0.651	0.492	2.73869e-49	TBC1D32
AL356599.1	7.78754e-54	0.408896	0.505	0.328	2.87524e-49	AL356599.1
GIT2	7.83417e-54	0.383622	0.62	0.479	2.89245e-49	GIT2
SPAG16	8.83292e-54	0.704369	0.784	0.652	3.2612e-49	SPAG16
YWHAE	9.0713e-54	0.438111	0.519	0.263	3.34922e-49	YWHAE
DCAF5	9.28272e-54	0.389355	0.574	0.406	3.42727e-49	DCAF5
OSBPL3	9.60762e-54	0.677032	0.646	0.487	3.54723e-49	OSBPL3
MED13	1.0445e-53	0.392552	0.65	0.508	3.85641e-49	MED13
GALNTL6	1.17251e-53	1.04565	0.84	0.775	4.32902e-49	GALNTL6
UBQLN1	1.22176e-53	0.272725	0.505	0.373	4.51085e-49	UBQLN1
RAPGEF1	1.3168e-53	0.467516	0.554	0.374	4.86177e-49	RAPGEF1
GABRA2	1.3219e-53	0.414227	0.586	0.504	4.88058e-49	GABRA2
LRCH1	1.50291e-53	0.497468	0.56	0.388	5.54889e-49	LRCH1
ZNF451	1.70516e-53	0.390314	0.604	0.445	6.29564e-49	ZNF451
CEP95	1.83391e-53	0.375901	0.438	0.254	6.77099e-49	CEP95
FAM78B	1.97363e-53	0.713162	0.491	0.272	7.28682e-49	FAM78B
PIN1	1.98744e-53	0.316796	0.299	0.12	7.33782e-49	PIN1
NR3C1	2.05224e-53	0.473819	0.672	0.523	7.57707e-49	NR3C1
PINK1	2.13018e-53	0.29403	0.234	0.054	7.86483e-49	PINK1
WASL	2.54073e-53	0.257065	0.407	0.278	9.38065e-49	WASL
NUBPL	2.63897e-53	0.492157	0.623	0.451	9.74336e-49	NUBPL
NR1D2	2.69733e-53	0.372258	0.471	0.302	9.95883e-49	NR1D2
NAP1L4	2.75176e-53	0.390799	0.547	0.373	1.01598e-48	NAP1L4
TNR	2.76506e-53	0.771113	0.661	0.518	1.02089e-48	TNR
MLLT10	2.83587e-53	0.437411	0.825	0.708	1.04703e-48	MLLT10
CBR4	2.84288e-53	0.457947	0.665	0.512	1.04962e-48	CBR4
EIF4G2	2.84954e-53	0.301788	0.27	0.115	1.05208e-48	EIF4G2
MARCH4	3.21352e-53	0.388295	0.515	0.41	1.18647e-48	MARCH4
MIRLET7BHG	3.36433e-53	0.446333	0.542	0.349	1.24215e-48	MIRLET7BHG
ZFAND5	3.52866e-53	0.289174	0.227	0.067	1.30282e-48	ZFAND5
TULP4	3.69902e-53	0.503191	0.628	0.455	1.36572e-48	TULP4
TRAK1	3.79432e-53	0.393286	0.543	0.383	1.4009e-48	TRAK1
MAP3K7	4.09885e-53	0.325382	0.451	0.304	1.51334e-48	MAP3K7
AC005885.1	4.22087e-53	0.524664	0.449	0.341	1.55839e-48	AC005885.1
ICE1	4.28174e-53	0.361241	0.465	0.308	1.58086e-48	ICE1
PUM3	4.63231e-53	0.403384	0.596	0.477	1.7103e-48	PUM3
HNRNPA3	4.69577e-53	0.29796	0.488	0.342	1.73372e-48	HNRNPA3
SENP7	4.78434e-53	0.409695	0.692	0.542	1.76643e-48	SENP7
NUP93	4.89571e-53	0.468561	0.513	0.348	1.80754e-48	NUP93
CEP68	5.12806e-53	0.371809	0.464	0.282	1.89333e-48	CEP68
SLC36A4	5.66022e-53	0.372971	0.498	0.34	2.08981e-48	SLC36A4
KAT6A	6.29664e-53	0.418206	0.624	0.458	2.32478e-48	KAT6A
ATG5	7.06577e-53	0.431932	0.545	0.415	2.60875e-48	ATG5
HECTD1	7.33834e-53	0.447738	0.677	0.507	2.70939e-48	HECTD1
RAB3GAP1	9.21057e-53	0.356787	0.62	0.484	3.40063e-48	RAB3GAP1
AL357153.2	1.00847e-52	0.433826	0.532	0.366	3.72338e-48	AL357153.2
SLC9A7	1.11883e-52	0.400468	0.478	0.311	4.13084e-48	SLC9A7
GRIA3	1.20984e-52	0.723483	0.769	0.673	4.46685e-48	GRIA3
ITGA9-AS1	1.27402e-52	0.472294	0.568	0.366	4.70379e-48	ITGA9-AS1
SEC31A	1.32132e-52	0.318732	0.504	0.351	4.87843e-48	SEC31A
STX7	1.40111e-52	0.377503	0.504	0.354	5.17304e-48	STX7
GAD2	1.52517e-52	0.547716	0.687	0.602	5.63108e-48	GAD2
KCNT1	1.55234e-52	0.399294	0.621	0.439	5.73139e-48	KCNT1
NETO2	1.57417e-52	0.570567	0.664	0.553	5.81199e-48	NETO2
KIAA1549L	1.71853e-52	0.404319	0.595	0.468	6.345e-48	KIAA1549L
TSGA10	1.80778e-52	0.377495	0.439	0.26	6.67451e-48	TSGA10
ATXN7	1.82915e-52	0.375742	0.486	0.326	6.7534e-48	ATXN7
RABGEF1	2.08667e-52	0.396515	0.843	0.774	7.70421e-48	RABGEF1
SNX10	2.21706e-52	0.340204	0.478	0.348	8.18562e-48	SNX10
PDE7A	2.22638e-52	0.394487	0.533	0.371	8.22003e-48	PDE7A
VGLL4	2.23688e-52	0.481196	0.67	0.53	8.25878e-48	VGLL4
CRTC3	2.30646e-52	0.502144	0.645	0.467	8.51568e-48	CRTC3
PSD	2.49554e-52	0.427643	0.358	0.126	9.21377e-48	PSD
HCG17	2.50681e-52	0.435439	0.662	0.495	9.2554e-48	HCG17
USP22	2.54754e-52	0.315507	0.549	0.408	9.40578e-48	USP22
EDIL3	2.55376e-52	0.80973	0.651	0.49	9.42872e-48	EDIL3
C11orf58	2.61242e-52	0.518429	0.683	0.546	9.64533e-48	C11orf58
PER3	3.10295e-52	0.504488	0.589	0.381	1.14564e-47	PER3
ZDHHC21	3.25893e-52	0.435118	0.746	0.612	1.20323e-47	ZDHHC21
SAMD5	3.31722e-52	0.747042	0.351	0.231	1.22475e-47	SAMD5
DYNC2H1	3.38066e-52	0.450037	0.598	0.426	1.24817e-47	DYNC2H1
SULT4A1	3.49193e-52	0.272487	0.44	0.323	1.28925e-47	SULT4A1
GAS7	3.66076e-52	0.431307	0.702	0.632	1.35159e-47	GAS7
L3MBTL1	3.67292e-52	0.348553	0.493	0.316	1.35608e-47	L3MBTL1
NSD2	3.98164e-52	0.409023	0.601	0.44	1.47006e-47	NSD2
HNRNPR	4.17442e-52	0.263591	0.439	0.312	1.54124e-47	HNRNPR
EEA1	4.27228e-52	0.365811	0.563	0.42	1.57737e-47	EEA1
MYEF2	4.60802e-52	0.364785	0.651	0.505	1.70133e-47	MYEF2
PDZD8	4.62557e-52	0.355055	0.419	0.273	1.70781e-47	PDZD8
SLC7A14	4.71914e-52	0.399412	0.49	0.355	1.74235e-47	SLC7A14
CORO1C	4.82136e-52	0.425931	0.482	0.284	1.7801e-47	CORO1C
COX7A2L	4.86845e-52	0.377346	0.271	0.076	1.79748e-47	COX7A2L
CDH10	4.87158e-52	0.464188	0.656	0.575	1.79863e-47	CDH10
EIF5	5.51041e-52	0.46623	0.305	0.046	2.0345e-47	EIF5
RANBP2	6.14988e-52	0.299405	0.51	0.368	2.2706e-47	RANBP2
LARP4B	6.46964e-52	0.399595	0.622	0.479	2.38866e-47	LARP4B
AC016831.1	9.71914e-52	0.498144	0.529	0.359	3.5884e-47	AC016831.1
KLHDC10	9.89782e-52	0.3857	0.622	0.501	3.65437e-47	KLHDC10
MAPK9	1.1303e-51	0.341241	0.54	0.385	4.17317e-47	MAPK9
ERP44	1.16564e-51	0.364592	0.437	0.267	4.30366e-47	ERP44
IGF1	1.18733e-51	0.47688	0.511	0.385	4.38375e-47	IGF1
RNF115	1.2683e-51	0.378926	0.581	0.433	4.68269e-47	RNF115
CHN1	1.27574e-51	0.493277	0.32	0.165	4.71014e-47	CHN1
PDCD6	1.42106e-51	0.255878	0.335	0.219	5.24669e-47	PDCD6
FLRT2	1.47424e-51	0.477352	0.653	0.602	5.44305e-47	FLRT2
CHD8	1.47645e-51	0.315374	0.455	0.321	5.45121e-47	CHD8
ABCA10	1.49087e-51	0.506877	0.541	0.34	5.50444e-47	ABCA10
ATP6V1D	1.55093e-51	0.304634	0.463	0.344	5.72619e-47	ATP6V1D
CHST15	1.55448e-51	0.450148	0.367	0.211	5.73931e-47	CHST15
BICRAL	1.56e-51	0.4598	0.777	0.665	5.75968e-47	BICRAL
GNB5	1.61956e-51	0.411825	0.605	0.437	5.97956e-47	GNB5
COMMD1	1.88349e-51	0.439095	0.688	0.547	6.95405e-47	COMMD1
SDK1	2.09433e-51	1.03755	0.713	0.608	7.73246e-47	SDK1
SNX19	2.13627e-51	0.318546	0.356	0.198	7.88732e-47	SNX19
CPLX2	2.19159e-51	0.353311	0.405	0.292	8.09158e-47	CPLX2
LHFPL4	2.42936e-51	0.394385	0.61	0.452	8.96944e-47	LHFPL4
NAALADL2	2.43152e-51	0.615975	0.701	0.597	8.9774e-47	NAALADL2
NAP1L5	2.51568e-51	0.263238	0.154	0.036	9.28815e-47	NAP1L5
PIK3CB	2.52998e-51	0.432626	0.632	0.469	9.34094e-47	PIK3CB
MTDH	2.5558e-51	0.289809	0.768	0.671	9.43628e-47	MTDH
MCC	2.57419e-51	0.570793	0.533	0.338	9.50416e-47	MCC
METTL25	2.69673e-51	0.321092	0.366	0.252	9.9566e-47	METTL25
RAP1A	3.63567e-51	0.443238	0.554	0.393	1.34233e-46	RAP1A
MCF2L	3.97667e-51	0.341238	0.483	0.331	1.46823e-46	MCF2L
PEX3	4.52674e-51	0.345547	0.479	0.313	1.67132e-46	PEX3
ECE2	4.63371e-51	0.378247	0.612	0.457	1.71081e-46	ECE2
PFN2	4.79219e-51	0.272814	0.186	0.043	1.76932e-46	PFN2
SATB1-AS1	5.17585e-51	0.718342	0.404	0.273	1.91098e-46	SATB1-AS1
FNBP1L	5.18278e-51	0.414472	0.545	0.422	1.91353e-46	FNBP1L
EPB41L4B	5.92689e-51	0.354287	0.45	0.316	2.18827e-46	EPB41L4B
ATP5G1	6.00685e-51	0.253325	0.212	0.093	2.21779e-46	ATP5G1
WDR33	6.38121e-51	0.344752	0.547	0.403	2.35601e-46	WDR33
KDM5A	6.47019e-51	0.384461	0.535	0.361	2.38886e-46	KDM5A
EIF2AK4	6.47581e-51	0.350734	0.487	0.325	2.39093e-46	EIF2AK4
TASP1	6.57837e-51	0.485538	0.629	0.471	2.4288e-46	TASP1
SET	6.944e-51	0.314635	0.355	0.192	2.56379e-46	SET
LRPPRC	7.15937e-51	0.377306	0.58	0.421	2.64331e-46	LRPPRC
ACER3	7.64404e-51	0.453059	0.514	0.338	2.82226e-46	ACER3
TBC1D9	7.73545e-51	0.372743	0.453	0.277	2.856e-46	TBC1D9
ABI1	7.77267e-51	0.410087	0.647	0.523	2.86975e-46	ABI1
SHISA6	8.21361e-51	0.686506	0.71	0.621	3.03255e-46	SHISA6
PUS7L	8.69571e-51	0.414208	0.608	0.441	3.21054e-46	PUS7L
PTPRA	8.87362e-51	0.296818	0.946	0.913	3.27623e-46	PTPRA
RANBP9	9.39202e-51	0.360558	0.577	0.428	3.46763e-46	RANBP9
IGSF11	9.60867e-51	0.586254	0.506	0.364	3.54762e-46	IGSF11
CUL5	9.83809e-51	0.420043	0.674	0.506	3.63232e-46	CUL5
MDN1	1.00667e-50	0.451883	0.592	0.404	3.71674e-46	MDN1
GSE1	1.05327e-50	0.529655	0.603	0.418	3.8888e-46	GSE1
DIXDC1	1.07945e-50	0.495108	0.632	0.436	3.98545e-46	DIXDC1
TMEM55A	1.09493e-50	0.278816	0.292	0.149	4.0426e-46	TMEM55A
ITSN2	1.19899e-50	0.45979	0.654	0.497	4.42677e-46	ITSN2
USP13	1.27421e-50	0.371556	0.479	0.308	4.7045e-46	USP13
GRIK3	1.45897e-50	0.868197	0.455	0.338	5.38665e-46	GRIK3
PPFIA1	1.50404e-50	0.399679	0.536	0.346	5.55305e-46	PPFIA1
GRK4	1.53324e-50	0.452491	0.633	0.465	5.66089e-46	GRK4
SECISBP2L	1.54104e-50	0.356555	0.531	0.374	5.68967e-46	SECISBP2L
TEAD1	1.63917e-50	0.756133	0.56	0.339	6.05198e-46	TEAD1
NSD1	1.78148e-50	0.425546	0.734	0.617	6.57741e-46	NSD1
SREK1	2.01539e-50	0.286984	0.442	0.308	7.44104e-46	SREK1
HEATR5B	2.05371e-50	0.387079	0.533	0.358	7.5825e-46	HEATR5B
C10orf76	2.11387e-50	0.447355	0.648	0.458	7.80462e-46	C10orf76
PSD3	2.48986e-50	0.664733	0.521	0.268	9.19283e-46	PSD3
SMAD2	2.49248e-50	0.364495	0.452	0.304	9.2025e-46	SMAD2
MAN2A1	2.49536e-50	0.547259	0.475	0.322	9.21312e-46	MAN2A1
MGAT4C	2.55445e-50	0.914213	0.772	0.705	9.43128e-46	MGAT4C
ATAD2B	2.63053e-50	0.449319	0.591	0.407	9.71219e-46	ATAD2B
PCSK2	2.78848e-50	0.566622	0.69	0.615	1.02953e-45	PCSK2
ZKSCAN1	3.13566e-50	0.500341	0.645	0.451	1.15772e-45	ZKSCAN1
SH3YL1	3.17403e-50	0.312318	0.418	0.274	1.17188e-45	SH3YL1
ABLIM2	4.05721e-50	0.578093	0.638	0.441	1.49796e-45	ABLIM2
BBX	4.38529e-50	0.497834	0.446	0.287	1.61909e-45	BBX
CCDC7	4.57301e-50	0.594206	0.64	0.448	1.6884e-45	CCDC7
ST8SIA1	4.81151e-50	0.544973	0.486	0.338	1.77646e-45	ST8SIA1
RAB6A	4.82808e-50	0.403534	0.749	0.659	1.78257e-45	RAB6A
CUX1	4.8309e-50	0.618904	0.748	0.585	1.78362e-45	CUX1
GLUD1	4.86622e-50	0.287407	0.408	0.282	1.79666e-45	GLUD1
HOMER1	5.15066e-50	0.429247	0.579	0.422	1.90168e-45	HOMER1
DENND5A	5.37431e-50	0.409142	0.618	0.453	1.98425e-45	DENND5A
SENP5	5.48208e-50	0.352283	0.654	0.514	2.02404e-45	SENP5
SLC4A8	5.62137e-50	0.585217	0.662	0.462	2.07547e-45	SLC4A8
TPM1	5.65419e-50	0.259032	0.678	0.597	2.08758e-45	TPM1
TDRD3	5.73287e-50	0.490285	0.579	0.383	2.11663e-45	TDRD3
MGAT5	5.83209e-50	0.62067	0.546	0.389	2.15327e-45	MGAT5
PPP2R1A	5.86572e-50	0.298972	0.22	0.051	2.16568e-45	PPP2R1A
LGI1	6.17198e-50	0.322746	0.512	0.369	2.27876e-45	LGI1
TSC22D2	6.42142e-50	0.287667	0.481	0.379	2.37085e-45	TSC22D2
SLC41A2	6.73521e-50	0.445055	0.617	0.481	2.48671e-45	SLC41A2
AC004160.1	6.80858e-50	0.59888	0.589	0.385	2.5138e-45	AC004160.1
MRPL33	7.21578e-50	0.363602	0.559	0.435	2.66414e-45	MRPL33
ZFP90	7.54565e-50	0.365579	0.53	0.36	2.78593e-45	ZFP90
ARID4A	7.75329e-50	0.314642	0.61	0.496	2.86259e-45	ARID4A
WSCD2	8.46767e-50	0.360562	0.371	0.212	3.12635e-45	WSCD2
ME2	8.65969e-50	0.29108	0.512	0.379	3.19724e-45	ME2
TOX2	8.80026e-50	0.64507	0.401	0.243	3.24914e-45	TOX2
COPA	8.8874e-50	0.329069	0.551	0.402	3.28132e-45	COPA
ST13	9.08212e-50	0.311601	0.36	0.19	3.35321e-45	ST13
HK1	9.39943e-50	0.365658	0.543	0.371	3.47036e-45	HK1
GRAMD1B	9.50612e-50	0.519863	0.593	0.416	3.50975e-45	GRAMD1B
PGBD5	1.00099e-49	0.468417	0.576	0.431	3.69576e-45	PGBD5
CNIH3	1.01263e-49	0.375058	0.453	0.308	3.73873e-45	CNIH3
RNF175	1.03756e-49	0.520157	0.597	0.411	3.83076e-45	RNF175
SLC13A3	1.07559e-49	0.474273	0.504	0.304	3.97118e-45	SLC13A3
TSEN2	1.19488e-49	0.336875	0.45	0.279	4.41161e-45	TSEN2
ARSB	1.2543e-49	0.445612	0.464	0.28	4.63102e-45	ARSB
LRRC49	1.33013e-49	0.451661	0.562	0.393	4.91096e-45	LRRC49
MIA3	1.41475e-49	0.293247	0.471	0.338	5.22341e-45	MIA3
STARD13	1.49528e-49	0.57475	0.53	0.392	5.52072e-45	STARD13
NDUFS4	1.5645e-49	0.32664	0.52	0.38	5.7763e-45	NDUFS4
ATF6	1.81133e-49	0.371369	0.507	0.355	6.68761e-45	ATF6
SPG11	1.85102e-49	0.331017	0.604	0.46	6.83413e-45	SPG11
KIF5A	1.98614e-49	0.336661	0.528	0.351	7.33304e-45	KIF5A
MTCH1	2.37327e-49	0.288744	0.654	0.554	8.76233e-45	MTCH1
DOCK11	2.39699e-49	0.47145	0.502	0.324	8.84994e-45	DOCK11
FRS2	2.44557e-49	0.365885	0.568	0.417	9.0293e-45	FRS2
MBP	2.61051e-49	0.897053	0.467	0.223	9.63825e-45	MBP
RPE	2.672e-49	0.260684	0.322	0.183	9.86528e-45	RPE
TSHZ3	2.67738e-49	0.591827	0.42	0.27	9.88515e-45	TSHZ3
PRPF40A	2.73442e-49	0.327161	0.469	0.311	1.00957e-44	PRPF40A
HOOK1	2.97567e-49	0.306728	0.357	0.192	1.09865e-44	HOOK1
WDR27	3.06585e-49	0.457651	0.499	0.304	1.13194e-44	WDR27
ZYG11B	3.22143e-49	0.266714	0.609	0.509	1.18938e-44	ZYG11B
SH3GL2	3.23823e-49	0.59215	0.522	0.327	1.19559e-44	SH3GL2
RBBP6	3.3318e-49	0.299791	0.417	0.277	1.23013e-44	RBBP6
LARP1B	3.40881e-49	0.461877	0.749	0.598	1.25857e-44	LARP1B
NEO1	3.43599e-49	0.451913	0.605	0.463	1.2686e-44	NEO1
SIK2	3.60102e-49	0.559573	0.633	0.456	1.32953e-44	SIK2
FBXW4	3.71264e-49	0.366516	0.518	0.37	1.37075e-44	FBXW4
SNX14	3.71985e-49	0.316412	0.595	0.452	1.37341e-44	SNX14
GMCL1	3.77597e-49	0.346449	0.492	0.34	1.39412e-44	GMCL1
CHCHD6	3.91611e-49	0.435646	0.486	0.312	1.44587e-44	CHCHD6
HGSNAT	4.31777e-49	0.463925	0.689	0.523	1.59416e-44	HGSNAT
PPME1	4.32205e-49	0.392069	0.552	0.393	1.59574e-44	PPME1
NOL4L	4.33836e-49	0.319954	0.458	0.337	1.60176e-44	NOL4L
TRPC4	4.65281e-49	0.59116	0.424	0.309	1.71787e-44	TRPC4
TUBA1A	4.77667e-49	0.294115	0.216	0.104	1.7636e-44	TUBA1A
PAPSS1	4.93625e-49	0.303989	0.403	0.276	1.82251e-44	PAPSS1
MPRIP	4.99505e-49	0.374802	0.683	0.551	1.84422e-44	MPRIP
MPP6	5.02695e-49	0.456004	0.582	0.432	1.856e-44	MPP6
EFCAB2	5.04343e-49	0.4208	0.577	0.458	1.86208e-44	EFCAB2
EXOC6	5.15066e-49	0.372659	0.633	0.539	1.90168e-44	EXOC6
AC244021.1	5.48903e-49	0.340127	0.354	0.211	2.02661e-44	AC244021.1
TOX3	5.96869e-49	0.474589	0.427	0.321	2.2037e-44	TOX3
NR6A1	5.98569e-49	0.57258	0.64	0.462	2.20998e-44	NR6A1
HPRT1	6.00632e-49	0.272609	0.53	0.434	2.21759e-44	HPRT1
MTMR3	6.15819e-49	0.401246	0.621	0.477	2.27366e-44	MTMR3
ZIM2-AS1	6.16107e-49	0.470793	0.623	0.454	2.27473e-44	ZIM2-AS1
ZFYVE16	6.27356e-49	0.478248	0.674	0.525	2.31626e-44	ZFYVE16
PGK1	6.83167e-49	0.305675	0.233	0.07	2.52232e-44	PGK1
TOGARAM1	6.91068e-49	0.379537	0.571	0.392	2.55149e-44	TOGARAM1
ZXDC	6.99391e-49	0.365135	0.394	0.205	2.58222e-44	ZXDC
FAM13C	7.0512e-49	0.511978	0.496	0.351	2.60337e-44	FAM13C
GTF2I	8.34396e-49	0.403096	0.693	0.545	3.08067e-44	GTF2I
ZBTB20	8.73831e-49	0.973979	0.683	0.538	3.22627e-44	ZBTB20
CYTH3	9.42728e-49	0.485113	0.536	0.375	3.48065e-44	CYTH3
PLCB4	9.63507e-49	0.548156	0.55	0.421	3.55736e-44	PLCB4
VPS13A	9.66975e-49	0.410414	0.595	0.43	3.57017e-44	VPS13A
FBXO34	1.02613e-48	0.436139	0.525	0.364	3.78856e-44	FBXO34
MLH3	1.0466e-48	0.438879	0.495	0.283	3.86416e-44	MLH3
TMEM57	1.06936e-48	0.333332	0.559	0.414	3.94818e-44	TMEM57
CYCS	1.08186e-48	0.329784	0.169	0.021	3.99432e-44	CYCS
NRIP3	1.14459e-48	0.425503	0.552	0.402	4.22593e-44	NRIP3
ANKRD13C	1.15075e-48	0.317523	0.672	0.524	4.24868e-44	ANKRD13C
ATCAY	1.1758e-48	0.369724	0.74	0.614	4.34116e-44	ATCAY
MTCL1	1.18796e-48	0.503004	0.518	0.327	4.38606e-44	MTCL1
ATPAF1	1.21759e-48	0.302425	0.461	0.322	4.49546e-44	ATPAF1
KCNAB2	1.23922e-48	0.324077	0.46	0.32	4.57532e-44	KCNAB2
TAMM41	1.28101e-48	0.320838	0.437	0.284	4.72963e-44	TAMM41
ZSWIM5	1.29755e-48	0.455045	0.723	0.594	4.7907e-44	ZSWIM5
ZNF589	1.48116e-48	0.300505	0.445	0.295	5.4686e-44	ZNF589
YPEL2	1.48871e-48	0.366262	0.392	0.222	5.49646e-44	YPEL2
ASPH	1.51276e-48	0.38484	0.663	0.542	5.58525e-44	ASPH
LINC01122	1.57377e-48	0.771783	0.546	0.448	5.81052e-44	LINC01122
ARHGEF9	1.58954e-48	0.365396	0.661	0.519	5.86875e-44	ARHGEF9
HSPA9	1.91638e-48	0.291532	0.402	0.255	7.07547e-44	HSPA9
ARMC8	2.36995e-48	0.388537	0.607	0.45	8.75009e-44	ARMC8
BDP1	2.41175e-48	0.452877	0.728	0.574	8.90443e-44	BDP1
SACS	2.51929e-48	0.407706	0.504	0.355	9.30147e-44	SACS
GOT1	2.6118e-48	0.283856	0.368	0.232	9.64303e-44	GOT1
CKMT2-AS1	2.67376e-48	0.422081	0.533	0.39	9.87178e-44	CKMT2-AS1
PRRC2B	2.70148e-48	0.345685	0.639	0.519	9.97414e-44	PRRC2B
UBE4B	3.29057e-48	0.492977	0.689	0.526	1.21491e-43	UBE4B
MAP3K5	3.3072e-48	0.682929	0.638	0.504	1.22105e-43	MAP3K5
ST6GALNAC5	3.53768e-48	0.809643	0.524	0.463	1.30615e-43	ST6GALNAC5
NFKB1	3.61203e-48	0.374411	0.454	0.286	1.3336e-43	NFKB1
COX5B	3.62352e-48	0.256389	0.202	0.08	1.33784e-43	COX5B
FNBP1	3.64339e-48	0.410638	0.695	0.577	1.34518e-43	FNBP1
LRRC37A3	3.78918e-48	0.337672	0.511	0.368	1.399e-43	LRRC37A3
IKBKAP	3.78997e-48	0.297905	0.394	0.252	1.39929e-43	IKBKAP
UBE3A	3.91626e-48	0.64394	0.973	0.933	1.44592e-43	UBE3A
PATJ	4.17579e-48	0.584064	0.662	0.475	1.54174e-43	PATJ
GATAD2B	4.35368e-48	0.414348	0.656	0.503	1.60742e-43	GATAD2B
RAB7A	4.51859e-48	0.406805	0.562	0.396	1.66831e-43	RAB7A
PRKCB	4.62965e-48	0.619935	0.837	0.724	1.70931e-43	PRKCB
KIF16B	4.70086e-48	0.473107	0.495	0.318	1.7356e-43	KIF16B
ELL2	4.73229e-48	0.479554	0.368	0.235	1.74721e-43	ELL2
KPNA5	4.73986e-48	0.268137	0.515	0.39	1.75e-43	KPNA5
GPATCH2	5.04403e-48	0.410047	0.514	0.364	1.86231e-43	GPATCH2
PID1	5.2174e-48	0.561733	0.546	0.469	1.92632e-43	PID1
NCOR2	5.31582e-48	0.42045	0.556	0.393	1.96265e-43	NCOR2
METTL15	5.69413e-48	0.469026	0.555	0.392	2.10233e-43	METTL15
KATNBL1	5.75092e-48	0.423598	0.615	0.442	2.1233e-43	KATNBL1
RSRC1	6.12852e-48	0.425824	0.592	0.425	2.26271e-43	RSRC1
MGA	6.2959e-48	0.375271	0.543	0.382	2.32451e-43	MGA
CSNK2A1	6.60401e-48	0.332157	0.551	0.409	2.43827e-43	CSNK2A1
TCAIM	6.63744e-48	0.391241	0.479	0.331	2.45061e-43	TCAIM
TBRG1	7.56448e-48	0.25919	0.374	0.251	2.79288e-43	TBRG1
KCNN2	8.06338e-48	0.434085	0.483	0.357	2.97708e-43	KCNN2
KDM6A	8.29387e-48	0.385732	0.551	0.428	3.06218e-43	KDM6A
RNMT	8.41376e-48	0.285618	0.638	0.529	3.10644e-43	RNMT
UBR4	8.90783e-48	0.419827	0.489	0.3	3.28886e-43	UBR4
PRMT8	1.05171e-47	0.44798	0.446	0.257	3.88301e-43	PRMT8
DHX36	1.09201e-47	0.411686	0.577	0.386	4.03182e-43	DHX36
RBPJ	1.12436e-47	0.361304	0.584	0.463	4.15125e-43	RBPJ
IPO9	1.15586e-47	0.401533	0.525	0.346	4.26756e-43	IPO9
WDR59	1.23352e-47	0.405789	0.595	0.41	4.55426e-43	WDR59
CCDC6	1.26644e-47	0.364667	0.533	0.405	4.67582e-43	CCDC6
EMSY	1.29023e-47	0.297391	0.457	0.318	4.76367e-43	EMSY
FAM214A	1.61009e-47	0.372812	0.499	0.34	5.9446e-43	FAM214A
ARHGAP12	1.6955e-47	0.369904	0.535	0.388	6.25996e-43	ARHGAP12
RALGAPB	1.71846e-47	0.291696	0.459	0.319	6.34473e-43	RALGAPB
ATM	1.9922e-47	0.335649	0.614	0.471	7.35541e-43	ATM
RFX3-AS1	2.00047e-47	0.381045	0.375	0.229	7.38594e-43	RFX3-AS1
NAA35	2.07109e-47	0.387044	0.508	0.346	7.64666e-43	NAA35
KLHL23	2.10873e-47	0.464408	0.649	0.47	7.78565e-43	KLHL23
GLRA2	2.14336e-47	0.460081	0.444	0.328	7.91349e-43	GLRA2
TERF1	2.19887e-47	0.26565	0.411	0.275	8.11845e-43	TERF1
RNF111	2.33152e-47	0.338408	0.752	0.646	8.60821e-43	RNF111
N4BP2L1	2.34384e-47	0.379554	0.524	0.371	8.65369e-43	N4BP2L1
EID1	2.781e-47	0.497933	0.237	0.021	1.02677e-42	EID1
WDR26	2.9536e-47	0.251681	0.447	0.323	1.0905e-42	WDR26
LPIN2	2.98799e-47	0.346206	0.483	0.343	1.1032e-42	LPIN2
DENND4C	3.02972e-47	0.418613	0.613	0.438	1.1186e-42	DENND4C
MPPED1	3.12005e-47	0.538792	0.535	0.412	1.15195e-42	MPPED1
TRAK2	3.48076e-47	0.376319	0.468	0.303	1.28513e-42	TRAK2
ADARB1	3.64792e-47	0.475903	0.452	0.262	1.34685e-42	ADARB1
TPT1-AS1	3.79449e-47	0.400237	0.614	0.45	1.40096e-42	TPT1-AS1
GNAL	3.91424e-47	0.549267	0.623	0.505	1.44518e-42	GNAL
ZNF251	4.15971e-47	0.282635	0.538	0.41	1.53581e-42	ZNF251
GBF1	4.19897e-47	0.397814	0.603	0.447	1.5503e-42	GBF1
JPH1	4.30493e-47	0.337433	0.315	0.176	1.58942e-42	JPH1
EML5	4.44735e-47	0.492471	0.644	0.479	1.64201e-42	EML5
AFTPH	4.49169e-47	0.284318	0.4	0.265	1.65838e-42	AFTPH
SETX	4.70315e-47	0.382744	0.511	0.356	1.73645e-42	SETX
KSR1	4.88399e-47	0.435884	0.457	0.275	1.80322e-42	KSR1
CDH4	5.03933e-47	0.523535	0.559	0.462	1.86057e-42	CDH4
FSTL5	5.11676e-47	0.673957	0.754	0.722	1.88916e-42	FSTL5
CD46	5.35802e-47	0.356237	0.574	0.41	1.97824e-42	CD46
SCP2	5.36396e-47	0.287338	0.458	0.302	1.98043e-42	SCP2
AC091948.1	5.45753e-47	0.351139	0.329	0.184	2.01498e-42	AC091948.1
CNTRL	5.57163e-47	0.43631	0.445	0.252	2.0571e-42	CNTRL
AGPS	5.60008e-47	0.303994	0.46	0.327	2.0676e-42	AGPS
CPEB2	6.11446e-47	0.354553	0.439	0.302	2.25752e-42	CPEB2
LMBRD2	6.11772e-47	0.273923	0.408	0.259	2.25872e-42	LMBRD2
TMEM165	6.15045e-47	0.47662	0.578	0.405	2.27081e-42	TMEM165
AC068587.6	6.3808e-47	0.461705	0.759	0.643	2.35586e-42	AC068587.6
SERPINI1	6.47423e-47	0.294052	0.594	0.582	2.39035e-42	SERPINI1
FRMD3	6.5626e-47	0.513357	0.484	0.327	2.42298e-42	FRMD3
LRRC6	8.23134e-47	0.32205	0.465	0.332	3.03909e-42	LRRC6
CEP57	8.46157e-47	0.412574	0.625	0.438	3.1241e-42	CEP57
PHYHIPL	8.61431e-47	0.457691	0.643	0.533	3.18049e-42	PHYHIPL
PMS1	8.72513e-47	0.357629	0.551	0.401	3.22141e-42	PMS1
TNRC18	9.0451e-47	0.397043	0.672	0.514	3.33954e-42	TNRC18
ATP5A1	9.62297e-47	0.286123	0.235	0.065	3.5529e-42	ATP5A1
KANSL1L	1.03855e-46	0.481444	0.733	0.604	3.83443e-42	KANSL1L
TET2	1.03987e-46	0.366791	0.53	0.395	3.8393e-42	TET2
KIAA1549	1.09345e-46	0.411473	0.463	0.311	4.03714e-42	KIAA1549
CFAP69	1.16524e-46	0.254466	0.332	0.211	4.30218e-42	CFAP69
PHTF2	1.23199e-46	0.434798	0.648	0.503	4.54864e-42	PHTF2
CDK12	1.43627e-46	0.404003	0.573	0.392	5.30286e-42	CDK12
XPO7	1.43974e-46	0.378907	0.481	0.3	5.31567e-42	XPO7
LSM14A	1.50333e-46	0.263977	0.595	0.499	5.55044e-42	LSM14A
SLIT1	1.51677e-46	0.496927	0.439	0.308	5.60005e-42	SLIT1
AC124319.2	1.54395e-46	0.427273	0.381	0.206	5.70043e-42	AC124319.2
ZNF714	1.58505e-46	0.375109	0.409	0.232	5.85217e-42	ZNF714
YME1L1	1.70535e-46	0.334958	0.63	0.488	6.29634e-42	YME1L1
SLC9A9	1.77744e-46	1.01794	0.469	0.309	6.5625e-42	SLC9A9
APPBP2	1.80875e-46	0.27241	0.513	0.399	6.67809e-42	APPBP2
CACNG8	1.86682e-46	0.28955	0.656	0.552	6.8925e-42	CACNG8
CMTM8	1.95172e-46	0.554189	0.374	0.217	7.20595e-42	CMTM8
PRUNE2	1.98609e-46	0.504523	0.532	0.356	7.33285e-42	PRUNE2
GCC2	2.02488e-46	0.400935	0.563	0.399	7.47605e-42	GCC2
DNAJC1	2.03741e-46	0.365688	0.55	0.42	7.52231e-42	DNAJC1
DIP2A	2.06422e-46	0.419828	0.703	0.547	7.62131e-42	DIP2A
AP3B2	2.07036e-46	0.318332	0.498	0.351	7.64396e-42	AP3B2
ACO1	2.15494e-46	0.304327	0.418	0.269	7.95624e-42	ACO1
CNST	2.42376e-46	0.317533	0.439	0.287	8.94876e-42	CNST
ATF7IP	2.44008e-46	0.37264	0.522	0.364	9.00901e-42	ATF7IP
POMP	2.49346e-46	0.252827	0.225	0.075	9.20611e-42	POMP
CDH9	2.66352e-46	0.697658	0.723	0.642	9.83398e-42	CDH9
SLC6A15	2.67271e-46	0.292776	0.425	0.265	9.8679e-42	SLC6A15
STIM2	3.13595e-46	0.356663	0.494	0.353	1.15783e-41	STIM2
SPAG9	3.15336e-46	0.404605	0.77	0.646	1.16425e-41	SPAG9
PPA1	3.2191e-46	0.448723	0.337	0.086	1.18852e-41	PPA1
RPRD1A	3.47566e-46	0.327462	0.661	0.566	1.28325e-41	RPRD1A
RIC3	3.51602e-46	0.488908	0.641	0.425	1.29815e-41	RIC3
MIR3936HG	3.55089e-46	0.446402	0.59	0.415	1.31103e-41	MIR3936HG
OSBPL10	3.67662e-46	0.605113	0.548	0.393	1.35744e-41	OSBPL10
SFSWAP	3.70031e-46	0.345825	0.442	0.265	1.36619e-41	SFSWAP
MBNL2	4.114e-46	0.477482	0.469	0.305	1.51893e-41	MBNL2
CRBN	4.62379e-46	0.349863	0.486	0.308	1.70715e-41	CRBN
RAPGEF5	4.74427e-46	0.846457	0.515	0.383	1.75163e-41	RAPGEF5
LANCL2	4.98721e-46	0.360613	0.437	0.273	1.84133e-41	LANCL2
BTBD7	5.09609e-46	0.31074	0.522	0.4	1.88153e-41	BTBD7
AGFG1	5.43016e-46	0.301973	0.547	0.416	2.00487e-41	AGFG1
PTPN11	5.57241e-46	0.392384	0.527	0.35	2.05739e-41	PTPN11
ITGB1BP1	5.61605e-46	0.33251	0.474	0.321	2.0735e-41	ITGB1BP1
VDAC3	5.72794e-46	0.30642	0.483	0.344	2.11481e-41	VDAC3
MTPN	5.74269e-46	0.305666	0.209	0.036	2.12026e-41	MTPN
PDK3	6.59314e-46	0.384065	0.42	0.245	2.43425e-41	PDK3
KLHL24	6.72488e-46	0.35028	0.621	0.487	2.48289e-41	KLHL24
CSTF3	6.83163e-46	0.314809	0.524	0.392	2.52231e-41	CSTF3
PLXNC1	6.93357e-46	0.357359	0.437	0.275	2.55994e-41	PLXNC1
FAM120A	7.37669e-46	0.354672	0.444	0.282	2.72355e-41	FAM120A
SGCE	7.81166e-46	0.290929	0.438	0.325	2.88414e-41	SGCE
ULK2	7.9171e-46	0.396003	0.685	0.546	2.92307e-41	ULK2
BEND6	8.2412e-46	0.357437	0.55	0.417	3.04273e-41	BEND6
LMO4	9.8814e-46	0.346515	0.194	0.045	3.64831e-41	LMO4
RNF19A	1.0455e-45	0.308651	0.628	0.509	3.86009e-41	RNF19A
SVEP1	1.06444e-45	0.422705	0.366	0.261	3.93001e-41	SVEP1
NRDC	1.06462e-45	0.467582	0.682	0.522	3.93067e-41	NRDC
SLMAP	1.06663e-45	0.412741	0.681	0.534	3.93812e-41	SLMAP
RNF34	1.07305e-45	0.397936	0.449	0.272	3.96181e-41	RNF34
JMY	1.10986e-45	0.292613	0.426	0.282	4.09773e-41	JMY
ZNF37A	1.13347e-45	0.365618	0.401	0.225	4.18487e-41	ZNF37A
ATP11B	1.19119e-45	0.367044	0.51	0.33	4.39799e-41	ATP11B
RNLS	1.25584e-45	0.432106	0.433	0.282	4.6367e-41	RNLS
EFCAB6	1.33093e-45	0.383896	0.431	0.28	4.91393e-41	EFCAB6
SIL1	1.43855e-45	0.476274	0.721	0.583	5.31127e-41	SIL1
DIAPH2	1.49468e-45	0.504046	0.599	0.47	5.5185e-41	DIAPH2
SRGAP2B	1.49482e-45	0.368216	0.452	0.306	5.51901e-41	SRGAP2B
BOD1L1	1.4968e-45	0.38316	0.554	0.381	5.52633e-41	BOD1L1
LNX1	1.51433e-45	0.370477	0.417	0.254	5.59105e-41	LNX1
FUBP3	2.12688e-45	0.327682	0.464	0.3	7.85265e-41	FUBP3
DSCAM	2.22794e-45	0.911746	0.725	0.723	8.22576e-41	DSCAM
RIF1	2.24312e-45	0.352886	0.496	0.333	8.28183e-41	RIF1
NMD3	2.38466e-45	0.469596	0.555	0.414	8.80439e-41	NMD3
PCSK5	2.40458e-45	0.739849	0.497	0.327	8.87795e-41	PCSK5
CNTN3	2.48075e-45	0.632331	0.549	0.442	9.15917e-41	CNTN3
AC007566.1	2.49698e-45	0.380406	0.405	0.221	9.21908e-41	AC007566.1
SFMBT2	2.80124e-45	0.740052	0.477	0.316	1.03424e-40	SFMBT2
[truncated: 1,765 more rows]

## Sheet: b. DE_markers_glutamatergic
	p_val	avg_log2FC	pct.1	pct.2	p_val_adj	gene_symbol
ADGRB3	0	1.13308	0.994	0.972	0	ADGRB3
AGAP1	0	1.22938	0.952	0.848	0	AGAP1
ANK2	0	1.16077	0.986	0.952	0	ANK2
ANK3	0	1.12701	0.982	0.938	0	ANK3
ANKS1B	0	1.27415	0.99	0.961	0	ANKS1B
ARFGEF3	0	0.987201	0.888	0.747	0	ARFGEF3
ARL17B	0	0.699116	0.342	0.205	0	ARL17B
ASTN1	0	1.01776	0.913	0.775	0	ASTN1
ATP2B1	0	0.869325	0.972	0.877	0	ATP2B1
CACNA1E	0	1.17799	0.932	0.815	0	CACNA1E
CACNA2D3	0	1.49867	0.958	0.807	0	CACNA2D3
CADM2	0	1.23905	0.995	0.983	0	CADM2
CADPS	0	1.12034	0.944	0.866	0	CADPS
CALM2	0	1.25045	0.822	0.593	0	CALM2
CAMK2A	0	1.12025	0.922	0.77	0	CAMK2A
CCSER1	0	1.19948	0.975	0.892	0	CCSER1
CDH18	0	1.21334	0.966	0.883	0	CDH18
CELF2	0	1.2327	0.99	0.96	0	CELF2
CHN1	0	1.10296	0.964	0.853	0	CHN1
CLASP2	0	0.850645	0.976	0.917	0	CLASP2
CNKSR2	0	0.990907	0.947	0.839	0	CNKSR2
CNTN1	0	1.0808	0.971	0.905	0	CNTN1
CNTNAP2	0	1.15812	0.994	0.974	0	CNTNAP2
COL19A1	0	1.42368	0.696	0.325	0	COL19A1
CSMD1	0	1.34247	0.996	0.986	0	CSMD1
CTDSPL	0	0.987717	0.841	0.624	0	CTDSPL
DCLK1	0	1.23675	0.974	0.908	0	DCLK1
DGCR5	0	0.882083	0.927	0.773	0	DGCR5
DGKI	0	1.23188	0.946	0.77	0	DGKI
DLG2	0	1.25405	0.995	0.97	0	DLG2
DLGAP1	0	1.16907	0.99	0.957	0	DLGAP1
DLGAP2	0	1.38362	0.982	0.922	0	DLGAP2
DMD	0	1.25963	0.978	0.912	0	DMD
DPYD	0	0.906936	0.945	0.86	0	DPYD
FAM155A	0	1.15943	0.991	0.972	0	FAM155A
FGF12	0	1.23463	0.979	0.922	0	FGF12
FGF14	0	1.32861	0.986	0.944	0	FGF14
FLG-AS1	0	0.345954	0.268	0.264	0	FLG-AS1
FMN2	0	1.13932	0.952	0.846	0	FMN2
FRMD4A	0	1.31681	0.989	0.945	0	FRMD4A
FRMPD4	0	1.32497	0.96	0.845	0	FRMPD4
FUT9	0	1.02333	0.911	0.718	0	FUT9
GABBR2	0	1.17711	0.958	0.845	0	GABBR2
GABRB2	0	1.08008	0.961	0.86	0	GABRB2
GABRB3	0	1.10245	0.973	0.893	0	GABRB3
GFOD1	0	1.1762	0.859	0.67	0	GFOD1
GPM6A	0	1.02864	0.987	0.941	0	GPM6A
GRIA2	0	0.980033	0.986	0.943	0	GRIA2
GRIK2	0	0.979455	0.97	0.916	0	GRIK2
GRIN2A	0	1.31271	0.975	0.908	0	GRIN2A
GRIN2B	0	1.10374	0.964	0.884	0	GRIN2B
GRM1	0	0.949696	0.876	0.767	0	GRM1
GRM5	0	1.06966	0.98	0.916	0	GRM5
HERC1	0	0.962565	0.956	0.859	0	HERC1
HIVEP3	0	1.3011	0.897	0.75	0	HIVEP3
HSPA12A	0	1.0023	0.86	0.695	0	HSPA12A
IL1RAPL1	0	1.1466	0.98	0.912	0	IL1RAPL1
IQCJ-SCHIP1	0	1.25492	0.975	0.936	0	IQCJ-SCHIP1
KALRN	0	1.4017	0.987	0.933	0	KALRN
KANSL1	0	0.78997	0.895	0.756	0	KANSL1
KCND2	0	1.05584	0.898	0.742	0	KCND2
KCNIP4	0	1.22727	0.994	0.995	0	KCNIP4
KCNQ5	0	1.3986	0.974	0.919	0	KCNQ5
KHDRBS3	0	1.47445	0.96	0.842	0	KHDRBS3
LDB2	0	1.11559	0.954	0.878	0	LDB2
LINC00969	0	0.721788	0.812	0.599	0	LINC00969
LINC01122	0	1.08415	0.878	0.719	0	LINC01122
LINC01250	0	1.01595	0.891	0.725	0	LINC01250
LRRC7	0	1.10543	0.989	0.958	0	LRRC7
LRRTM4	0	1.14193	0.985	0.968	0	LRRTM4
MAGI2	0	1.16802	0.985	0.938	0	MAGI2
MALAT1	0	1.42243	1	1	0	MALAT1
MAP2	0	1.01438	0.968	0.912	0	MAP2
MAPK10	0	1.26775	0.976	0.908	0	MAPK10
MBNL2	0	0.960909	0.918	0.795	0	MBNL2
MDGA2	0	1.37405	0.974	0.885	0	MDGA2
MEF2C	0	1.1077	0.982	0.927	0	MEF2C
MIAT	0	0.725005	0.963	0.864	0	MIAT
MIR100HG	0	0.791216	0.945	0.867	0	MIR100HG
MIR137HG	0	0.885792	0.948	0.861	0	MIR137HG
MMP16	0	1.05397	0.931	0.819	0	MMP16
MTUS2	0	1.2813	0.943	0.797	0	MTUS2
MYCBP2	0	0.802735	0.967	0.89	0	MYCBP2
MYT1L	0	1.22486	0.973	0.888	0	MYT1L
NALCN	0	0.960133	0.927	0.797	0	NALCN
NCAM2	0	1.08161	0.976	0.932	0	NCAM2
NDFIP1	0	0.713742	0.932	0.81	0	NDFIP1
NEGR1	0	1.2508	0.986	0.943	0	NEGR1
NIN	0	1.07351	0.916	0.792	0	NIN
NLGN1	0	1.11308	0.982	0.941	0	NLGN1
NPTN	0	0.644883	0.882	0.758	0	NPTN
NRCAM	0	1.08701	0.981	0.923	0	NRCAM
NRGN	0	0.786734	0.873	0.727	0	NRGN
NRXN1	0	1.29672	0.995	0.972	0	NRXN1
OPCML	0	1.44671	0.989	0.948	0	OPCML
PBX1	0	1.04447	0.922	0.798	0	PBX1
PCDH9	0	1.33072	0.997	0.986	0	PCDH9
PDE4D	0	1.14925	0.988	0.96	0	PDE4D
PLCB1	0	1.45618	0.972	0.872	0	PLCB1
PPFIA2	0	1.01545	0.983	0.942	0	PPFIA2
PPP2R2B	0	1.3145	0.976	0.906	0	PPP2R2B
PPP2R2C	0	1.28921	0.897	0.697	0	PPP2R2C
PPP3CA	0	1.0612	0.981	0.934	0	PPP3CA
PRKACB	0	0.804602	0.918	0.821	0	PRKACB
PRKCB	0	1.22628	0.968	0.864	0	PRKCB
PRNP	0	0.521471	0.372	0.221	0	PRNP
PSD3	0	1.01876	0.94	0.816	0	PSD3
PTK2	0	0.988121	0.977	0.912	0	PTK2
PTPRD	0	1.3146	0.995	0.984	0	PTPRD
PTPRN2	0	1.37497	0.957	0.862	0	PTPRN2
R3HDM1	0	1.06365	0.982	0.929	0	R3HDM1
RALYL	0	1.1028	0.988	0.959	0	RALYL
RAPGEF2	0	0.972035	0.948	0.834	0	RAPGEF2
RBFOX1	0	1.2111	0.995	0.976	0	RBFOX1
RBFOX3	0	1.29006	0.927	0.779	0	RBFOX3
RSRP1	0	0.64222	0.835	0.681	0	RSRP1
RTN1	0	0.903402	0.976	0.902	0	RTN1
RTN4	0	0.660597	0.945	0.869	0	RTN4
RYR2	0	1.17664	0.984	0.936	0	RYR2
SAMD12	0	1.27434	0.955	0.829	0	SAMD12
SCN2A	0	0.938908	0.95	0.844	0	SCN2A
SLC4A10	0	0.992736	0.976	0.911	0	SLC4A10
SLC8A1	0	1.29602	0.968	0.867	0	SLC8A1
SNAP25	0	1.27194	0.975	0.898	0	SNAP25
SNHG14	0	1.18558	0.996	0.983	0	SNHG14
SYT1	0	1.08642	0.997	0.986	0	SYT1
TBC1D5	0	0.97877	0.935	0.809	0	TBC1D5
TMEM132B	0	1.23634	0.964	0.857	0	TMEM132B
TRIO	0	1.14201	0.948	0.849	0	TRIO
TTLL7	0	0.982586	0.936	0.83	0	TTLL7
UNC79	0	0.966913	0.962	0.854	0	UNC79
VSNL1	0	1.15091	0.891	0.699	0	VSNL1
XIST	0	0.417928	0.437	0.625	0	XIST
XKR4	0	1.27137	0.924	0.817	0	XKR4
YWHAH	0	0.895424	0.568	0.326	0	YWHAH
ZFPM2	0	1.00057	0.893	0.749	0	ZFPM2
TMEM108	1.70791e-307	1.09829	0.873	0.729	6.30578e-303	TMEM108
RBM26	2.69563e-307	0.70989	0.933	0.806	9.95252e-303	RBM26
ADGRL3	3.39417e-307	0.942064	0.986	0.957	1.25316e-302	ADGRL3
TJP1	7.76768e-307	0.937987	0.932	0.815	2.8679e-302	TJP1
TENM4	1.31057e-306	1.43513	0.912	0.774	4.83874e-302	TENM4
DCLK2	1.86838e-306	0.743953	0.876	0.747	6.89824e-302	DCLK2
UNC80	1.09921e-304	0.98451	0.94	0.823	4.0584e-300	UNC80
FOXP1	1.37053e-304	0.963645	0.938	0.817	5.06013e-300	FOXP1
ARPP19	3.95536e-304	0.867623	0.635	0.33	1.46036e-299	ARPP19
KCNMA1	2.41626e-303	1.28977	0.981	0.936	8.92108e-299	KCNMA1
TRIM9	5.70358e-303	0.907786	0.98	0.928	2.10582e-298	TRIM9
ZDHHC14	6.10676e-303	1.02897	0.892	0.728	2.25468e-298	ZDHHC14
BASP1	2.00318e-302	0.868841	0.962	0.886	7.39593e-298	BASP1
ATP8A1	2.98876e-302	0.939395	0.935	0.808	1.10348e-297	ATP8A1
CTNND2	7.37493e-302	1.26559	0.982	0.935	2.7229e-297	CTNND2
KAZN	1.03906e-301	1.67729	0.942	0.814	3.83631e-297	KAZN
CNTNAP5	1.83601e-300	1.30783	0.917	0.759	6.77875e-296	CNTNAP5
PRKN	2.95982e-300	1.14212	0.945	0.827	1.0928e-295	PRKN
MARCH1	7.78119e-300	1.15953	0.945	0.869	2.87289e-295	MARCH1
MAGI1	4.78506e-299	1.02392	0.956	0.863	1.76669e-294	MAGI1
PRICKLE2	5.37159e-299	1.17032	0.816	0.603	1.98325e-294	PRICKLE2
STXBP5L	1.04374e-298	1.26695	0.982	0.93	3.85359e-294	STXBP5L
SMYD3	1.26012e-298	1.07536	0.968	0.882	4.65249e-294	SMYD3
PCDH7	2.48683e-298	1.05442	0.956	0.895	9.18161e-294	PCDH7
DOCK3	2.66191e-298	1.04391	0.978	0.92	9.82805e-294	DOCK3
NELL2	2.81273e-298	1.06247	0.971	0.898	1.03849e-293	NELL2
RTN3	6.87422e-298	0.676474	0.97	0.9	2.53803e-293	RTN3
PAK3	1.01515e-297	0.968718	0.928	0.828	3.74802e-293	PAK3
DOCK4	2.19427e-297	1.00177	0.906	0.759	8.10146e-293	DOCK4
SORBS2	1.32712e-296	1.01042	0.946	0.855	4.89987e-292	SORBS2
HECW2	5.30703e-296	1.03185	0.945	0.811	1.95941e-291	HECW2
CTNNA2	3.14398e-295	1.36813	0.982	0.943	1.16079e-290	CTNNA2
NCAM1	7.16708e-295	1.0871	0.966	0.895	2.64616e-290	NCAM1
SOBP	9.84308e-295	0.952377	0.902	0.764	3.63416e-290	SOBP
NKAIN2	3.6454e-294	1.1848	0.981	0.941	1.34592e-289	NKAIN2
TANC2	4.25044e-294	1.08258	0.949	0.848	1.56931e-289	TANC2
CDC42BPA	4.92923e-294	0.893956	0.957	0.866	1.81992e-289	CDC42BPA
FTX	2.69449e-293	0.950623	0.991	0.966	9.94834e-289	FTX
ADCY2	4.42089e-293	1.19883	0.902	0.712	1.63224e-288	ADCY2
ZNF385B	5.70923e-293	1.51961	0.864	0.622	2.10791e-288	ZNF385B
AHI1	1.13171e-292	0.994607	0.976	0.898	4.17838e-288	AHI1
STXBP5	2.20728e-292	0.914709	0.938	0.832	8.14952e-288	STXBP5
MBD5	8.25869e-292	0.926175	0.966	0.88	3.04919e-287	MBD5
LINC-PINT	1.5597e-291	1.06198	0.961	0.865	5.75858e-287	LINC-PINT
SGIP1	5.26761e-291	0.833199	0.926	0.823	1.94485e-286	SGIP1
SARAF	1.47382e-290	0.328236	0.588	0.515	5.44148e-286	SARAF
OCIAD1	2.27776e-290	0.508159	0.77	0.61	8.40973e-286	OCIAD1
MSRA	1.42264e-289	1.16162	0.964	0.868	5.25252e-285	MSRA
LINC01481	4.46949e-289	0.997289	0.83	0.698	1.65018e-284	LINC01481
NR2F1-AS1	4.55483e-289	0.954543	0.926	0.819	1.68169e-284	NR2F1-AS1
MAP7	7.49611e-289	0.928928	0.938	0.827	2.76764e-284	MAP7
SCN8A	1.13525e-288	0.942515	0.926	0.801	4.19147e-284	SCN8A
AC098850.4	3.61427e-288	0.427606	0.618	0.459	1.33442e-283	AC098850.4
KHDRBS2	8.27161e-288	1.21149	0.972	0.9	3.05396e-283	KHDRBS2
AC007388.1	2.35138e-287	0.934377	0.923	0.759	8.68154e-283	AC007388.1
SYT14	3.87852e-287	0.922643	0.921	0.772	1.43199e-282	SYT14
LINGO2	4.34845e-287	1.11826	0.936	0.889	1.60549e-282	LINGO2
PCLO	9.58825e-287	1.14076	0.963	0.874	3.54008e-282	PCLO
TCF4	3.48481e-286	0.887563	0.957	0.889	1.28663e-281	TCF4
GRIA1	4.43841e-286	1.01784	0.952	0.887	1.6387e-281	GRIA1
PLXDC2	4.46855e-286	1.09543	0.821	0.688	1.64983e-281	PLXDC2
AC011287.1	4.74387e-286	1.46204	0.932	0.854	1.75148e-281	AC011287.1
NLK	6.94474e-286	0.805905	0.924	0.789	2.56407e-281	NLK
NAV2	1.39526e-285	1.18613	0.916	0.77	5.15144e-281	NAV2
MEF2C-AS1	3.28907e-285	0.892263	0.805	0.617	1.21436e-280	MEF2C-AS1
GUCY1A2	9.93795e-285	0.920201	0.896	0.765	3.66919e-280	GUCY1A2
IMMP2L	1.22921e-284	0.905259	0.924	0.817	4.53836e-280	IMMP2L
AKAP6	1.35544e-284	1.121	0.957	0.849	5.00441e-280	AKAP6
CERS6	7.84773e-284	1.07981	0.921	0.779	2.89746e-279	CERS6
PRKCE	8.15678e-284	1.45437	0.92	0.764	3.01157e-279	PRKCE
FBXL17	2.49184e-283	0.979734	0.96	0.868	9.20012e-279	FBXL17
GRIA4	5.00723e-283	0.856538	0.938	0.887	1.84872e-278	GRIA4
PI4KA	5.48595e-283	0.88799	0.945	0.844	2.02547e-278	PI4KA
MLIP	6.00213e-283	0.742408	0.875	0.712	2.21605e-278	MLIP
NMNAT2	1.4174e-282	1.0745	0.904	0.722	5.23318e-278	NMNAT2
HECW1	1.51515e-282	1.22561	0.941	0.803	5.59409e-278	HECW1
ARNT2	3.05987e-282	0.968296	0.86	0.718	1.12973e-277	ARNT2
DSCAM	6.66993e-282	1.45424	0.974	0.897	2.4626e-277	DSCAM
PDE1A	1.99628e-281	1.09055	0.949	0.892	7.37046e-277	PDE1A
DYNC1I1	2.4392e-281	0.997895	0.947	0.852	9.00578e-277	DYNC1I1
SYT16	5.71364e-281	0.992461	0.898	0.736	2.10953e-276	SYT16
COBL	1.44172e-280	1.03535	0.862	0.676	5.32298e-276	COBL
ATRNL1	1.79118e-280	1.04325	0.979	0.931	6.61322e-276	ATRNL1
SRRM4	4.28183e-280	1.1605	0.928	0.785	1.58089e-275	SRRM4
CSMD3	6.32147e-280	0.84705	0.975	0.908	2.33395e-275	CSMD3
RIMS1	1.60288e-279	1.1163	0.956	0.857	5.918e-275	RIMS1
OXR1	2.40951e-279	1.27882	0.966	0.876	8.89615e-275	OXR1
ACTB	2.7533e-279	0.437087	0.239	0.122	1.01655e-274	ACTB
NETO1	4.25152e-279	1.01831	0.852	0.691	1.5697e-274	NETO1
SPTBN1	6.24523e-279	0.916392	0.926	0.827	2.3058e-274	SPTBN1
FRY	1.97883e-278	0.785679	0.857	0.7	7.30603e-274	FRY
SNAP91	5.36554e-278	0.99081	0.944	0.834	1.98101e-273	SNAP91
LINC00882	5.96242e-278	0.941858	0.899	0.736	2.20138e-273	LINC00882
SETBP1	9.47899e-278	1.26377	0.9	0.721	3.49974e-273	SETBP1
SH3GL2	5.08793e-277	1.21118	0.938	0.808	1.87852e-272	SH3GL2
NAP1L1	1.01427e-276	0.672284	0.853	0.72	3.74478e-272	NAP1L1
ADAM23	1.01838e-276	0.904431	0.941	0.839	3.75997e-272	ADAM23
EXOC4	1.02659e-276	0.985169	0.942	0.828	3.79029e-272	EXOC4
GPM6B	1.2889e-276	1.18548	0.961	0.856	4.75875e-272	GPM6B
CACNA2D1	1.90861e-276	0.922765	0.961	0.879	7.04677e-272	CACNA2D1
ATP2B2	4.37477e-276	1.17119	0.934	0.747	1.61521e-271	ATP2B2
YWHAZ	6.93732e-276	0.779441	0.789	0.646	2.56133e-271	YWHAZ
LRRTM3	1.41281e-275	0.952871	0.922	0.787	5.21622e-271	LRRTM3
USP25	1.41742e-275	0.728844	0.863	0.699	5.23327e-271	USP25
LRRC4C	1.98622e-275	1.20105	0.952	0.867	7.33333e-271	LRRC4C
UBA6-AS1	2.34529e-275	1.1393	0.724	0.511	8.65906e-271	UBA6-AS1
RAPGEF5	8.30264e-275	1.28854	0.938	0.788	3.06542e-270	RAPGEF5
FAM171B	2.59309e-274	0.741585	0.818	0.667	9.57394e-270	FAM171B
ENOX1	2.61412e-273	1.24651	0.925	0.776	9.65161e-269	ENOX1
RPS6KC1	3.5739e-273	0.935752	0.899	0.756	1.31952e-268	RPS6KC1
DST	8.68953e-273	0.911605	0.957	0.881	3.20826e-268	DST
APP	9.95888e-273	0.92083	0.958	0.87	3.67692e-268	APP
LRFN2	3.04389e-272	1.13758	0.827	0.61	1.12384e-267	LRFN2
MYO5A	5.22861e-271	0.886143	0.938	0.809	1.93045e-266	MYO5A
TMOD2	5.73854e-271	0.754189	0.805	0.635	2.11873e-266	TMOD2
ELL2	1.36045e-270	0.81844	0.801	0.599	5.02291e-266	ELL2
HERC4	1.37662e-270	0.752603	0.902	0.764	5.08261e-266	HERC4
JMJD1C	1.86017e-270	0.95797	0.974	0.903	6.86795e-266	JMJD1C
ZNF638	1.91146e-270	0.808207	0.924	0.801	7.0573e-266	ZNF638
GRIA3	2.44836e-270	0.920086	0.935	0.829	9.0396e-266	GRIA3
CNTN5	3.50159e-270	1.00881	0.911	0.871	1.29282e-265	CNTN5
BABAM2	4.04655e-270	0.945623	0.896	0.743	1.49403e-265	BABAM2
RCAN2	6.57483e-270	1.04314	0.838	0.667	2.42749e-265	RCAN2
YWHAG	1.28835e-269	0.766894	0.568	0.274	4.75671e-265	YWHAG
ATXN1	2.49579e-269	1.18145	0.93	0.798	9.21472e-265	ATXN1
ERC2	3.62907e-269	1.17021	0.978	0.923	1.33989e-264	ERC2
RABGAP1L	4.65165e-269	0.883708	0.972	0.901	1.71743e-264	RABGAP1L
TARBP1	5.08202e-269	0.765885	0.894	0.733	1.87633e-264	TARBP1
ENC1	6.42137e-269	0.942704	0.774	0.62	2.37083e-264	ENC1
RIMS2	8.51338e-269	1.08476	0.982	0.934	3.14322e-264	RIMS2
NBEA	1.99268e-268	1.03813	0.974	0.906	7.35719e-264	NBEA
TMEM232	2.11879e-268	1.05545	0.9	0.734	7.82278e-264	TMEM232
ARHGAP32	2.20421e-268	0.972854	0.958	0.867	8.13815e-264	ARHGAP32
GPHN	2.61275e-268	0.913734	0.978	0.924	9.64655e-264	GPHN
MBNL1	2.15491e-267	0.758789	0.881	0.743	7.95614e-263	MBNL1
ANKRD36	2.26123e-267	0.767414	0.882	0.739	8.34868e-263	ANKRD36
ATP1B1	3.30627e-267	0.412375	0.788	0.724	1.22071e-262	ATP1B1
SUPT3H	1.75481e-266	0.880931	0.909	0.793	6.47895e-262	SUPT3H
CLASP1	1.93518e-266	0.78756	0.911	0.787	7.14489e-262	CLASP1
MAP1B	2.14028e-266	1.11517	0.928	0.827	7.90214e-262	MAP1B
FBXW7	6.21933e-266	0.552176	0.96	0.875	2.29624e-261	FBXW7
AKT3	7.93056e-266	0.990102	0.974	0.895	2.92804e-261	AKT3
C2CD5	2.20516e-265	0.708854	0.891	0.752	8.14169e-261	C2CD5
P2RX7	2.90834e-265	0.484217	0.632	0.47	1.07379e-260	P2RX7
WDR7	4.13625e-265	0.883811	0.914	0.772	1.52715e-260	WDR7
WASF1	1.44617e-264	0.777004	0.896	0.749	5.33942e-260	WASF1
SMARCA2	1.76045e-264	0.764879	0.819	0.605	6.49976e-260	SMARCA2
SRRM3	2.29599e-264	0.774743	0.893	0.745	8.47703e-260	SRRM3
DPYSL2	3.02663e-264	0.825869	0.884	0.726	1.11746e-259	DPYSL2
SYNE1	9.21752e-264	1.00274	0.959	0.861	3.4032e-259	SYNE1
HLF	4.62363e-263	0.743647	0.6	0.325	1.70709e-258	HLF
SLC44A1	7.06419e-263	0.784919	0.882	0.71	2.60817e-258	SLC44A1
AC090568.2	1.04535e-262	1.10137	0.859	0.743	3.85953e-258	AC090568.2
C20orf194	1.26519e-262	0.802539	0.922	0.801	4.67119e-258	C20orf194
ABLIM2	1.3887e-262	0.892455	0.875	0.695	5.12722e-258	ABLIM2
RORA	1.46438e-262	1.39319	0.929	0.782	5.40664e-258	RORA
UBR5	1.47333e-262	0.788198	0.898	0.734	5.43968e-258	UBR5
SRSF11	2.37519e-262	0.792794	0.919	0.807	8.76943e-258	SRSF11
TMEM241	3.42228e-262	0.973372	0.829	0.608	1.26354e-257	TMEM241
HMGB1	4.46445e-262	0.838358	0.871	0.746	1.64832e-257	HMGB1
MAPRE2	5.49074e-262	0.798063	0.794	0.623	2.02724e-257	MAPRE2
WBSCR17	1.51808e-261	1.17636	0.954	0.849	5.60491e-257	WBSCR17
CACNA1C	2.61248e-261	1.36184	0.971	0.897	9.64552e-257	CACNA1C
LNX1	3.95951e-261	0.841901	0.815	0.592	1.46189e-256	LNX1
CACNA1B	4.00499e-261	1.0028	0.97	0.9	1.47868e-256	CACNA1B
ADAM22	4.61582e-261	0.888492	0.923	0.794	1.70421e-256	ADAM22
WSB1	7.1191e-261	0.385645	0.852	0.756	2.62844e-256	WSB1
MICU3	9.94462e-261	0.82646	0.849	0.657	3.67165e-256	MICU3
ARHGAP26	2.46188e-260	1.27383	0.942	0.816	9.08952e-256	ARHGAP26
GAP43	3.8252e-260	0.94793	0.743	0.518	1.4123e-255	GAP43
SIPA1L1	4.54718e-260	0.857604	0.974	0.912	1.67887e-255	SIPA1L1
LMBRD1	5.62992e-260	0.701945	0.822	0.645	2.07862e-255	LMBRD1
C9orf3	6.79461e-260	0.985733	0.914	0.779	2.50864e-255	C9orf3
BTBD9	9.16484e-260	0.997369	0.949	0.859	3.38375e-255	BTBD9
IQSEC1	1.03569e-259	0.969053	0.819	0.625	3.82387e-255	IQSEC1
DLG1	1.37514e-259	0.819591	0.956	0.862	5.07716e-255	DLG1
KIF1B	1.77857e-259	0.884057	0.96	0.869	6.56664e-255	KIF1B
SORBS1	2.26977e-259	0.845316	0.935	0.84	8.38022e-255	SORBS1
MIR124-2HG	3.58132e-259	0.91013	0.784	0.524	1.32226e-254	MIR124-2HG
OTUD7A	4.81212e-259	1.09555	0.936	0.815	1.77668e-254	OTUD7A
MKL2	1.76963e-258	0.93061	0.964	0.892	6.53364e-254	MKL2
JAZF1	4.61476e-258	1.00321	0.916	0.789	1.70382e-253	JAZF1
GLS	9.55823e-258	0.642185	0.959	0.891	3.52899e-253	GLS
EXOC2	1.43328e-257	0.724749	0.709	0.497	5.29183e-253	EXOC2
MAPT	2.30836e-257	0.969351	0.944	0.84	8.52271e-253	MAPT
CDK14	3.04742e-257	1.10144	0.923	0.787	1.12514e-252	CDK14
CHL1	4.5429e-257	0.765209	0.937	0.837	1.67729e-252	CHL1
KMT2A	2.20413e-256	0.773035	0.896	0.745	8.13786e-252	KMT2A
TNIK	3.36561e-256	1.13981	0.841	0.635	1.24262e-251	TNIK
SYBU	6.34553e-256	0.753606	0.877	0.74	2.34283e-251	SYBU
ZBTB16	6.9096e-256	1.2996	0.732	0.404	2.55109e-251	ZBTB16
PPP1R16B	2.27426e-255	0.916944	0.83	0.607	8.39678e-251	PPP1R16B
NTRK2	2.57211e-255	1.13967	0.937	0.822	9.49648e-251	NTRK2
TNRC6B	2.91227e-255	0.836011	0.97	0.89	1.07524e-250	TNRC6B
SPATA7	3.17822e-255	0.418233	0.73	0.595	1.17343e-250	SPATA7
CAMK4	3.35568e-255	0.855644	0.851	0.687	1.23895e-250	CAMK4
EHBP1	3.61669e-255	0.917468	0.93	0.805	1.33532e-250	EHBP1
GARNL3	2.10004e-254	0.969051	0.746	0.502	7.75356e-250	GARNL3
PPM1L	2.84126e-254	1.05562	0.908	0.735	1.04902e-249	PPM1L
KSR2	4.04493e-254	1.10277	0.948	0.837	1.49343e-249	KSR2
TNRC6C	4.06049e-254	0.828902	0.931	0.81	1.49917e-249	TNRC6C
TNRC6A	7.03858e-254	0.618532	0.973	0.914	2.59871e-249	TNRC6A
FMNL2	1.23058e-253	1.07282	0.953	0.852	4.54342e-249	FMNL2
LMO3	1.53782e-253	0.796503	0.823	0.66	5.6778e-249	LMO3
RAB2A	2.1114e-253	0.792924	0.812	0.644	7.79551e-249	RAB2A
WNK1	4.74717e-253	0.736541	0.869	0.715	1.7527e-248	WNK1
TIAM2	1.13116e-252	0.940796	0.825	0.635	4.17635e-248	TIAM2
EFNA5	1.15453e-252	1.30897	0.859	0.647	4.26264e-248	EFNA5
ADGRL2	1.32555e-252	0.981068	0.945	0.861	4.89405e-248	ADGRL2
CHSY3	1.94319e-252	0.974834	0.96	0.879	7.17445e-248	CHSY3
UBE2E2	2.25104e-252	1.02143	0.965	0.878	8.31105e-248	UBE2E2
SLCO3A1	2.34639e-252	0.983418	0.739	0.517	8.66312e-248	SLCO3A1
NFAT5	3.6468e-252	0.685568	0.929	0.817	1.34643e-247	NFAT5
PKP4	6.37254e-252	0.920271	0.925	0.817	2.3528e-247	PKP4
CAMK2D	8.7194e-252	0.782394	0.856	0.806	3.21929e-247	CAMK2D
SH3RF3	1.07721e-251	1.24319	0.773	0.473	3.97715e-247	SH3RF3
DOCK9	1.3304e-251	0.904547	0.815	0.651	4.91196e-247	DOCK9
NRXN3	1.41462e-251	1.17077	0.992	0.976	5.2229e-247	NRXN3
PJA2	2.85494e-251	0.86563	0.85	0.69	1.05407e-246	PJA2
SNTG1	6.65485e-251	1.27951	0.955	0.884	2.45704e-246	SNTG1
KCND3	8.5558e-251	1.11752	0.858	0.658	3.15889e-246	KCND3
EIF4G3	2.08478e-250	0.816884	0.968	0.888	7.69721e-246	EIF4G3
WDPCP	3.11996e-250	0.867444	0.941	0.829	1.15192e-245	WDPCP
KCNJ3	3.30328e-250	0.788349	0.903	0.766	1.21961e-245	KCNJ3
SND1	4.25253e-250	0.807922	0.831	0.626	1.57008e-245	SND1
SV2B	6.67627e-250	1.10687	0.911	0.768	2.46495e-245	SV2B
CAMK2B	8.22891e-250	0.72542	0.887	0.737	3.0382e-245	CAMK2B
TMEM161B-AS1	1.35431e-249	0.779644	0.928	0.821	5.00023e-245	TMEM161B-AS1
CDH2	1.65829e-249	0.948834	0.884	0.728	6.12256e-245	CDH2
WDR17	2.01389e-249	0.697882	0.909	0.778	7.43548e-245	WDR17
NFASC	2.60152e-249	0.947974	0.86	0.701	9.60508e-245	NFASC
STOX2	3.55787e-249	0.978181	0.883	0.73	1.3136e-244	STOX2
GMDS-AS1	1.02588e-248	1.02213	0.757	0.542	3.78766e-244	GMDS-AS1
NKTR	1.41637e-248	0.692575	0.829	0.643	5.2294e-244	NKTR
TBCK	2.03823e-248	0.873571	0.856	0.695	7.52533e-244	TBCK
RYR3	2.36644e-248	1.03504	0.618	0.433	8.73714e-244	RYR3
ZNF292	3.39666e-248	0.778358	0.908	0.777	1.25408e-243	ZNF292
ATG7	4.47089e-248	0.9645	0.891	0.725	1.6507e-243	ATG7
SYN2	4.95547e-248	0.996467	0.959	0.9	1.82961e-243	SYN2
JAKMIP2	7.27046e-248	0.95904	0.898	0.749	2.68433e-243	JAKMIP2
CHRM3	1.55908e-247	0.995286	0.954	0.899	5.75628e-243	CHRM3
DNAJC6	6.59102e-247	0.853084	0.891	0.742	2.43347e-242	DNAJC6
ATP6V1H	1.91267e-246	0.763564	0.866	0.726	7.06178e-242	ATP6V1H
MYO9A	2.6221e-246	0.846173	0.918	0.791	9.68104e-242	MYO9A
ARHGEF7	4.20798e-246	1.00619	0.879	0.726	1.55363e-241	ARHGEF7
KCNIP4-IT1	5.30341e-246	0.984174	0.733	0.507	1.95807e-241	KCNIP4-IT1
DNAH6	9.34941e-246	0.803248	0.793	0.635	3.4519e-241	DNAH6
KCNB1	1.01934e-245	0.930211	0.896	0.729	3.76351e-241	KCNB1
RNF144A	1.44074e-245	0.975008	0.864	0.703	5.31937e-241	RNF144A
ITFG1	1.73689e-245	0.861223	0.931	0.817	6.41278e-241	ITFG1
ERC1	4.82819e-245	0.739318	0.931	0.82	1.78262e-240	ERC1
AC005154.1	8.443e-245	0.447274	0.684	0.533	3.11724e-240	AC005154.1
NBAS	1.0798e-244	0.82831	0.898	0.762	3.98672e-240	NBAS
MACF1	1.62878e-244	0.878611	0.96	0.873	6.01361e-240	MACF1
RERE	1.64026e-244	0.823852	0.959	0.87	6.05602e-240	RERE
CSRNP3	2.19479e-244	0.872017	0.932	0.811	8.10337e-240	CSRNP3
UNC5C	4.20576e-244	1.40024	0.848	0.676	1.55281e-239	UNC5C
LARGE1	1.18846e-243	1.13641	0.962	0.877	4.38793e-239	LARGE1
MYH10	1.52301e-243	0.902585	0.886	0.729	5.62309e-239	MYH10
ARPP21	1.70714e-243	1.06259	0.971	0.893	6.30293e-239	ARPP21
TMEM178B	3.34403e-243	1.21643	0.948	0.85	1.23465e-238	TMEM178B
PTPN4	3.79037e-243	0.897268	0.901	0.742	1.39944e-238	PTPN4
AMPH	9.15787e-243	1.01384	0.903	0.777	3.38118e-238	AMPH
N4BP2L2	1.01181e-242	0.729365	0.964	0.878	3.7357e-238	N4BP2L2
STXBP1	2.06248e-242	0.743713	0.941	0.843	7.61487e-238	STXBP1
FLRT2	2.54883e-242	0.761453	0.897	0.779	9.41052e-238	FLRT2
NEK10	2.68956e-242	0.903634	0.828	0.658	9.93011e-238	NEK10
PPP1R12A	3.08567e-242	0.89456	0.907	0.751	1.13926e-237	PPP1R12A
GNAQ	3.87305e-242	0.933415	0.952	0.866	1.42997e-237	GNAQ
MACROD2	4.91851e-242	0.974605	0.974	0.928	1.81596e-237	MACROD2
EPHA4	9.39475e-242	0.804057	0.865	0.71	3.46863e-237	EPHA4
PGBD5	4.22337e-241	0.933183	0.838	0.701	1.55931e-236	PGBD5
STMN1	5.21846e-241	0.782651	0.424	0.164	1.92671e-236	STMN1
THSD7A	9.67133e-241	0.941846	0.502	0.349	3.57075e-236	THSD7A
EXOC6B	1.50851e-240	0.869111	0.949	0.85	5.56956e-236	EXOC6B
APC	2.57736e-240	0.683639	0.848	0.706	9.51587e-236	APC
FRRS1L	3.00307e-240	0.626134	0.93	0.83	1.10876e-235	FRRS1L
KCTD8	4.77619e-240	1.11081	0.709	0.496	1.76342e-235	KCTD8
ARID1B	8.22859e-240	0.946507	0.952	0.862	3.03808e-235	ARID1B
ICA1	1.97107e-239	0.846374	0.804	0.596	7.27739e-235	ICA1
SLC22A10	3.40882e-239	1.03873	0.801	0.584	1.25857e-234	SLC22A10
PAK1	4.17855e-239	0.808935	0.93	0.816	1.54276e-234	PAK1
PLEKHA5	4.80998e-239	0.885425	0.969	0.889	1.77589e-234	PLEKHA5
SATB2	6.08367e-239	0.978523	0.918	0.761	2.24615e-234	SATB2
PTBP2	6.76266e-239	0.693664	0.842	0.696	2.49684e-234	PTBP2
AKAP11	9.93635e-239	0.561458	0.66	0.476	3.6686e-234	AKAP11
KIF5C	1.04655e-238	0.940578	0.91	0.773	3.86397e-234	KIF5C
OLFM1	1.7913e-238	0.75266	0.768	0.551	6.61366e-234	OLFM1
VPS13B	1.90277e-238	0.789214	0.901	0.752	7.0252e-234	VPS13B
AK5	2.67177e-238	1.05952	0.938	0.85	9.86442e-234	AK5
CALM1	2.80237e-238	1.20792	0.782	0.538	1.03466e-233	CALM1
FAM19A2	3.85647e-238	1.25413	0.922	0.853	1.42385e-233	FAM19A2
SHISA9	8.89233e-238	1.10536	0.954	0.873	3.28314e-233	SHISA9
EXT1	1.04625e-237	1.00373	0.902	0.766	3.86287e-233	EXT1
PAK5	1.73854e-237	0.906781	0.855	0.696	6.41887e-233	PAK5
BRAF	2.57398e-237	0.80866	0.922	0.79	9.50338e-233	BRAF
ATL1	3.21502e-237	0.597232	0.795	0.635	1.18702e-232	ATL1
VWA8	5.03265e-237	0.763653	0.833	0.655	1.8581e-232	VWA8
TAPT1-AS1	8.89973e-237	0.771202	0.733	0.55	3.28587e-232	TAPT1-AS1
EDIL3	9.19554e-237	0.959431	0.875	0.76	3.39508e-232	EDIL3
ROBO2	1.04663e-236	1.53405	0.926	0.886	3.86425e-232	ROBO2
NCOA7	1.11778e-236	0.758714	0.843	0.7	4.12694e-232	NCOA7
SHANK2	1.20924e-236	0.950838	0.929	0.804	4.46463e-232	SHANK2
PHF14	1.32735e-236	0.747583	0.9	0.77	4.9007e-232	PHF14
ANKRD17	1.50395e-236	0.696301	0.937	0.828	5.55272e-232	ANKRD17
PPP1R12B	1.53674e-236	0.955788	0.874	0.719	5.67378e-232	PPP1R12B
GABRA2	5.02512e-236	0.635874	0.872	0.77	1.85533e-231	GABRA2
PNISR	5.73717e-236	0.676892	0.9	0.773	2.11822e-231	PNISR
RBFOX2	8.15149e-236	0.810965	0.961	0.881	3.00961e-231	RBFOX2
CPE	8.88609e-236	0.826906	0.806	0.626	3.28083e-231	CPE
MAPK8	9.21272e-236	0.882055	0.888	0.727	3.40143e-231	MAPK8
TENM2	1.20916e-235	0.879342	0.975	0.938	4.46435e-231	TENM2
SEPT2	2.66308e-235	0.509667	0.754	0.596	9.83235e-231	SEPT2
ARHGEF12	3.48946e-235	0.70654	0.895	0.762	1.28834e-230	ARHGEF12
AIG1	4.9171e-235	0.948651	0.844	0.626	1.81544e-230	AIG1
SNCA	5.52089e-235	0.821739	0.875	0.755	2.03837e-230	SNCA
CACNA1D	9.1849e-235	1.0059	0.93	0.812	3.39116e-230	CACNA1D
MKLN1	1.12594e-234	0.800333	0.926	0.82	4.15707e-230	MKLN1
AC007563.2	5.36056e-234	1.13948	0.766	0.626	1.97917e-229	AC007563.2
SOS1	9.94007e-234	0.735399	0.904	0.759	3.66997e-229	SOS1
NELL1	1.6982e-233	1.10391	0.841	0.662	6.26993e-229	NELL1
TOMM20	2.00856e-233	0.491849	0.367	0.151	7.41579e-229	TOMM20
LIMCH1	2.86065e-233	0.978821	0.957	0.89	1.05618e-228	LIMCH1
SEPT7	3.58663e-233	0.812049	0.847	0.674	1.32422e-228	SEPT7
PACRG	5.37066e-233	0.94706	0.836	0.706	1.9829e-228	PACRG
MATR3	1.10618e-232	0.606638	0.797	0.649	4.08412e-228	MATR3
BRINP2	1.2946e-232	0.997988	0.761	0.548	4.77981e-228	BRINP2
GABRB1	1.82385e-232	0.967122	0.956	0.868	6.73382e-228	GABRB1
DIP2C	2.6281e-232	1.07982	0.904	0.78	9.70321e-228	DIP2C
ITM2B	2.89164e-232	0.278879	0.701	0.618	1.06762e-227	ITM2B
FTO	3.13045e-232	0.921307	0.901	0.752	1.15579e-227	FTO
ZEB1	5.24521e-232	0.999147	0.876	0.707	1.93658e-227	ZEB1
KIAA1211L	5.87281e-232	1.07006	0.942	0.834	2.1683e-227	KIAA1211L
DTNA	1.64157e-231	0.987347	0.926	0.818	6.06082e-227	DTNA
GABPB1-AS1	4.09381e-231	0.423364	0.685	0.507	1.51148e-226	GABPB1-AS1
ITPR1	9.20581e-231	0.840127	0.872	0.703	3.39888e-226	ITPR1
MICAL2	9.93714e-231	1.08773	0.867	0.683	3.66889e-226	MICAL2
APBA1	2.46692e-230	0.834607	0.84	0.674	9.10811e-226	APBA1
BRWD1	2.75017e-230	0.646039	0.895	0.768	1.01539e-225	BRWD1
PLPPR4	3.19839e-230	0.648535	0.79	0.678	1.18088e-225	PLPPR4
SRPK2	5.35219e-230	0.871364	0.951	0.85	1.97608e-225	SRPK2
USP34	5.79335e-230	0.800326	0.942	0.826	2.13896e-225	USP34
PCNX1	6.95899e-230	0.797808	0.868	0.706	2.56933e-225	PCNX1
SSH2	9.87309e-230	0.832021	0.936	0.824	3.64524e-225	SSH2
OLFM3	1.04533e-229	0.819038	0.875	0.748	3.85948e-225	OLFM3
MON2	1.37536e-229	0.756486	0.88	0.717	5.07798e-225	MON2
FAF1	2.16282e-229	0.900309	0.943	0.833	7.98533e-225	FAF1
TRPC1	3.04611e-229	0.833855	0.823	0.641	1.12465e-224	TRPC1
LUC7L3	4.74472e-229	0.546897	0.969	0.898	1.7518e-224	LUC7L3
CAMK2N1	5.0753e-229	0.7986	0.558	0.373	1.87385e-224	CAMK2N1
LRP1B	1.04003e-228	1.30581	0.979	0.957	3.83991e-224	LRP1B
PTPRR	1.83018e-228	0.934293	0.884	0.749	6.75721e-224	PTPRR
RGS7	2.42926e-228	1.20113	0.973	0.921	8.96908e-224	RGS7
CCDC88A	2.97651e-228	0.810754	0.938	0.838	1.09896e-223	CCDC88A
AL596451.1	6.68713e-228	0.822356	0.746	0.519	2.46896e-223	AL596451.1
TMEM106B	1.19347e-227	0.349738	0.556	0.427	4.40641e-223	TMEM106B
DYNLL1	1.40226e-227	0.702525	0.439	0.202	5.17727e-223	DYNLL1
LRBA	1.96906e-227	0.795907	0.893	0.737	7.26996e-223	LRBA
SETD5	2.15443e-227	0.694271	0.912	0.77	7.95438e-223	SETD5
RNF130	2.86716e-227	0.913954	0.861	0.693	1.05858e-222	RNF130
KCTD1	4.37684e-227	0.994429	0.856	0.695	1.61597e-222	KCTD1
SPTBN4	5.30283e-227	0.626	0.936	0.839	1.95786e-222	SPTBN4
RAPGEF4	5.32021e-227	0.951143	0.946	0.856	1.96428e-222	RAPGEF4
VTI1A	5.42296e-227	0.894475	0.884	0.738	2.00221e-222	VTI1A
NFIB	9.62938e-227	0.729741	0.831	0.753	3.55526e-222	NFIB
OSBPL8	1.22286e-226	0.820663	0.818	0.645	4.51493e-222	OSBPL8
SCD5	1.33498e-226	0.870682	0.728	0.573	4.92888e-222	SCD5
PCSK2	1.60294e-226	1.09442	0.921	0.819	5.9182e-222	PCSK2
SENP6	3.22027e-226	0.701982	0.853	0.708	1.18896e-221	SENP6
MED12L	5.42852e-226	0.94211	0.904	0.761	2.00426e-221	MED12L
TRIM44	1.40685e-225	0.850793	0.859	0.698	5.19422e-221	TRIM44
LY86-AS1	1.41715e-225	0.944601	0.811	0.672	5.23224e-221	LY86-AS1
TNR	4.37719e-225	1.00707	0.898	0.767	1.6161e-220	TNR
ATP9B	8.39878e-225	0.833577	0.844	0.672	3.10091e-220	ATP9B
UBR3	9.3979e-225	0.803431	0.94	0.832	3.4698e-220	UBR3
DENND1A	1.36017e-224	0.882302	0.901	0.76	5.02187e-220	DENND1A
FAM172A	1.63357e-224	0.756666	0.928	0.819	6.03132e-220	FAM172A
RFWD2	6.93289e-224	0.821411	0.922	0.787	2.55969e-219	RFWD2
MLLT3	9.63499e-224	1.01078	0.901	0.769	3.55734e-219	MLLT3
CNTN3	1.37706e-223	0.902449	0.87	0.798	5.08423e-219	CNTN3
KMT2E	1.85058e-223	0.716178	0.896	0.742	6.83251e-219	KMT2E
ADK	2.24024e-223	0.855857	0.914	0.784	8.27117e-219	ADK
MAP2K5	3.81015e-223	0.71712	0.86	0.708	1.40675e-218	MAP2K5
TNKS	6.54821e-223	0.811339	0.906	0.764	2.41766e-218	TNKS
PRKAG2	6.82988e-223	0.947509	0.917	0.818	2.52166e-218	PRKAG2
TRIM2	8.75438e-223	0.885824	0.877	0.762	3.23221e-218	TRIM2
PHC3	1.32211e-222	0.591832	0.822	0.669	4.88134e-218	PHC3
ZFR	1.65092e-222	0.590521	0.803	0.653	6.09535e-218	ZFR
DDX17	1.7035e-222	0.571148	0.91	0.811	6.2895e-218	DDX17
ATP2B4	5.51052e-222	0.601002	0.823	0.728	2.03454e-217	ATP2B4
CMSS1	7.05899e-222	0.864146	0.89	0.745	2.60625e-217	CMSS1
TSPAN5	1.5138e-221	1.18742	0.91	0.765	5.5891e-217	TSPAN5
DYM	2.21553e-221	0.781946	0.862	0.7	8.17997e-217	DYM
SUB1	2.93823e-221	0.71956	0.457	0.152	1.08482e-216	SUB1
FHOD3	3.33088e-221	1.02378	0.786	0.557	1.22979e-216	FHOD3
WDFY3	3.49185e-221	0.834226	0.901	0.754	1.28922e-216	WDFY3
GRK3	6.28692e-221	0.862314	0.782	0.538	2.32119e-216	GRK3
AGPAT4	1.09605e-220	0.857413	0.772	0.589	4.04671e-216	AGPAT4
ASAP1	3.4781e-220	0.862748	0.865	0.7	1.28415e-215	ASAP1
PIAS1	4.43658e-220	0.736087	0.883	0.731	1.63803e-215	PIAS1
FAM49B	4.91442e-220	0.923921	0.908	0.738	1.81445e-215	FAM49B
PCNX2	9.81198e-220	0.857728	0.941	0.838	3.62268e-215	PCNX2
NTRK3	3.35066e-219	1.04886	0.931	0.861	1.2371e-214	NTRK3
SYP	3.78979e-219	0.498	0.845	0.71	1.39923e-214	SYP
PLEKHA6	4.55812e-219	0.84073	0.834	0.629	1.6829e-214	PLEKHA6
RABGAP1	5.01822e-219	0.818121	0.881	0.712	1.85278e-214	RABGAP1
PUM3	1.08715e-218	0.56064	0.831	0.696	4.01387e-214	PUM3
DYNC2H1	1.56374e-218	0.743471	0.796	0.598	5.77347e-214	DYNC2H1
FARS2	1.64824e-218	1.02577	0.855	0.693	6.08549e-214	FARS2
FAM49A	2.08054e-218	0.755208	0.759	0.548	7.68155e-214	FAM49A
PTPRK	2.30494e-218	0.948322	0.902	0.853	8.51006e-214	PTPRK
NCOA1	2.49672e-218	0.83369	0.941	0.845	9.21813e-214	NCOA1
TBCA	3.45592e-218	0.63208	0.738	0.592	1.27596e-213	TBCA
LMTK2	5.48981e-218	0.776845	0.805	0.573	2.02689e-213	LMTK2
KIRREL3	8.77205e-218	1.36396	0.897	0.808	3.23873e-213	KIRREL3
IDS	9.30145e-218	0.808286	0.735	0.527	3.43419e-213	IDS
SH3GL3	1.69375e-217	1.09594	0.937	0.774	6.25348e-213	SH3GL3
GRM7	1.7069e-217	1.06416	0.955	0.882	6.30203e-213	GRM7
MCTP1	2.31672e-217	1.16694	0.879	0.721	8.55357e-213	MCTP1
MIR4500HG	2.55529e-217	0.601086	0.627	0.478	9.43438e-213	MIR4500HG
PCM1	4.17434e-217	0.677599	0.889	0.762	1.54121e-212	PCM1
CPEB3	5.60629e-217	0.775095	0.918	0.803	2.0699e-212	CPEB3
TTN-AS1	6.19213e-217	0.678098	0.692	0.595	2.2862e-212	TTN-AS1
GNAS	7.00741e-217	0.646312	0.522	0.309	2.5872e-212	GNAS
SLC25A12	7.44704e-217	0.776492	0.925	0.81	2.74952e-212	SLC25A12
RASA2	9.04432e-217	0.693102	0.83	0.693	3.33925e-212	RASA2
LYST	2.84835e-216	0.672728	0.869	0.726	1.05164e-211	LYST
ABR	3.38381e-216	0.677749	0.851	0.696	1.24934e-211	ABR
MGEA5	4.74443e-216	0.493485	0.878	0.769	1.75169e-211	MGEA5
ABI2	6.49303e-216	0.675669	0.928	0.81	2.39729e-211	ABI2
DCAF6	6.77758e-216	0.640027	0.877	0.742	2.50235e-211	DCAF6
NAV3	8.71253e-216	1.18418	0.988	0.947	3.21675e-211	NAV3
IGSF21	1.49266e-215	0.855167	0.646	0.364	5.51106e-211	IGSF21
ZNF248	2.32325e-215	0.627681	0.838	0.695	8.57769e-211	ZNF248
CDKAL1	3.38284e-215	0.760861	0.864	0.702	1.24898e-210	CDKAL1
ROCK2	9.39495e-215	0.729333	0.907	0.778	3.46871e-210	ROCK2
UBAC2	1.23872e-214	0.834443	0.799	0.598	4.57346e-210	UBAC2
RPAP2	1.91505e-214	0.790339	0.812	0.62	7.07055e-210	RPAP2
PCCA	4.12744e-214	0.853378	0.823	0.62	1.52389e-209	PCCA
NSD3	5.52623e-214	0.819476	0.919	0.782	2.04034e-209	NSD3
GPATCH8	6.15328e-214	0.77838	0.946	0.852	2.27185e-209	GPATCH8
LIN7A	8.47286e-214	0.703901	0.737	0.538	3.12826e-209	LIN7A
KIAA1468	8.88657e-214	0.52866	0.799	0.645	3.28101e-209	KIAA1468
SSBP2	1.97761e-213	0.837463	0.915	0.799	7.30154e-209	SSBP2
GNAO1	1.98312e-213	0.869634	0.863	0.727	7.32189e-209	GNAO1
FNIP2	2.42997e-213	0.797422	0.737	0.511	8.9717e-209	FNIP2
LRRC8B	4.06139e-213	0.796823	0.816	0.636	1.49951e-208	LRRC8B
BPTF	4.86262e-213	0.772523	0.86	0.692	1.79533e-208	BPTF
NEBL	5.16117e-213	0.919131	0.911	0.799	1.90556e-208	NEBL
CAMSAP2	1.35005e-212	0.630146	0.863	0.735	4.98451e-208	CAMSAP2
ETNK1	1.52682e-212	0.475391	0.735	0.584	5.63717e-208	ETNK1
CCDC92	2.3077e-212	0.818697	0.733	0.546	8.52025e-208	CCDC92
TAGLN3	5.61207e-212	0.481916	0.407	0.187	2.07203e-207	TAGLN3
GAS7	6.60801e-212	0.912928	0.879	0.71	2.43974e-207	GAS7
UNC5D	6.73355e-212	1.12535	0.9	0.79	2.48609e-207	UNC5D
PRKG1	1.07677e-211	1.14044	0.766	0.609	3.97556e-207	PRKG1
INPP4A	1.09022e-211	0.877195	0.848	0.684	4.02521e-207	INPP4A
CCDC171	1.13232e-211	0.791588	0.805	0.662	4.18064e-207	CCDC171
FAM69A	1.26699e-211	0.814052	0.826	0.635	4.67785e-207	FAM69A
PIK3R1	2.19578e-211	0.89086	0.85	0.645	8.10705e-207	PIK3R1
CCDC91	2.33615e-211	0.828402	0.811	0.605	8.62532e-207	CCDC91
VPS13A	2.55277e-211	0.773689	0.879	0.72	9.42508e-207	VPS13A
ZCCHC7	4.1596e-211	0.800985	0.898	0.77	1.53576e-206	ZCCHC7
CCDC6	5.89141e-211	0.749583	0.753	0.582	2.17517e-206	CCDC6
KIAA1109	6.11951e-211	0.688908	0.87	0.723	2.25938e-206	KIAA1109
ZNF483	8.45164e-211	0.631637	0.852	0.702	3.12043e-206	ZNF483
SSBP3	1.45768e-210	1.04561	0.826	0.623	5.38191e-206	SSBP3
DMXL1	2.26673e-210	0.714172	0.836	0.67	8.36901e-206	DMXL1
CYFIP2	2.78577e-210	0.724364	0.781	0.606	1.02853e-205	CYFIP2
KIAA1328	3.25299e-210	0.81506	0.825	0.665	1.20104e-205	KIAA1328
SGCZ	3.43147e-210	1.54228	0.605	0.44	1.26693e-205	SGCZ
CACNG3	5.34206e-210	0.769244	0.86	0.694	1.97234e-205	CACNG3
NOS1AP	7.87239e-210	1.20675	0.793	0.597	2.90656e-205	NOS1AP
GDAP1	9.5392e-210	0.904845	0.904	0.8	3.52197e-205	GDAP1
CEP170	9.67065e-210	0.632663	0.769	0.587	3.5705e-205	CEP170
ANKRD33B	9.83741e-210	0.789787	0.731	0.521	3.63207e-205	ANKRD33B
MED27	1.31117e-209	0.830238	0.782	0.61	4.84099e-205	MED27
ATRX	1.51242e-209	0.68043	0.913	0.795	5.584e-205	ATRX
FAM135A	2.12024e-209	0.732699	0.868	0.733	7.82812e-205	FAM135A
GALNT18	3.09284e-209	1.13284	0.857	0.729	1.14191e-204	GALNT18
CDH4	3.14365e-209	0.8447	0.611	0.45	1.16067e-204	CDH4
KCNMB4	1.04573e-208	0.847355	0.8	0.614	3.86095e-204	KCNMB4
SSX2IP	2.13349e-208	0.644423	0.734	0.546	7.87707e-204	SSX2IP
HDAC4	6.20339e-208	0.89365	0.723	0.492	2.29035e-203	HDAC4
CABP1	6.28329e-208	1.10163	0.889	0.679	2.31986e-203	CABP1
RASGRF2	1.14351e-207	0.881295	0.813	0.658	4.22196e-203	RASGRF2
TACC1	1.58283e-207	0.77982	0.797	0.55	5.84395e-203	TACC1
LINC00632	1.81107e-207	0.762981	0.968	0.892	6.68664e-203	LINC00632
PDE2A	2.64552e-207	0.498839	0.722	0.585	9.76753e-203	PDE2A
DYRK1A	5.34316e-207	0.721086	0.821	0.651	1.97275e-202	DYRK1A
GNB1	6.82559e-207	0.757194	0.867	0.729	2.52008e-202	GNB1
PSPC1	7.85794e-207	0.641041	0.839	0.679	2.90123e-202	PSPC1
DENND3	9.37969e-207	0.593304	0.583	0.345	3.46307e-202	DENND3
GRID1	1.40917e-206	1.11506	0.876	0.705	5.20278e-202	GRID1
LRRC37A2	2.19749e-206	0.340266	0.411	0.25	8.11335e-202	LRRC37A2
NRG3	2.26132e-206	1.0517	0.994	0.98	8.34901e-202	NRG3
BEX1	2.48209e-206	0.721196	0.399	0.22	9.16411e-202	BEX1
SH3PXD2A	3.65707e-206	0.74047	0.792	0.618	1.35023e-201	SH3PXD2A
THRB	5.40514e-206	1.06179	0.944	0.828	1.99563e-201	THRB
SMAD3	7.72819e-206	0.840805	0.695	0.481	2.85333e-201	SMAD3
NSMCE2	8.18649e-206	0.823249	0.849	0.675	3.02253e-201	NSMCE2
CDH9	1.13085e-205	0.610587	0.818	0.739	4.17522e-201	CDH9
CELF5	1.76848e-205	0.45737	0.915	0.828	6.52941e-201	CELF5
ANKRD11	2.42164e-205	0.865492	0.865	0.705	8.94095e-201	ANKRD11
DKK3	3.74497e-205	0.603774	0.666	0.52	1.38268e-200	DKK3
NEDD4L	3.9749e-205	0.938307	0.898	0.742	1.46757e-200	NEDD4L
BBS9	4.41532e-205	0.785429	0.745	0.535	1.63018e-200	BBS9
GOLGA4	4.90544e-205	0.749132	0.856	0.681	1.81114e-200	GOLGA4
UGGT2	6.00075e-205	0.791522	0.873	0.721	2.21554e-200	UGGT2
PREPL	6.70456e-205	0.63244	0.904	0.81	2.47539e-200	PREPL
SCMH1	7.15522e-205	0.852362	0.86	0.689	2.64178e-200	SCMH1
ZFYVE28	8.01445e-205	0.925975	0.875	0.685	2.95902e-200	ZFYVE28
HSPH1	1.09575e-204	0.391734	0.566	0.415	4.04563e-200	HSPH1
CACNB2	1.26222e-204	0.849845	0.961	0.888	4.66024e-200	CACNB2
MARCH6	1.60105e-204	0.586126	0.861	0.711	5.91123e-200	MARCH6
CELF1	1.64481e-204	0.637856	0.893	0.766	6.07282e-200	CELF1
SBF2	2.34475e-204	0.884332	0.939	0.829	8.65705e-200	SBF2
KIFAP3	3.50426e-204	0.655292	0.88	0.754	1.29381e-199	KIFAP3
ESRRG	3.71747e-204	1.11804	0.766	0.528	1.37253e-199	ESRRG
SCFD2	4.01482e-204	0.858053	0.792	0.576	1.48231e-199	SCFD2
SPTAN1	5.20667e-204	0.589961	0.903	0.789	1.92235e-199	SPTAN1
MARK3	7.86738e-204	0.674825	0.889	0.751	2.90471e-199	MARK3
LINC01278	1.81184e-203	0.791757	0.856	0.694	6.6895e-199	LINC01278
TMEM178A	1.91849e-203	0.584605	0.786	0.604	7.08324e-199	TMEM178A
NIPBL	2.78583e-203	0.706036	0.841	0.673	1.02855e-198	NIPBL
KIAA1549L	3.40324e-203	0.664473	0.779	0.588	1.25651e-198	KIAA1549L
FBXO34	5.18865e-203	0.762333	0.825	0.628	1.9157e-198	FBXO34
SCLT1	7.36728e-203	0.777934	0.778	0.603	2.72007e-198	SCLT1
PEBP1	8.45947e-203	0.713883	0.354	0.137	3.12332e-198	PEBP1
PHACTR1	8.63011e-203	1.02507	0.988	0.958	3.18632e-198	PHACTR1
HDAC8	1.26071e-202	0.950557	0.878	0.723	4.65466e-198	HDAC8
AFF3	1.45878e-202	1.15501	0.947	0.85	5.38596e-198	AFF3
GMDS	2.8892e-202	0.930322	0.859	0.712	1.06672e-197	GMDS
RUNX1T1	4.07829e-202	0.844339	0.787	0.639	1.50575e-197	RUNX1T1
MAGI3	4.55822e-202	0.833349	0.837	0.683	1.68294e-197	MAGI3
ASH1L	4.70429e-202	0.689249	0.938	0.839	1.73687e-197	ASH1L
PRKAR2B	5.69921e-202	0.755732	0.79	0.601	2.10421e-197	PRKAR2B
TBC1D32	6.02055e-202	0.821637	0.838	0.672	2.22285e-197	TBC1D32
ZFAND3	7.61998e-202	0.801141	0.946	0.847	2.81337e-197	ZFAND3
C16orf52	7.89742e-202	0.768565	0.804	0.6	2.91581e-197	C16orf52
KMT2C	1.36466e-201	0.72822	0.891	0.756	5.03847e-197	KMT2C
CDKL5	1.63709e-201	0.906152	0.895	0.721	6.04429e-197	CDKL5
DOK6	1.80496e-201	0.819195	0.84	0.708	6.66409e-197	DOK6
SLC24A2	1.99746e-201	1.26305	0.855	0.69	7.37484e-197	SLC24A2
NCKAP1	3.36875e-201	0.560924	0.862	0.723	1.24378e-196	NCKAP1
KAT6B	4.42403e-201	0.767396	0.86	0.689	1.6334e-196	KAT6B
MAP2K4	9.44645e-201	0.74396	0.893	0.755	3.48772e-196	MAP2K4
SCAPER	1.31506e-200	0.890583	0.879	0.723	4.85533e-196	SCAPER
TTLL11	1.64927e-200	0.862122	0.776	0.534	6.08926e-196	TTLL11
SCFD1	1.84333e-200	0.663467	0.822	0.651	6.80577e-196	SCFD1
SCN1A	2.34027e-200	0.827748	0.857	0.652	8.64051e-196	SCN1A
USP47	3.07609e-200	0.751381	0.814	0.653	1.13572e-195	USP47
DMXL2	4.24236e-200	0.607192	0.828	0.684	1.56632e-195	DMXL2
RAB6B	4.87093e-200	0.699726	0.616	0.381	1.7984e-195	RAB6B
RYK	5.27065e-200	0.687775	0.77	0.588	1.94598e-195	RYK
CPSF6	5.46849e-200	0.513309	0.73	0.565	2.01902e-195	CPSF6
DNAJB14	6.03305e-200	0.659088	0.75	0.557	2.22746e-195	DNAJB14
RCN2	6.95702e-200	0.325086	0.561	0.423	2.5686e-195	RCN2
FYN	9.62676e-200	0.748744	0.804	0.631	3.5543e-195	FYN
SETD2	9.66159e-200	0.668718	0.861	0.711	3.56716e-195	SETD2
SLC35F3	1.05202e-199	1.34572	0.919	0.764	3.88416e-195	SLC35F3
SH3BGRL2	1.12573e-199	0.780866	0.73	0.523	4.15631e-195	SH3BGRL2
LINC01184	4.33374e-199	0.874051	0.827	0.638	1.60006e-194	LINC01184
ARIH1	4.66246e-199	0.684774	0.859	0.708	1.72143e-194	ARIH1
SIK3	5.59289e-199	0.828276	0.915	0.788	2.06495e-194	SIK3
SORT1	6.19497e-199	0.825095	0.777	0.586	2.28724e-194	SORT1
PKD2	6.41093e-199	0.680053	0.79	0.596	2.36698e-194	PKD2
JAKMIP1	8.06282e-199	0.892649	0.757	0.538	2.97687e-194	JAKMIP1
RANBP9	8.32803e-199	0.652629	0.837	0.678	3.07479e-194	RANBP9
DOPEY1	1.03882e-198	0.731549	0.842	0.68	3.83541e-194	DOPEY1
AC006148.1	1.11134e-198	0.878253	0.69	0.439	4.10318e-194	AC006148.1
BIRC6	1.21862e-198	0.693841	0.934	0.822	4.49928e-194	BIRC6
MAPK1	1.32391e-198	0.594332	0.807	0.669	4.888e-194	MAPK1
TMEM132D	2.11399e-198	1.1886	0.927	0.806	7.80507e-194	TMEM132D
TIAM1	2.58356e-198	0.785591	0.749	0.577	9.53876e-194	TIAM1
YWHAB	2.82912e-198	0.709841	0.354	0.106	1.04454e-193	YWHAB
ZNF91	2.96767e-198	0.771191	0.818	0.657	1.09569e-193	ZNF91
ZNF706	3.35452e-198	0.494959	0.711	0.554	1.23852e-193	ZNF706
RGL1	3.42823e-198	0.820455	0.836	0.656	1.26574e-193	RGL1
SLC7A14	3.82938e-198	0.598323	0.632	0.51	1.41384e-193	SLC7A14
PTEN	5.12252e-198	0.644123	0.839	0.69	1.89129e-193	PTEN
PAFAH1B1	5.60613e-198	0.622858	0.934	0.842	2.06984e-193	PAFAH1B1
CMIP	8.66781e-198	0.816659	0.869	0.731	3.20024e-193	CMIP
RUFY3	1.34148e-197	0.666365	0.908	0.792	4.9529e-193	RUFY3
MTURN	1.57669e-197	0.78344	0.526	0.191	5.82131e-193	MTURN
VAPA	1.80736e-197	0.534728	0.688	0.516	6.67297e-193	VAPA
KANTR	1.99997e-197	0.69388	0.778	0.57	7.38408e-193	KANTR
YTHDC2	2.72749e-197	0.69891	0.831	0.636	1.00702e-192	YTHDC2
NAPB	3.44397e-197	0.501897	0.498	0.3	1.27155e-192	NAPB
DSE	4.52854e-197	0.577335	0.412	0.166	1.67198e-192	DSE
FARP1	6.0347e-197	0.772068	0.806	0.666	2.22807e-192	FARP1
RNF13	6.88843e-197	0.661541	0.802	0.62	2.54328e-192	RNF13
TRIP12	7.09716e-197	0.689062	0.834	0.668	2.62034e-192	TRIP12
SERPINI1	1.4168e-196	0.410861	0.829	0.731	5.23098e-192	SERPINI1
HCN1	1.84272e-196	0.951717	0.928	0.818	6.80352e-192	HCN1
LINC00970	1.91896e-196	0.6957	0.498	0.268	7.085e-192	LINC00970
CAMTA1	2.17409e-196	0.957186	0.946	0.853	8.02694e-192	CAMTA1
DGKB	4.82415e-196	1.02701	0.912	0.837	1.78112e-191	DGKB
ADD2	4.8919e-196	0.745658	0.802	0.644	1.80614e-191	ADD2
MLLT10	6.21009e-196	0.661852	0.916	0.789	2.29283e-191	MLLT10
MICU2	9.95282e-196	0.768271	0.808	0.629	3.67468e-191	MICU2
BRINP1	1.3677e-195	1.04253	0.9	0.742	5.04968e-191	BRINP1
DENND4A	1.8509e-195	0.675889	0.899	0.769	6.83369e-191	DENND4A
OSBPL1A	2.54388e-195	0.816416	0.891	0.718	9.39225e-191	OSBPL1A
SYT11	3.14228e-195	0.479633	0.678	0.503	1.16016e-190	SYT11
KCNB2	4.19686e-195	1.08543	0.762	0.6	1.54952e-190	KCNB2
CKB	4.34469e-195	0.349617	0.459	0.364	1.6041e-190	CKB
SPIDR	4.95937e-195	0.803588	0.947	0.861	1.83105e-190	SPIDR
SCN3A	4.97218e-195	0.718683	0.895	0.783	1.83578e-190	SCN3A
ZRANB3	7.2778e-195	0.645353	0.849	0.682	2.68704e-190	ZRANB3
ARHGAP21	9.26728e-195	0.855937	0.904	0.745	3.42157e-190	ARHGAP21
AC097103.2	1.03756e-194	0.754743	0.723	0.518	3.83079e-190	AC097103.2
SVIL-AS1	1.08632e-194	0.829331	0.74	0.526	4.0108e-190	SVIL-AS1
COA1	1.56283e-194	0.693514	0.731	0.512	5.77014e-190	COA1
PCMT1	1.89263e-194	0.574964	0.723	0.554	6.98779e-190	PCMT1
KIAA1217	4.83818e-194	1.89224	0.67	0.45	1.78631e-189	KIAA1217
AUTS2	5.27856e-194	0.929944	0.976	0.926	1.9489e-189	AUTS2
SPIN1	5.47299e-194	0.654247	0.837	0.693	2.02068e-189	SPIN1
HIVEP2	6.1329e-194	0.938624	0.788	0.569	2.26433e-189	HIVEP2
TMEFF2	8.14073e-194	1.07732	0.888	0.786	3.00564e-189	TMEFF2
NCOR1	9.08219e-194	0.708092	0.882	0.733	3.35324e-189	NCOR1
ZNF280D	1.072e-193	0.723534	0.857	0.692	3.95792e-189	ZNF280D
TTC14	1.43117e-193	0.522154	0.758	0.577	5.28401e-189	TTC14
RB1CC1	1.74638e-193	0.601755	0.751	0.568	6.4478e-189	RB1CC1
ST6GALNAC5	1.90169e-193	1.05988	0.856	0.75	7.02122e-189	ST6GALNAC5
VEZT	1.95761e-193	0.638981	0.886	0.764	7.22771e-189	VEZT
RSF1	1.9587e-193	0.667498	0.839	0.67	7.2317e-189	RSF1
ZMAT4	3.13816e-193	1.01621	0.718	0.43	1.15864e-188	ZMAT4
REPS2	3.13844e-193	0.751967	0.807	0.621	1.15874e-188	REPS2
NCALD	3.49512e-193	1.12159	0.787	0.595	1.29043e-188	NCALD
BEX3	4.67777e-193	0.758657	0.543	0.238	1.72708e-188	BEX3
BCKDHB	5.55996e-193	0.632563	0.603	0.391	2.05279e-188	BCKDHB
MAPK14	5.99837e-193	0.80756	0.765	0.54	2.21466e-188	MAPK14
NPY1R	6.32295e-193	0.59246	0.629	0.428	2.3345e-188	NPY1R
NPAS3	6.82417e-193	0.936102	0.843	0.718	2.51955e-188	NPAS3
ZMYM2	8.05009e-193	0.553307	0.912	0.802	2.97217e-188	ZMYM2
TAX1BP1	8.85812e-193	0.568642	0.762	0.603	3.27051e-188	TAX1BP1
KIAA0825	1.0325e-192	0.792597	0.861	0.719	3.81209e-188	KIAA0825
GTDC1	1.71785e-192	0.829117	0.914	0.807	6.34248e-188	GTDC1
TRAPPC9	2.3509e-192	0.877616	0.789	0.565	8.67976e-188	TRAPPC9
CDC27	2.35373e-192	0.630714	0.822	0.66	8.69022e-188	CDC27
PPP1R9A	2.79437e-192	0.845846	0.91	0.805	1.03171e-187	PPP1R9A
PDXDC1	4.44327e-192	0.522308	0.881	0.766	1.6405e-187	PDXDC1
ACBD6	4.77774e-192	0.792388	0.872	0.71	1.76399e-187	ACBD6
IGF1R	6.54224e-192	0.931715	0.85	0.668	2.41546e-187	IGF1R
FAM66D	9.46267e-192	0.331366	0.413	0.258	3.49371e-187	FAM66D
MED13L	1.1721e-191	0.844842	0.909	0.778	4.3275e-187	MED13L
TTC7B	1.38658e-191	0.840697	0.846	0.697	5.11939e-187	TTC7B
SCN3B	1.51087e-191	0.417489	0.788	0.691	5.5783e-187	SCN3B
SCG5	1.5557e-191	0.338045	0.583	0.441	5.74381e-187	SCG5
ZEB2	1.62715e-191	0.85875	0.795	0.656	6.00761e-187	ZEB2
NLGN4X	2.29037e-191	0.874852	0.818	0.649	8.45626e-187	NLGN4X
BICRAL	2.42595e-191	0.711737	0.825	0.638	8.95687e-187	BICRAL
GRB10	3.39424e-191	0.808287	0.669	0.421	1.25319e-186	GRB10
AGTPBP1	4.63002e-191	0.794544	0.869	0.69	1.70945e-186	AGTPBP1
RALGAPA1	5.63034e-191	0.716611	0.886	0.75	2.07878e-186	RALGAPA1
UVRAG	6.4228e-191	0.727424	0.835	0.661	2.37136e-186	UVRAG
PRKAA2	1.05963e-190	0.617407	0.802	0.65	3.91225e-186	PRKAA2
PHIP	1.12273e-190	0.630326	0.869	0.732	4.14523e-186	PHIP
ASCC3	1.51271e-190	0.723226	0.826	0.654	5.58506e-186	ASCC3
DTNB	2.81316e-190	0.796219	0.921	0.805	1.03865e-185	DTNB
ELMO1	7.17347e-190	1.09546	0.749	0.516	2.64852e-185	ELMO1
REEP5	9.17741e-190	0.448904	0.743	0.578	3.38839e-185	REEP5
TUBB2A	9.28771e-190	0.53839	0.19	0.048	3.42911e-185	TUBB2A
MAN1A2	1.1945e-189	0.762878	0.851	0.703	4.41022e-185	MAN1A2
NF1	1.40011e-189	0.667687	0.924	0.812	5.16935e-185	NF1
VPS41	2.01426e-189	0.686265	0.756	0.572	7.43686e-185	VPS41
PPFIBP1	2.09603e-189	0.898756	0.83	0.643	7.73874e-185	PPFIBP1
RASAL2	3.08561e-189	0.865888	0.965	0.893	1.13924e-184	RASAL2
PTPRG	3.91273e-189	1.03737	0.952	0.863	1.44462e-184	PTPRG
ZHX3	3.94054e-189	0.805428	0.787	0.601	1.45489e-184	ZHX3
SLC2A13	4.72861e-189	0.892028	0.93	0.823	1.74585e-184	SLC2A13
PTK2B	6.78059e-189	0.844465	0.742	0.578	2.50346e-184	PTK2B
EML6	8.12826e-189	0.95775	0.905	0.757	3.00104e-184	EML6
PWAR6	1.03967e-188	0.772331	0.819	0.611	3.83857e-184	PWAR6
USP15	1.52901e-188	0.686374	0.803	0.613	5.64525e-184	USP15
ARFGEF1	1.98346e-188	0.693314	0.829	0.649	7.32315e-184	ARFGEF1
ATF2	2.02431e-188	0.529645	0.667	0.458	7.47394e-184	ATF2
PTCHD1-AS	2.17903e-188	1.08223	0.789	0.603	8.04519e-184	PTCHD1-AS
TNPO1	2.2356e-188	0.68305	0.83	0.695	8.25405e-184	TNPO1
DSTN	2.3212e-188	0.742395	0.516	0.173	8.5701e-184	DSTN
WAC	2.49297e-188	0.557117	0.826	0.656	9.2043e-184	WAC
TPT1-AS1	2.66465e-188	0.599343	0.789	0.603	9.83817e-184	TPT1-AS1
ARHGEF9	2.72942e-188	0.687733	0.822	0.644	1.00773e-183	ARHGEF9
CEP192	2.85133e-188	0.736999	0.736	0.503	1.05274e-183	CEP192
ROBO1	3.0896e-188	0.957992	0.749	0.665	1.14071e-183	ROBO1
DSCAML1	3.51191e-188	1.21543	0.624	0.43	1.29663e-183	DSCAML1
PAM	4.45942e-188	0.77145	0.834	0.694	1.64646e-183	PAM
ACYP2	4.79191e-188	0.801596	0.886	0.757	1.76922e-183	ACYP2
ZNF148	4.97711e-188	0.731422	0.874	0.706	1.8376e-183	ZNF148
ATXN7L1	5.87864e-188	0.854272	0.794	0.577	2.17045e-183	ATXN7L1
ARID4B	5.91799e-188	0.633901	0.901	0.769	2.18498e-183	ARID4B
PLXNA4	8.11116e-188	1.10473	0.873	0.713	2.99472e-183	PLXNA4
ACTR2	9.10869e-188	0.533261	0.774	0.623	3.36302e-183	ACTR2
MIPOL1	1.11793e-187	0.704474	0.773	0.593	4.12751e-183	MIPOL1
MAP4K3	1.13395e-187	0.694169	0.879	0.76	4.18666e-183	MAP4K3
JPX	1.16651e-187	0.759832	0.924	0.813	4.30687e-183	JPX
LONP2	2.19237e-187	0.729129	0.859	0.693	8.09446e-183	LONP2
RABEP1	2.24299e-187	0.632623	0.883	0.755	8.28136e-183	RABEP1
PHACTR3	2.88379e-187	0.961585	0.849	0.695	1.06472e-182	PHACTR3
CDH8	3.13987e-187	0.900766	0.779	0.589	1.15927e-182	CDH8
OSBPL6	3.9762e-187	0.811826	0.906	0.766	1.46805e-182	OSBPL6
TEAD1	5.43696e-187	0.827514	0.675	0.463	2.00738e-182	TEAD1
RETREG1	7.58137e-187	0.928742	0.759	0.544	2.79912e-182	RETREG1
ACAP2	1.34284e-186	0.584234	0.845	0.72	4.95792e-182	ACAP2
TMEM181	1.9457e-186	0.622816	0.688	0.484	7.18372e-182	TMEM181
STXBP5-AS1	2.23896e-186	0.874791	0.601	0.362	8.26648e-182	STXBP5-AS1
EPHA5	3.52418e-186	0.870456	0.784	0.617	1.30116e-181	EPHA5
EXOC6	4.04213e-186	0.639275	0.897	0.783	1.4924e-181	EXOC6
ARGLU1	8.27578e-186	0.379255	0.963	0.902	3.0555e-181	ARGLU1
ZNF532	8.38273e-186	0.738175	0.816	0.638	3.09499e-181	ZNF532
SHC3	8.93873e-186	0.818183	0.695	0.435	3.30027e-181	SHC3
BMPR2	1.05748e-185	0.648027	0.938	0.85	3.90432e-181	BMPR2
SPATS2L	1.16842e-185	0.795324	0.781	0.593	4.31393e-181	SPATS2L
AC026790.1	1.22912e-185	0.815811	0.793	0.577	4.53803e-181	AC026790.1
OLA1	1.36442e-185	0.715404	0.838	0.674	5.03758e-181	OLA1
CHCHD3	1.4098e-185	0.794929	0.839	0.678	5.20511e-181	CHCHD3
ZSWIM6	1.71859e-185	0.78842	0.888	0.764	6.3452e-181	ZSWIM6
AC007389.1	2.27782e-185	0.939059	0.635	0.398	8.40996e-181	AC007389.1
ACACA	2.54567e-185	0.791841	0.893	0.765	9.39886e-181	ACACA
CLTC	3.646e-185	0.524225	0.787	0.635	1.34614e-180	CLTC
OAZ1	3.95827e-185	0.426226	0.245	0.088	1.46143e-180	OAZ1
ULK4	5.25265e-185	0.65702	0.794	0.651	1.93933e-180	ULK4
SLC39A10	8.50975e-185	0.617616	0.908	0.787	3.14189e-180	SLC39A10
MTX2	1.10446e-184	0.577614	0.707	0.51	4.07778e-180	MTX2
BCAS3	1.59728e-184	0.878705	0.93	0.82	5.89733e-180	BCAS3
DAPK1	2.56597e-184	0.937854	0.8	0.619	9.47383e-180	DAPK1
LSAMP	4.19995e-184	1.08515	0.96	0.923	1.55066e-179	LSAMP
PHF21A	4.20837e-184	0.71246	0.824	0.669	1.55377e-179	PHF21A
DPP6	4.67328e-184	1.00937	0.969	0.898	1.72542e-179	DPP6
NME7	7.98642e-184	0.684726	0.842	0.674	2.94867e-179	NME7
EPB41L4B	8.12034e-184	0.626576	0.809	0.66	2.99811e-179	EPB41L4B
SHPRH	8.43458e-184	0.714512	0.822	0.638	3.11413e-179	SHPRH
ZNF883	9.58608e-184	0.633018	0.646	0.468	3.53928e-179	ZNF883
GAS2	1.8869e-183	0.618842	0.642	0.46	6.96663e-179	GAS2
UBR1	2.58433e-183	0.657088	0.853	0.688	9.5416e-179	UBR1
ATP2C1	3.03904e-183	0.599303	0.838	0.702	1.12204e-178	ATP2C1
POU2F1	3.23729e-183	0.810583	0.883	0.737	1.19524e-178	POU2F1
RAB3GAP1	3.49815e-183	0.622773	0.845	0.68	1.29155e-178	RAB3GAP1
MYO6	6.14632e-183	0.643805	0.845	0.709	2.26928e-178	MYO6
CCSER2	1.02507e-182	0.646355	0.837	0.687	3.78465e-178	CCSER2
ANKH	1.1057e-182	0.824166	0.798	0.558	4.08236e-178	ANKH
KCNH1	1.53018e-182	1.07946	0.835	0.634	5.64958e-178	KCNH1
C11orf49	2.62942e-182	0.766045	0.886	0.736	9.70808e-178	C11orf49
BTRC	2.82528e-182	0.685792	0.876	0.722	1.04312e-177	BTRC
ATP9A	2.8355e-182	0.67396	0.881	0.74	1.04689e-177	ATP9A
ANKRD12	3.36689e-182	0.649233	0.723	0.529	1.24309e-177	ANKRD12
HMP19	3.53481e-182	0.493483	0.647	0.522	1.30509e-177	HMP19
CADM1	8.97164e-182	0.443886	0.947	0.889	3.31242e-177	CADM1
ANKRD36C	9.29817e-182	0.745533	0.874	0.726	3.43298e-177	ANKRD36C
VPS53	1.09695e-181	0.819856	0.864	0.684	4.05005e-177	VPS53
CARMIL1	1.17358e-181	0.87828	0.877	0.706	4.33296e-177	CARMIL1
YEATS2	1.26227e-181	0.673618	0.838	0.67	4.66041e-177	YEATS2
ATR	1.27996e-181	0.671326	0.784	0.596	4.72574e-177	ATR
ZZZ3	1.42187e-181	0.626059	0.782	0.603	5.24967e-177	ZZZ3
KIF21A	1.45171e-181	0.610315	0.846	0.717	5.35987e-177	KIF21A
GOLGB1	1.80805e-181	0.611909	0.701	0.505	6.67551e-177	GOLGB1
COG5	3.28375e-181	0.720099	0.865	0.698	1.21239e-176	COG5
KDM3B	3.36564e-181	0.463009	0.636	0.46	1.24263e-176	KDM3B
CDH12	4.8245e-181	0.981882	0.896	0.831	1.78125e-176	CDH12
RBM39	5.27853e-181	0.649159	0.861	0.724	1.94889e-176	RBM39
CUL3	5.62664e-181	0.647273	0.748	0.544	2.07741e-176	CUL3
KLHL2	6.13619e-181	0.856299	0.803	0.618	2.26554e-176	KLHL2
GLRB	6.65483e-181	0.645297	0.745	0.549	2.45703e-176	GLRB
AC104090.1	1.02335e-180	0.554081	0.609	0.438	3.77832e-176	AC104090.1
TMEM245	1.06962e-180	0.603924	0.759	0.595	3.94916e-176	TMEM245
KIF3A	1.23174e-180	0.546677	0.866	0.734	4.54769e-176	KIF3A
RBM6	1.4033e-180	0.635068	0.941	0.839	5.18111e-176	RBM6
TMSB10	1.46923e-180	0.6077	0.383	0.242	5.42456e-176	TMSB10
SLIT1	1.67464e-180	0.824874	0.837	0.689	6.18292e-176	SLIT1
UBR2	1.89098e-180	0.621804	0.872	0.71	6.98168e-176	UBR2
HECTD4	2.14029e-180	0.780314	0.925	0.812	7.90218e-176	HECTD4
GRID2	2.20646e-180	0.9099	0.861	0.822	8.14648e-176	GRID2
IRAK1BP1	2.30056e-180	0.661002	0.759	0.574	8.49391e-176	IRAK1BP1
ROCK1	3.15753e-180	0.601521	0.751	0.541	1.16579e-175	ROCK1
CCDC3	3.20931e-180	1.03507	0.877	0.724	1.18491e-175	CCDC3
HTT	4.09058e-180	0.748629	0.843	0.669	1.51028e-175	HTT
SEPT11	4.17134e-180	0.786698	0.88	0.773	1.5401e-175	SEPT11
ZMYND11	4.6511e-180	0.652374	0.763	0.601	1.71723e-175	ZMYND11
AEBP2	5.14933e-180	1.07873	0.942	0.824	1.90118e-175	AEBP2
NR6A1	5.17419e-180	0.777287	0.719	0.475	1.91036e-175	NR6A1
SYTL2	6.41521e-180	0.605378	0.742	0.558	2.36856e-175	SYTL2
PEX5L	7.39459e-180	1.03335	0.898	0.781	2.73016e-175	PEX5L
PPP2R5C	9.17188e-180	0.742512	0.821	0.646	3.38635e-175	PPP2R5C
ANKIB1	1.41049e-179	0.685082	0.903	0.77	5.20767e-175	ANKIB1
BEX4	1.53928e-179	0.571544	0.505	0.237	5.68319e-175	BEX4
PDE10A	1.91439e-179	1.23796	0.708	0.469	7.06811e-175	PDE10A
CBLN2	2.00174e-179	1.09628	0.64	0.458	7.39063e-175	CBLN2
HMBOX1	2.41005e-179	0.644226	0.713	0.509	8.89815e-175	HMBOX1
RPS6KA2	2.54724e-179	1.0407	0.819	0.705	9.40467e-175	RPS6KA2
NSF	2.9502e-179	0.552204	0.726	0.57	1.08924e-174	NSF
SLC20A2	3.15368e-179	0.6806	0.808	0.621	1.16437e-174	SLC20A2
ATRN	3.79679e-179	0.695281	0.81	0.63	1.40181e-174	ATRN
TOGARAM1	3.83396e-179	0.582491	0.741	0.544	1.41554e-174	TOGARAM1
PLCL1	4.22496e-179	1.00559	0.809	0.641	1.5599e-174	PLCL1
MGST3	6.53133e-179	0.658551	0.569	0.267	2.41143e-174	MGST3
NMD3	6.85557e-179	0.736939	0.725	0.526	2.53114e-174	NMD3
CHD6	1.83597e-178	0.767029	0.828	0.652	6.7786e-174	CHD6
TMCC1	1.8583e-178	0.770081	0.917	0.793	6.86104e-174	TMCC1
POGZ	2.25184e-178	0.596101	0.867	0.72	8.31401e-174	POGZ
ADCY1	2.33864e-178	0.995763	0.799	0.572	8.6345e-174	ADCY1
BCAP29	2.56e-178	0.474497	0.74	0.575	9.45176e-174	BCAP29
PTPRA	4.52243e-178	0.58255	0.963	0.885	1.66973e-173	PTPRA
ZNF704	5.11003e-178	0.966599	0.694	0.471	1.88668e-173	ZNF704
PUM2	5.54556e-178	0.654293	0.851	0.698	2.04747e-173	PUM2
ZNF827	6.84567e-178	0.715351	0.649	0.44	2.52749e-173	ZNF827
FAM13B	6.99116e-178	0.600729	0.842	0.691	2.5812e-173	FAM13B
MCF2L2	7.06296e-178	0.874253	0.895	0.773	2.60772e-173	MCF2L2
SRGAP3	7.75067e-178	0.969139	0.951	0.871	2.86162e-173	SRGAP3
ASIC2	8.20815e-178	1.12163	0.927	0.786	3.03053e-173	ASIC2
AGBL4	1.51468e-177	1.13055	0.982	0.927	5.59234e-173	AGBL4
SORL1	1.68406e-177	0.840319	0.812	0.598	6.21772e-173	SORL1
ME3	1.776e-177	0.856441	0.749	0.538	6.55717e-173	ME3
RGS7BP	2.08024e-177	0.793085	0.704	0.531	7.68046e-173	RGS7BP
NAV1	2.69131e-177	0.671131	0.826	0.666	9.93657e-173	NAV1
PEG3	2.83593e-177	0.316749	0.531	0.438	1.04705e-172	PEG3
SLC8A1-AS1	3.11244e-177	0.82082	0.861	0.676	1.14914e-172	SLC8A1-AS1
PPHLN1	3.84819e-177	0.535139	0.827	0.689	1.42079e-172	PPHLN1
SGCD	4.39061e-177	1.08904	0.873	0.791	1.62106e-172	SGCD
NCOR2	4.50565e-177	0.628466	0.786	0.625	1.66353e-172	NCOR2
MARK1	4.94232e-177	0.747718	0.854	0.7	1.82476e-172	MARK1
LRRN2	5.98377e-177	0.793586	0.646	0.446	2.20927e-172	LRRN2
COG6	6.07475e-177	0.657005	0.779	0.61	2.24286e-172	COG6
BMPER	6.32196e-177	1.01732	0.754	0.525	2.33413e-172	BMPER
UBE3C	6.8649e-177	0.707616	0.811	0.626	2.53459e-172	UBE3C
ANKRD26	8.20385e-177	0.67182	0.85	0.673	3.02894e-172	ANKRD26
GSK3B	8.2701e-177	0.647159	0.887	0.757	3.0534e-172	GSK3B
CTIF	8.82579e-177	0.838436	0.745	0.539	3.25857e-172	CTIF
UBE3D	9.46058e-177	0.635664	0.672	0.471	3.49294e-172	UBE3D
AVL9	9.8417e-177	0.670164	0.79	0.602	3.63365e-172	AVL9
PPP1CB	9.95886e-177	0.463637	0.649	0.49	3.67691e-172	PPP1CB
HNRNPC	1.14627e-176	0.567172	0.776	0.604	4.23216e-172	HNRNPC
ARMC2	1.28907e-176	0.609137	0.731	0.554	4.75939e-172	ARMC2
ATF6	1.91015e-176	0.63176	0.696	0.475	7.05248e-172	ATF6
KIDINS220	2.51799e-176	0.671064	0.794	0.618	9.29667e-172	KIDINS220
C5orf42	2.85468e-176	0.707422	0.904	0.763	1.05398e-171	C5orf42
ERCC6L2	3.5232e-176	0.643734	0.674	0.462	1.3008e-171	ERCC6L2
CLVS2	3.55155e-176	0.720512	0.697	0.495	1.31127e-171	CLVS2
STMN4	3.65945e-176	0.358931	0.457	0.314	1.35111e-171	STMN4
FHIT	3.88585e-176	1.05846	0.813	0.623	1.4347e-171	FHIT
CACNB4	4.87293e-176	1.01005	0.856	0.654	1.79913e-171	CACNB4
FMN1	5.60121e-176	1.13529	0.749	0.513	2.06802e-171	FMN1
ALDOA	5.61353e-176	0.297454	0.139	0.041	2.07257e-171	ALDOA
CREG2	7.33411e-176	0.701498	0.702	0.493	2.70783e-171	CREG2
DIRC3	8.22035e-176	0.943288	0.768	0.585	3.03504e-171	DIRC3
LINC00476	1.10444e-175	0.550539	0.537	0.341	4.07772e-171	LINC00476
HDAC9	1.44704e-175	0.939939	0.834	0.653	5.3426e-171	HDAC9
KIF1A	2.05865e-175	0.675326	0.632	0.389	7.60073e-171	KIF1A
MNAT1	2.1752e-175	0.678787	0.892	0.768	8.03104e-171	MNAT1
NORAD	2.26973e-175	0.556764	0.436	0.167	8.38006e-171	NORAD
CEP350	3.28451e-175	0.587697	0.749	0.556	1.21267e-170	CEP350
TUSC3	4.3118e-175	0.641709	0.774	0.601	1.59196e-170	TUSC3
TLN2	5.41227e-175	1.01516	0.865	0.713	1.99826e-170	TLN2
LPGAT1	1.10568e-174	0.644439	0.713	0.511	4.0823e-170	LPGAT1
VPS13C	1.2996e-174	0.653713	0.883	0.752	4.79826e-170	VPS13C
SESN1	1.39427e-174	0.653994	0.778	0.587	5.14777e-170	SESN1
RICTOR	2.14899e-174	0.645672	0.804	0.642	7.9343e-170	RICTOR
ZCCHC17	2.2758e-174	0.585309	0.685	0.503	8.40248e-170	ZCCHC17
KIAA2026	2.30822e-174	0.583211	0.744	0.582	8.52219e-170	KIAA2026
ABLIM1	4.29114e-174	0.878323	0.802	0.65	1.58433e-169	ABLIM1
PLEKHA1	4.83706e-174	0.699832	0.732	0.526	1.78589e-169	PLEKHA1
FAM189A1	9.26862e-174	0.958111	0.756	0.586	3.42207e-169	FAM189A1
TTC17	1.00073e-173	0.709812	0.861	0.706	3.69478e-169	TTC17
ZNF519	1.11069e-173	0.572255	0.587	0.373	4.1008e-169	ZNF519
PPM1H	1.15754e-173	0.907366	0.822	0.61	4.27376e-169	PPM1H
ACTN1	1.34256e-173	0.600437	0.83	0.683	4.95685e-169	ACTN1
KCTD16	1.50442e-173	1.04268	0.929	0.857	5.55446e-169	KCTD16
FER	1.76432e-173	0.852433	0.893	0.78	6.51403e-169	FER
ANKRD28	2.10555e-173	0.620928	0.838	0.675	7.7739e-169	ANKRD28
SLITRK5	2.18156e-173	0.504077	0.705	0.515	8.05454e-169	SLITRK5
RPRD2	2.48919e-173	0.637254	0.892	0.743	9.19034e-169	RPRD2
ST7	2.99789e-173	0.81399	0.767	0.528	1.10685e-168	ST7
BTBD10	3.72673e-173	0.530783	0.728	0.545	1.37595e-168	BTBD10
XPO7	3.95203e-173	0.499623	0.599	0.407	1.45913e-168	XPO7
SLIT3	5.96583e-173	1.11513	0.786	0.711	2.20264e-168	SLIT3
STIM1	6.36198e-173	0.611465	0.704	0.562	2.34891e-168	STIM1
DNM3	6.59239e-173	0.868456	0.911	0.798	2.43398e-168	DNM3
IBTK	7.85345e-173	0.59793	0.773	0.583	2.89957e-168	IBTK
MDH1	1.03876e-172	0.628895	0.453	0.131	3.83522e-168	MDH1
SESTD1	1.10587e-172	0.607438	0.731	0.526	4.08297e-168	SESTD1
MAP4K4	1.22168e-172	0.782838	0.868	0.694	4.51056e-168	MAP4K4
MYOM2	1.54172e-172	0.475337	0.344	0.175	5.69219e-168	MYOM2
DZIP3	1.92006e-172	0.583392	0.837	0.692	7.08904e-168	DZIP3
ZNF207	1.9608e-172	0.516255	0.697	0.504	7.23948e-168	ZNF207
KCNQ3	2.02343e-172	1.39099	0.922	0.763	7.47072e-168	KCNQ3
TBC1D22A	2.277e-172	0.861763	0.769	0.577	8.4069e-168	TBC1D22A
HOMER1	3.04561e-172	0.738855	0.851	0.702	1.12447e-167	HOMER1
FAM120A	3.47316e-172	0.643989	0.675	0.455	1.28233e-167	FAM120A
TTC8	3.64207e-172	0.721756	0.71	0.508	1.34469e-167	TTC8
EP400	5.42851e-172	0.605467	0.682	0.463	2.00426e-167	EP400
FAXC	8.57739e-172	0.650369	0.611	0.374	3.16686e-167	FAXC
LINC01322	8.78888e-172	0.648462	0.585	0.414	3.24494e-167	LINC01322
SYNPO2	1.04595e-171	0.89446	0.6	0.342	3.86176e-167	SYNPO2
BAIAP2	1.2751e-171	0.453893	0.708	0.571	4.7078e-167	BAIAP2
REV3L	1.28255e-171	0.709111	0.895	0.782	4.73532e-167	REV3L
U91319.1	1.48345e-171	0.731759	0.734	0.593	5.47706e-167	U91319.1
AC239809.3	1.76838e-171	0.397945	0.375	0.182	6.52905e-167	AC239809.3
PCDH11X	1.87524e-171	0.617041	0.635	0.499	6.92359e-167	PCDH11X
RGS6	2.28745e-171	1.24723	0.872	0.788	8.4455e-167	RGS6
VAMP2	2.52196e-171	0.680984	0.392	0.15	9.31135e-167	VAMP2
RFX3	2.68654e-171	0.658226	0.891	0.794	9.91899e-167	RFX3
RPTOR	3.56385e-171	0.751447	0.734	0.542	1.31581e-166	RPTOR
SEZ6L	7.62504e-171	0.843805	0.838	0.675	2.81524e-166	SEZ6L
ARHGEF11	9.50431e-171	0.721901	0.672	0.451	3.50909e-166	ARHGEF11
FBXO11	1.19536e-170	0.602799	0.886	0.753	4.41338e-166	FBXO11
SECISBP2L	1.55554e-170	0.607812	0.752	0.572	5.74321e-166	SECISBP2L
TMEM131	1.58274e-170	0.746847	0.782	0.582	5.84363e-166	TMEM131
AL357153.2	1.8966e-170	0.684965	0.715	0.509	7.00245e-166	AL357153.2
PSMD1	3.65481e-170	0.635507	0.787	0.603	1.34939e-165	PSMD1
RFX7	4.14859e-170	0.684263	0.775	0.596	1.5317e-165	RFX7
GIGYF2	7.43878e-170	0.658681	0.802	0.61	2.74647e-165	GIGYF2
PLEKHM3	1.10469e-169	0.70694	0.768	0.555	4.07863e-165	PLEKHM3
WDR70	1.30367e-169	0.734585	0.894	0.745	4.81329e-165	WDR70
RNF150	1.43661e-169	0.807252	0.807	0.623	5.30409e-165	RNF150
GRIN1	2.09162e-169	0.350134	0.883	0.776	7.72246e-165	GRIN1
ZRANB2	3.00507e-169	0.731146	0.879	0.714	1.1095e-164	ZRANB2
AC067956.1	3.18014e-169	0.936595	0.519	0.326	1.17414e-164	AC067956.1
NRF1	3.54698e-169	0.639115	0.759	0.587	1.30958e-164	NRF1
RPS6KA3	7.51962e-169	0.616735	0.782	0.613	2.77632e-164	RPS6KA3
IQSEC2	7.62544e-169	0.557466	0.745	0.564	2.81539e-164	IQSEC2
MTMR7	8.93177e-169	0.675073	0.794	0.611	3.2977e-164	MTMR7
ENSA	1.02702e-168	0.569789	0.784	0.609	3.79185e-164	ENSA
PAN3	1.07264e-168	0.553688	0.861	0.718	3.96031e-164	PAN3
C3orf58	1.07466e-168	0.665117	0.598	0.377	3.96777e-164	C3orf58
WNK2	1.07772e-168	0.621599	0.828	0.706	3.97905e-164	WNK2
SKIV2L2	1.67493e-168	0.525795	0.752	0.553	6.18401e-164	SKIV2L2
MPDZ	1.7076e-168	0.603526	0.833	0.729	6.30462e-164	MPDZ
PCMTD1	1.91799e-168	0.689069	0.802	0.636	7.0814e-164	PCMTD1
CTNNA3	1.97102e-168	0.919019	0.908	0.786	7.27719e-164	CTNNA3
ARFGEF2	2.06304e-168	0.761483	0.765	0.561	7.61694e-164	ARFGEF2
FAR1	2.16561e-168	0.59619	0.772	0.617	7.99563e-164	FAR1
TBL1XR1	2.90947e-168	0.655723	0.911	0.804	1.0742e-163	TBL1XR1
MTR	4.49646e-168	0.615326	0.733	0.529	1.66014e-163	MTR
ASPH	5.33276e-168	0.591573	0.733	0.531	1.96891e-163	ASPH
LINC00461	6.31224e-168	0.827501	0.879	0.73	2.33054e-163	LINC00461
RHOT1	7.35998e-168	0.577642	0.791	0.616	2.71738e-163	RHOT1
HNRNPA2B1	7.7777e-168	0.59968	0.744	0.572	2.87161e-163	HNRNPA2B1
PITPNM2	1.0213e-167	0.594153	0.754	0.55	3.77075e-163	PITPNM2
BSN	1.0526e-167	0.665063	0.796	0.647	3.8863e-163	BSN
GNPTAB	1.33391e-167	0.695835	0.811	0.617	4.92491e-163	GNPTAB
AC022639.1	1.40956e-167	0.721635	0.7	0.51	5.20423e-163	AC022639.1
TXNL4A	2.15328e-167	0.540926	0.591	0.428	7.95014e-163	TXNL4A
LRRC28	2.6926e-167	0.692381	0.807	0.648	9.94135e-163	LRRC28
MICAL3	3.89396e-167	0.950919	0.903	0.769	1.43769e-162	MICAL3
FAM66C	5.59995e-167	0.599403	0.686	0.474	2.06756e-162	FAM66C
ARPC2	8.04731e-167	0.419622	0.577	0.419	2.97115e-162	ARPC2
FOXO3	1.24192e-166	0.700078	0.739	0.526	4.58529e-162	FOXO3
MTDH	1.33284e-166	0.471825	0.846	0.704	4.92099e-162	MTDH
TTLL5	1.40448e-166	0.559545	0.714	0.532	5.18549e-162	TTLL5
IQSEC3	1.48419e-166	0.450767	0.592	0.441	5.47979e-162	IQSEC3
HUWE1	1.54594e-166	0.568559	0.754	0.577	5.70777e-162	HUWE1
TAMM41	1.60492e-166	0.530241	0.59	0.358	5.92553e-162	TAMM41
PPP3CB	2.05416e-166	0.578471	0.839	0.699	7.58417e-162	PPP3CB
CSMD2	3.37635e-166	1.0365	0.852	0.663	1.24658e-161	CSMD2
EPB41L3	4.0899e-166	0.817566	0.876	0.724	1.51003e-161	EPB41L3
RUNDC3B	6.52181e-166	0.77312	0.852	0.683	2.40792e-161	RUNDC3B
DYNC1H1	7.14182e-166	0.62732	0.816	0.657	2.63683e-161	DYNC1H1
AC069133.1	7.60334e-166	0.402814	0.332	0.181	2.80723e-161	AC069133.1
INVS	8.41375e-166	0.894538	0.827	0.638	3.10644e-161	INVS
CACUL1	1.25606e-165	0.582183	0.649	0.444	4.6375e-161	CACUL1
TAOK1	1.9098e-165	0.624273	0.888	0.76	7.05118e-161	TAOK1
AC019211.1	2.53906e-165	1.0543	0.552	0.384	9.37446e-161	AC019211.1
FAM168A	3.0155e-165	0.739932	0.897	0.77	1.11335e-160	FAM168A
POU6F2	3.13444e-165	1.32089	0.56	0.355	1.15727e-160	POU6F2
SFSWAP	3.77295e-165	0.561563	0.621	0.4	1.39301e-160	SFSWAP
CISD1	3.84885e-165	0.598259	0.402	0.124	1.42103e-160	CISD1
ATP6V1C1	4.27047e-165	0.437054	0.586	0.401	1.5767e-160	ATP6V1C1
TCERG1	4.89085e-165	0.499611	0.76	0.579	1.80575e-160	TCERG1
ZNF721	5.44539e-165	0.6977	0.895	0.762	2.01049e-160	ZNF721
STRBP	5.66966e-165	0.810906	0.912	0.766	2.0933e-160	STRBP
LDLRAD4	8.32749e-165	0.993522	0.897	0.792	3.07459e-160	LDLRAD4
DDHD1	9.86036e-165	0.643842	0.778	0.599	3.64054e-160	DDHD1
ZXDC	1.07412e-164	0.618275	0.581	0.344	3.96578e-160	ZXDC
CASC4	1.2618e-164	0.677575	0.904	0.765	4.6587e-160	CASC4
BAALC	1.45835e-164	0.722627	0.691	0.483	5.38436e-160	BAALC
ARHGAP44	1.54405e-164	0.86039	0.872	0.733	5.70079e-160	ARHGAP44
FOCAD	1.72521e-164	0.900452	0.941	0.847	6.36966e-160	FOCAD
CHCHD6	2.10522e-164	0.69328	0.676	0.452	7.77269e-160	CHCHD6
NRG2	2.31071e-164	0.784667	0.698	0.492	8.53135e-160	NRG2
AKAP9	3.74046e-164	0.569391	0.903	0.779	1.38102e-159	AKAP9
RIMBP2	3.77349e-164	0.624048	0.721	0.535	1.39321e-159	RIMBP2
TCF20	4.66321e-164	0.631873	0.721	0.534	1.7217e-159	TCF20
LONRF2	5.44521e-164	0.679952	0.831	0.693	2.01043e-159	LONRF2
DNAJC1	7.95963e-164	0.731341	0.772	0.581	2.93877e-159	DNAJC1
PCDH9-AS2	8.51257e-164	1.0437	0.935	0.823	3.14293e-159	PCDH9-AS2
PLXNA2	9.19777e-164	0.943924	0.828	0.638	3.39591e-159	PLXNA2
SERGEF	1.13701e-163	0.722343	0.779	0.596	4.19796e-159	SERGEF
ZNF438	1.83988e-163	0.646544	0.596	0.402	6.79302e-159	ZNF438
PWAR1	1.9939e-163	0.566094	0.395	0.139	7.36166e-159	PWAR1
NTM	2.04331e-163	1.00658	0.92	0.836	7.54411e-159	NTM
SDCCAG8	2.22473e-163	0.781017	0.852	0.702	8.21393e-159	SDCCAG8
TRPS1	3.54065e-163	0.686726	0.622	0.447	1.30724e-158	TRPS1
ESYT2	4.1857e-163	0.653142	0.798	0.63	1.5454e-158	ESYT2
AP001347.1	4.81462e-163	0.363162	0.648	0.469	1.7776e-158	AP001347.1
NR3C1	5.70603e-163	0.721356	0.834	0.65	2.10672e-158	NR3C1
RNF115	6.98425e-163	0.610028	0.799	0.638	2.57865e-158	RNF115
PRELID2	7.35495e-163	0.616534	0.418	0.257	2.71552e-158	PRELID2
KIAA1147	7.79115e-163	0.666267	0.552	0.306	2.87657e-158	KIAA1147
R3HDM2	9.43649e-163	0.680274	0.947	0.857	3.48405e-158	R3HDM2
ARL15	1.44633e-162	1.07732	0.919	0.812	5.33999e-158	ARL15
ASXL3	1.46104e-162	0.584116	0.818	0.716	5.39432e-158	ASXL3
HACE1	1.56688e-162	0.44437	0.679	0.513	5.78509e-158	HACE1
NUTM2B-AS1	1.64846e-162	0.603331	0.813	0.649	6.08628e-158	NUTM2B-AS1
XYLT1	1.67124e-162	0.923785	0.864	0.724	6.17037e-158	XYLT1
SUN1	1.89226e-162	0.643679	0.742	0.536	6.98642e-158	SUN1
TSPYL1	2.05513e-162	0.468131	0.221	0.035	7.58776e-158	TSPYL1
RAB6A	2.29575e-162	0.624848	0.878	0.745	8.47613e-158	RAB6A
GDA	2.48415e-162	0.583707	0.63	0.461	9.17172e-158	GDA
STK39	3.69316e-162	0.90267	0.762	0.561	1.36355e-157	STK39
USP9X	4.06808e-162	0.525662	0.701	0.524	1.50198e-157	USP9X
LCOR	6.01765e-162	0.625865	0.818	0.661	2.22178e-157	LCOR
LINC02210-CRHR1	6.19603e-162	0.645684	0.677	0.473	2.28764e-157	LINC02210-CRHR1
APBA2	7.81528e-162	0.869143	0.884	0.722	2.88548e-157	APBA2
PDS5B	9.41469e-162	0.759445	0.866	0.741	3.476e-157	PDS5B
SHTN1	9.92975e-162	0.701784	0.798	0.645	3.66616e-157	SHTN1
MCF2L	1.22816e-161	0.568815	0.619	0.412	4.53449e-157	MCF2L
DYNC2LI1	1.53593e-161	0.438055	0.653	0.487	5.67081e-157	DYNC2LI1
CWC27	1.57886e-161	0.67522	0.704	0.496	5.82931e-157	CWC27
SGMS1	1.91549e-161	0.793273	0.798	0.602	7.0722e-157	SGMS1
FAM169A	2.3994e-161	0.605503	0.726	0.543	8.85883e-157	FAM169A
PIAS2	2.45112e-161	0.603658	0.807	0.662	9.0498e-157	PIAS2
ATXN2	2.61396e-161	0.643745	0.903	0.771	9.65099e-157	ATXN2
ARAP2	2.92709e-161	0.767749	0.802	0.621	1.08071e-156	ARAP2
UNC13B	3.37339e-161	0.693264	0.608	0.368	1.24549e-156	UNC13B
CALM3	3.44278e-161	0.518397	0.306	0.112	1.27111e-156	CALM3
HIBCH	3.84852e-161	0.723985	0.712	0.525	1.42091e-156	HIBCH
YAF2	5.36952e-161	0.624805	0.818	0.652	1.98248e-156	YAF2
CLEC16A	5.98679e-161	0.749188	0.745	0.536	2.21038e-156	CLEC16A
CDK17	9.97476e-161	0.630234	0.793	0.611	3.68278e-156	CDK17
PHF20L1	1.00307e-160	0.533264	0.734	0.562	3.70344e-156	PHF20L1
CHD9	1.29568e-160	0.725404	0.927	0.832	4.78379e-156	CHD9
ADARB1	1.708e-160	0.662798	0.631	0.403	6.30611e-156	ADARB1
PSD	1.80067e-160	0.644247	0.532	0.239	6.64827e-156	PSD
CCDC7	1.96598e-160	0.792335	0.734	0.505	7.25858e-156	CCDC7
WDR37	1.97659e-160	0.622251	0.718	0.517	7.29778e-156	WDR37
NR3C2	2.10387e-160	0.789788	0.797	0.625	7.76768e-156	NR3C2
VGLL4	2.38299e-160	0.677853	0.817	0.654	8.79824e-156	VGLL4
SPIRE1	2.4319e-160	0.776994	0.881	0.746	8.9788e-156	SPIRE1
JAM3	2.62553e-160	0.646201	0.662	0.462	9.69373e-156	JAM3
PHKB	3.42252e-160	0.716065	0.724	0.511	1.26363e-155	PHKB
LRRC49	3.6724e-160	0.685261	0.703	0.484	1.35589e-155	LRRC49
ATP2A2	5.20054e-160	0.473469	0.77	0.616	1.92009e-155	ATP2A2
GOLGA8B	6.10126e-160	0.485743	0.931	0.845	2.25265e-155	GOLGA8B
CDK13	7.03968e-160	0.600609	0.897	0.778	2.59912e-155	CDK13
ALOX12-AS1	7.65999e-160	0.634111	0.672	0.457	2.82815e-155	ALOX12-AS1
DTWD1	8.34521e-160	0.519495	0.676	0.495	3.08114e-155	DTWD1
SFPQ	8.46731e-160	0.626985	0.784	0.611	3.12621e-155	SFPQ
OSBP2	1.07501e-159	0.800391	0.89	0.741	3.96904e-155	OSBP2
STX18-AS1	1.38984e-159	0.77246	0.662	0.414	5.13143e-155	STX18-AS1
HOPX	1.50555e-159	0.538468	0.305	0.118	5.55866e-155	HOPX
PIBF1	1.53877e-159	0.710209	0.8	0.615	5.68131e-155	PIBF1
MIR4435-2HG	1.88238e-159	0.668757	0.682	0.575	6.94992e-155	MIR4435-2HG
MAP4K5	1.9063e-159	0.70754	0.86	0.713	7.03826e-155	MAP4K5
FNDC3A	2.06962e-159	0.685418	0.842	0.71	7.64125e-155	FNDC3A
NCOA2	2.31974e-159	0.769206	0.763	0.56	8.56472e-155	NCOA2
SNED1	2.32762e-159	0.746772	0.795	0.646	8.59381e-155	SNED1
TBC1D1	2.8403e-159	0.83814	0.737	0.564	1.04867e-154	TBC1D1
VPS50	2.90879e-159	0.585531	0.688	0.488	1.07396e-154	VPS50
XPO1	3.64443e-159	0.491112	0.772	0.611	1.34556e-154	XPO1
AC093890.1	3.74728e-159	0.55674	0.56	0.377	1.38353e-154	AC093890.1
RAP1GAP2	3.87006e-159	0.731437	0.885	0.76	1.42887e-154	RAP1GAP2
TMEM2	4.25986e-159	0.546249	0.505	0.338	1.57278e-154	TMEM2
OPA1	4.71185e-159	0.564584	0.735	0.544	1.73966e-154	OPA1
SEC62	6.05854e-159	0.490691	0.622	0.424	2.23688e-154	SEC62
ANKRD10	7.6149e-159	0.338052	0.728	0.602	2.8115e-154	ANKRD10
TM7SF3	8.70631e-159	0.639164	0.675	0.439	3.21446e-154	TM7SF3
TP53BP1	1.0324e-158	0.529226	0.71	0.528	3.81171e-154	TP53BP1
SMC5	1.03671e-158	0.583105	0.68	0.478	3.82765e-154	SMC5
CREBBP	1.2713e-158	0.558864	0.752	0.578	4.69375e-154	CREBBP
YLPM1	1.32152e-158	0.522758	0.771	0.627	4.87919e-154	YLPM1
FANCL	1.36887e-158	0.382825	0.604	0.461	5.05402e-154	FANCL
ARHGEF3	1.40556e-158	0.762484	0.784	0.56	5.18948e-154	ARHGEF3
FOXN3	1.68094e-158	0.81538	0.726	0.511	6.20621e-154	FOXN3
RAB10	1.7846e-158	0.613475	0.785	0.617	6.58893e-154	RAB10
ITSN1	1.79277e-158	0.72542	0.819	0.647	6.61908e-154	ITSN1
PLD3	1.97441e-158	0.39382	0.885	0.802	7.28971e-154	PLD3
PEAK1	2.10361e-158	0.742545	0.826	0.676	7.76674e-154	PEAK1
PICALM	2.6189e-158	0.723177	0.823	0.656	9.66924e-154	PICALM
CSGALNACT1	2.90136e-158	0.956229	0.788	0.662	1.07121e-153	CSGALNACT1
GALNT11	3.30211e-158	0.556962	0.898	0.79	1.21917e-153	GALNT11
ATG5	3.3868e-158	0.607135	0.667	0.464	1.25044e-153	ATG5
NOL4	3.55372e-158	0.763135	0.85	0.686	1.31207e-153	NOL4
MSC-AS1	4.2935e-158	0.717534	0.549	0.482	1.5852e-153	MSC-AS1
GPI	7.05791e-158	0.56139	0.786	0.642	2.60585e-153	GPI
EFR3A	7.1126e-158	0.615542	0.654	0.437	2.62604e-153	EFR3A
RIPOR2	9.0388e-158	0.704843	0.597	0.454	3.33721e-153	RIPOR2
KIAA0368	1.29666e-157	0.615898	0.809	0.64	4.78741e-153	KIAA0368
SMCHD1	1.55091e-157	0.633889	0.764	0.559	5.72611e-153	SMCHD1
KPNA1	2.13249e-157	0.522246	0.797	0.649	7.87337e-153	KPNA1
UBE4B	2.36341e-157	0.724523	0.812	0.622	8.72595e-153	UBE4B
KIAA0319L	2.60114e-157	0.695265	0.785	0.613	9.60365e-153	KIAA0319L
KPNA3	4.32971e-157	0.64224	0.725	0.537	1.59857e-152	KPNA3
SMG1	5.1234e-157	0.454706	0.745	0.59	1.89161e-152	SMG1
PPP6R3	6.15746e-157	0.580022	0.796	0.623	2.2734e-152	PPP6R3
PPFIA1	6.6736e-157	0.617771	0.704	0.476	2.46396e-152	PPFIA1
CYTOR	7.24445e-157	0.509039	0.492	0.329	2.67472e-152	CYTOR
UBE2H	9.58238e-157	0.60903	0.822	0.672	3.53791e-152	UBE2H
MAP2K1	1.39317e-156	0.705526	0.79	0.634	5.14373e-152	MAP2K1
FTCDNL1	2.19081e-156	0.557963	0.492	0.284	8.0887e-152	FTCDNL1
DNAH7	2.32604e-156	0.681018	0.679	0.478	8.58796e-152	DNAH7
CNIH3	2.69794e-156	0.704924	0.568	0.364	9.96108e-152	CNIH3
MTMR12	3.04327e-156	0.491117	0.72	0.572	1.12361e-151	MTMR12
FAM19A1	3.08253e-156	1.14181	0.853	0.814	1.1381e-151	FAM19A1
FRYL	3.13332e-156	0.778441	0.773	0.564	1.15685e-151	FRYL
RAB27B	4.14851e-156	0.610982	0.694	0.603	1.53167e-151	RAB27B
PCGF5	4.15043e-156	0.592424	0.639	0.439	1.53238e-151	PCGF5
MORF4L1	5.47207e-156	0.65639	0.475	0.168	2.02034e-151	MORF4L1
XRN1	6.21559e-156	0.632012	0.813	0.64	2.29486e-151	XRN1
ADNP	8.77624e-156	0.479477	0.714	0.559	3.24028e-151	ADNP
CENPC	8.79634e-156	0.577954	0.714	0.494	3.2477e-151	CENPC
MEGF9	8.97574e-156	0.64465	0.679	0.492	3.31393e-151	MEGF9
SLC6A15	9.05708e-156	0.41746	0.569	0.397	3.34396e-151	SLC6A15
GPR137C	9.09681e-156	0.69874	0.693	0.496	3.35863e-151	GPR137C
TMEM260	1.04292e-155	0.519512	0.616	0.432	3.85057e-151	TMEM260
MPHOSPH8	1.74405e-155	0.58243	0.859	0.709	6.4392e-151	MPHOSPH8
TMEM130	1.7729e-155	0.450635	0.687	0.536	6.54573e-151	TMEM130
TTBK2	1.89044e-155	0.617725	0.797	0.629	6.97969e-151	TTBK2
ITGA9-AS1	2.08231e-155	0.618299	0.676	0.444	7.68809e-151	ITGA9-AS1
NDST3	2.6756e-155	0.805521	0.783	0.671	9.8786e-151	NDST3
DPP10	2.80963e-155	1.36489	0.962	0.886	1.03734e-150	DPP10
PDZRN3	3.23148e-155	1.15105	0.742	0.532	1.19309e-150	PDZRN3
ST6GALNAC3	3.3001e-155	0.827334	0.621	0.444	1.21843e-150	ST6GALNAC3
TTC37	3.96337e-155	0.690718	0.795	0.607	1.46332e-150	TTC37
CLSTN1	4.6813e-155	0.597191	0.921	0.804	1.72838e-150	CLSTN1
C11orf80	5.6825e-155	0.559308	0.847	0.723	2.09804e-150	C11orf80
STRN3	6.45129e-155	0.550583	0.8	0.649	2.38188e-150	STRN3
HS3ST4	6.45161e-155	1.68519	0.72	0.541	2.382e-150	HS3ST4
CACNA1A	6.87398e-155	0.859052	0.943	0.87	2.53794e-150	CACNA1A
TTC19	9.21968e-155	0.555957	0.858	0.717	3.404e-150	TTC19
RALGAPA2	1.04642e-154	0.69496	0.643	0.416	3.8635e-150	RALGAPA2
OPHN1	1.08337e-154	0.758759	0.806	0.61	3.99991e-150	OPHN1
PDS5A	1.188e-154	0.6142	0.872	0.726	4.3862e-150	PDS5A
CELF4	1.43537e-154	0.747826	0.954	0.895	5.29952e-150	CELF4
PARP8	1.53121e-154	0.846204	0.775	0.579	5.65339e-150	PARP8
HERC2	1.6628e-154	0.679371	0.866	0.716	6.13922e-150	HERC2
SLC23A2	2.02932e-154	0.686383	0.806	0.639	7.49245e-150	SLC23A2
CRYL1	2.17366e-154	0.604405	0.683	0.462	8.02537e-150	CRYL1
MPPED2	2.8014e-154	0.76531	0.673	0.499	1.0343e-149	MPPED2
NBEAL1	3.36711e-154	0.46079	0.642	0.472	1.24317e-149	NBEAL1
EVL	6.40319e-154	0.661888	0.9	0.784	2.36412e-149	EVL
NPAS2	7.40296e-154	0.791597	0.713	0.482	2.73325e-149	NPAS2
ZDHHC20	7.52203e-154	0.55472	0.733	0.548	2.77721e-149	ZDHHC20
ATXN10	7.97904e-154	0.720064	0.829	0.663	2.94594e-149	ATXN10
FAM13A	8.83604e-154	0.966809	0.84	0.685	3.26236e-149	FAM13A
STMN2	9.26134e-154	0.903574	0.539	0.284	3.41938e-149	STMN2
WDR60	9.27483e-154	0.619359	0.918	0.799	3.42436e-149	WDR60
TRIM33	1.40807e-153	0.59659	0.821	0.656	5.19875e-149	TRIM33
UBE2D3	1.42503e-153	0.597049	0.82	0.684	5.26135e-149	UBE2D3
KDM5A	1.63557e-153	0.583566	0.712	0.518	6.03868e-149	KDM5A
PIGN	1.69293e-153	0.570869	0.617	0.41	6.25046e-149	PIGN
SNX13	1.92644e-153	0.544416	0.665	0.463	7.1126e-149	SNX13
NCDN	2.17712e-153	0.253486	0.308	0.179	8.03815e-149	NCDN
SLMAP	2.27645e-153	0.575168	0.769	0.589	8.40486e-149	SLMAP
SPATS2	2.39486e-153	0.556787	0.846	0.696	8.84208e-149	SPATS2
PFN2	2.64187e-153	0.46962	0.397	0.191	9.75405e-149	PFN2
SLC22A23	2.66991e-153	0.69322	0.699	0.5	9.85758e-149	SLC22A23
MAP3K5	2.72795e-153	0.789827	0.793	0.659	1.00719e-148	MAP3K5
SEC63	3.00586e-153	0.446322	0.674	0.512	1.10979e-148	SEC63
EXT2	3.13745e-153	0.704578	0.652	0.417	1.15838e-148	EXT2
SERINC3	3.25638e-153	0.293405	0.604	0.458	1.20229e-148	SERINC3
SMAP1	3.41852e-153	0.762971	0.822	0.658	1.26215e-148	SMAP1
ANKRD34C-AS1	4.14926e-153	0.691463	0.607	0.389	1.53195e-148	ANKRD34C-AS1
ANXA11	4.5138e-153	0.563051	0.599	0.396	1.66654e-148	ANXA11
HS2ST1	4.76819e-153	0.594484	0.713	0.51	1.76046e-148	HS2ST1
ATP6V1B2	5.34841e-153	0.431397	0.429	0.242	1.97468e-148	ATP6V1B2
COX10-AS1	5.76755e-153	0.496097	0.569	0.409	2.12944e-148	COX10-AS1
AAK1	6.19268e-153	0.663433	0.954	0.874	2.2864e-148	AAK1
CAB39	7.87458e-153	0.639415	0.663	0.452	2.90737e-148	CAB39
RAB11FIP2	8.41375e-153	0.462955	0.535	0.346	3.10644e-148	RAB11FIP2
KCNC2	8.4284e-153	0.704915	0.871	0.784	3.11185e-148	KCNC2
CDC42	8.67667e-153	0.357515	0.682	0.559	3.20351e-148	CDC42
IFT88	9.78376e-153	0.504272	0.541	0.33	3.61226e-148	IFT88
TTC6	1.00912e-152	0.592645	0.524	0.387	3.72577e-148	TTC6
NOVA1	1.01349e-152	0.502757	0.952	0.889	3.7419e-148	NOVA1
REPS1	1.07464e-152	0.655407	0.766	0.576	3.96767e-148	REPS1
PRKDC	1.15603e-152	0.595964	0.824	0.666	4.26816e-148	PRKDC
ARHGEF28	1.3498e-152	0.826907	0.692	0.586	4.9836e-148	ARHGEF28
KLHL3	1.69809e-152	0.565269	0.713	0.542	6.26951e-148	KLHL3
FBXW11	1.88202e-152	0.565169	0.793	0.639	6.94861e-148	FBXW11
CNOT4	2.57287e-152	0.591145	0.753	0.563	9.49931e-148	CNOT4
PCBP1-AS1	4.72494e-152	0.656014	0.738	0.546	1.74449e-147	PCBP1-AS1
ICE1	4.97098e-152	0.604423	0.655	0.482	1.83533e-147	ICE1
HMGCLL1	6.09964e-152	0.687613	0.665	0.46	2.25205e-147	HMGCLL1
PRRC2C	7.25006e-152	0.461491	0.819	0.697	2.67679e-147	PRRC2C
BRINP3	8.34713e-152	0.997986	0.745	0.59	3.08184e-147	BRINP3
AC016831.1	9.24115e-152	0.790378	0.766	0.585	3.41192e-147	AC016831.1
FRAS1	1.07795e-151	1.16467	0.643	0.394	3.97989e-147	FRAS1
PUM1	1.14305e-151	0.539643	0.771	0.607	4.22026e-147	PUM1
NDFIP2	1.84804e-151	0.62418	0.741	0.566	6.82315e-147	NDFIP2
PCNX4	1.91054e-151	0.658597	0.725	0.526	7.0539e-147	PCNX4
RPS6KA5	2.24094e-151	0.76773	0.731	0.543	8.27378e-147	RPS6KA5
KIAA0232	2.43013e-151	0.711076	0.791	0.596	8.97228e-147	KIAA0232
KDM4C	2.49488e-151	0.697749	0.842	0.695	9.21134e-147	KDM4C
BDP1	3.1869e-151	0.549216	0.88	0.755	1.17663e-146	BDP1
YWHAE	3.55303e-151	0.670127	0.594	0.265	1.31181e-146	YWHAE
FOXJ3	3.71618e-151	0.617985	0.817	0.654	1.37205e-146	FOXJ3
SKP1	6.68596e-151	0.713023	0.446	0.101	2.46852e-146	SKP1
PDGFC	7.20933e-151	0.542882	0.505	0.363	2.66176e-146	PDGFC
USP33	7.30197e-151	0.686098	0.841	0.678	2.69596e-146	USP33
TBRG1	7.33247e-151	0.543039	0.638	0.441	2.70722e-146	TBRG1
KDM6A	7.78446e-151	0.633164	0.722	0.549	2.8741e-146	KDM6A
SVOP	8.72081e-151	0.726729	0.671	0.445	3.21981e-146	SVOP
NDUFA5	1.06747e-150	0.532146	0.434	0.173	3.94121e-146	NDUFA5
PDHX	1.11807e-150	0.575153	0.638	0.414	4.12802e-146	PDHX
IARS	1.17078e-150	0.570266	0.662	0.459	4.32263e-146	IARS
LRPPRC	1.425e-150	0.494931	0.717	0.546	5.26125e-146	LRPPRC
MGAT5	1.51418e-150	0.941752	0.74	0.529	5.5905e-146	MGAT5
CLIP1	1.63449e-150	0.695026	0.826	0.66	6.03472e-146	CLIP1
TRA2A	2.00806e-150	0.379001	0.826	0.721	7.41395e-146	TRA2A
KCNJ6	2.51288e-150	0.869605	0.827	0.668	9.27779e-146	KCNJ6
PKNOX2	3.01853e-150	0.915359	0.773	0.518	1.11447e-145	PKNOX2
MEF2A	3.23547e-150	0.773426	0.922	0.828	1.19457e-145	MEF2A
KCNAB2	4.04713e-150	0.548526	0.696	0.537	1.49424e-145	KCNAB2
ALS2	4.09186e-150	0.592503	0.685	0.48	1.51076e-145	ALS2
STEAP2	4.25288e-150	0.337959	0.578	0.461	1.57021e-145	STEAP2
NUAK1	4.99588e-150	0.794666	0.682	0.439	1.84453e-145	NUAK1
FAM126B	5.66476e-150	0.491288	0.814	0.659	2.09149e-145	FAM126B
SLC17A7	6.27978e-150	0.433273	0.795	0.69	2.31856e-145	SLC17A7
GABRA1	6.83941e-150	0.542166	0.733	0.569	2.52518e-145	GABRA1
DAAM1	7.11516e-150	0.655116	0.848	0.723	2.62699e-145	DAAM1
MGAT4C	7.7897e-150	1.22598	0.663	0.502	2.87604e-145	MGAT4C
RNF111	8.56151e-150	0.497736	0.859	0.726	3.161e-145	RNF111
TRAF3IP2-AS1	1.11093e-149	0.74752	0.805	0.657	4.10166e-145	TRAF3IP2-AS1
PPP1R13B	1.33604e-149	0.640876	0.827	0.684	4.93278e-145	PPP1R13B
RAC1	1.75663e-149	0.524435	0.372	0.108	6.48565e-145	RAC1
CUL1	1.85483e-149	0.601367	0.682	0.482	6.84823e-145	CUL1
MGA	1.87786e-149	0.513916	0.69	0.507	6.93325e-145	MGA
CLTA	1.95124e-149	0.408033	0.645	0.531	7.20417e-145	CLTA
ARID4A	2.00489e-149	0.45008	0.746	0.591	7.40226e-145	ARID4A
SETX	2.24376e-149	0.547054	0.67	0.481	8.28419e-145	SETX
RNGTT	2.37044e-149	0.643307	0.753	0.568	8.75189e-145	RNGTT
PPA2	2.82829e-149	0.523361	0.717	0.55	1.04423e-144	PPA2
MDN1	3.25587e-149	0.612731	0.718	0.506	1.2021e-144	MDN1
CLCN3	3.62414e-149	0.463424	0.667	0.5	1.33807e-144	CLCN3
MICU1	3.71614e-149	0.717497	0.901	0.797	1.37204e-144	MICU1
MORF4L2	3.87916e-149	0.399293	0.656	0.569	1.43223e-144	MORF4L2
VPS8	3.948e-149	0.508873	0.801	0.674	1.45764e-144	VPS8
NUCKS1	5.27489e-149	0.569992	0.652	0.409	1.94754e-144	NUCKS1
MTHFD1L	5.28758e-149	0.667219	0.797	0.613	1.95223e-144	MTHFD1L
ZNF407	5.45807e-149	0.705962	0.708	0.534	2.01517e-144	ZNF407
FUS	7.2126e-149	0.719911	0.752	0.516	2.66296e-144	FUS
OXCT1	7.50097e-149	0.700935	0.713	0.506	2.76943e-144	OXCT1
FAM120B	8.39927e-149	0.656093	0.758	0.567	3.10109e-144	FAM120B
C1orf21	9.71879e-149	0.786477	0.769	0.573	3.58827e-144	C1orf21
ZRANB2-AS2	1.13946e-148	0.734001	0.734	0.522	4.20699e-144	ZRANB2-AS2
EVI5	1.20531e-148	0.641897	0.821	0.683	4.45014e-144	EVI5
FAM171A1	1.20954e-148	0.712691	0.852	0.69	4.46573e-144	FAM171A1
AC092691.1	1.6823e-148	1.14712	0.816	0.718	6.21121e-144	AC092691.1
RHEB	1.73011e-148	0.483866	0.499	0.324	6.38775e-144	RHEB
FEZ1	3.09412e-148	0.449719	0.403	0.152	1.14238e-143	FEZ1
GTF2I	3.17337e-148	0.543116	0.77	0.602	1.17164e-143	GTF2I
SYN3	3.71107e-148	1.32322	0.914	0.819	1.37017e-143	SYN3
RAD9A	3.82564e-148	0.576589	0.777	0.602	1.41246e-143	RAD9A
LYPLAL1	3.97215e-148	0.440334	0.558	0.392	1.46656e-143	LYPLAL1
AC009690.1	4.23147e-148	0.469442	0.645	0.463	1.5623e-143	AC009690.1
AP3B1	4.36239e-148	0.453265	0.571	0.408	1.61064e-143	AP3B1
SYNJ1	5.09901e-148	0.614165	0.717	0.529	1.8826e-143	SYNJ1
NT5DC3	5.13982e-148	0.649637	0.527	0.332	1.89767e-143	NT5DC3
CTTNBP2	6.13122e-148	0.719169	0.76	0.56	2.26371e-143	CTTNBP2
PHLPP1	8.43722e-148	0.672449	0.786	0.613	3.11511e-143	PHLPP1
TRPC4AP	9.11698e-148	0.541419	0.675	0.466	3.36608e-143	TRPC4AP
TTC3	9.14357e-148	0.604098	0.977	0.94	3.3759e-143	TTC3
DLGAP4	1.21837e-147	0.691287	0.773	0.58	4.49834e-143	DLGAP4
AC005885.1	1.24149e-147	0.846879	0.536	0.365	4.58371e-143	AC005885.1
PKN2	1.45647e-147	0.640369	0.846	0.691	5.37743e-143	PKN2
SLC39A11	1.47001e-147	0.89284	0.685	0.482	5.42742e-143	SLC39A11
TOLLIP	1.79532e-147	0.548768	0.386	0.122	6.62851e-143	TOLLIP
AC024270.1	2.11676e-147	0.586042	0.719	0.539	7.81528e-143	AC024270.1
ZNF138	2.13075e-147	0.491357	0.585	0.38	7.86694e-143	ZNF138
IQCB1	2.18287e-147	0.616578	0.674	0.471	8.05937e-143	IQCB1
SLC38A6	2.32345e-147	0.564395	0.742	0.565	8.5784e-143	SLC38A6
NNT	2.44531e-147	0.659017	0.695	0.461	9.02835e-143	NNT
INTU	3.40038e-147	0.468181	0.7	0.539	1.25546e-142	INTU
SLC13A3	5.24092e-147	0.683705	0.728	0.546	1.935e-142	SLC13A3
ZDBF2	7.11642e-147	0.52469	0.647	0.44	2.62745e-142	ZDBF2
TRAK2	7.21404e-147	0.615344	0.618	0.405	2.6635e-142	TRAK2
GABRA4	8.0554e-147	0.560303	0.705	0.535	2.97413e-142	GABRA4
CPEB4	8.21152e-147	0.461775	0.933	0.854	3.03178e-142	CPEB4
ZFYVE9	8.34017e-147	0.696396	0.839	0.662	3.07927e-142	ZFYVE9
BICD1	1.06273e-146	0.895308	0.88	0.748	3.92372e-142	BICD1
SCAF8	1.4487e-146	0.584665	0.782	0.603	5.34874e-142	SCAF8
ARMC8	1.91958e-146	0.583395	0.728	0.539	7.08728e-142	ARMC8
TULP4	2.37895e-146	0.706198	0.776	0.582	8.78331e-142	TULP4
NGEF	2.51054e-146	0.63438	0.708	0.52	9.26918e-142	NGEF
HINT1	2.64047e-146	0.584017	0.303	0.063	9.74889e-142	HINT1
DMTF1	2.747e-146	0.475759	0.596	0.403	1.01422e-141	DMTF1
SREBF2	3.34618e-146	0.562235	0.743	0.595	1.23544e-141	SREBF2
RAP1GDS1	3.62523e-146	0.733368	0.804	0.641	1.33847e-141	RAP1GDS1
UBE2B	4.69238e-146	0.485299	0.74	0.567	1.73247e-141	UBE2B
CASD1	4.90383e-146	0.409915	0.562	0.412	1.81054e-141	CASD1
UBA6	6.57964e-146	0.405817	0.596	0.414	2.42927e-141	UBA6
HECTD1	7.72233e-146	0.529829	0.736	0.554	2.85116e-141	HECTD1
SPOCK1	9.70069e-146	1.29394	0.853	0.733	3.58159e-141	SPOCK1
FBXL2	9.78429e-146	0.612002	0.832	0.686	3.61246e-141	FBXL2
TECPR2	1.04897e-145	0.570842	0.77	0.579	3.8729e-141	TECPR2
UPP2	1.05793e-145	0.737057	0.822	0.714	3.90597e-141	UPP2
CMC2	1.16491e-145	0.422973	0.73	0.588	4.30096e-141	CMC2
ZNF518A	1.31068e-145	0.428312	0.712	0.57	4.83915e-141	ZNF518A
FBXO21	1.53419e-145	0.588837	0.656	0.446	5.6644e-141	FBXO21
CNTN4	1.56648e-145	1.0026	0.928	0.864	5.78359e-141	CNTN4
GPATCH2	1.60282e-145	0.843544	0.792	0.606	5.91776e-141	GPATCH2
ATXN7	1.69953e-145	0.592869	0.679	0.463	6.27482e-141	ATXN7
KCNH7	1.82763e-145	0.997764	0.881	0.85	6.74778e-141	KCNH7
EPC1	2.37796e-145	0.601916	0.82	0.666	8.77965e-141	EPC1
ZNF451	2.41434e-145	0.522558	0.738	0.581	8.91399e-141	ZNF451
FNBP4	2.63394e-145	0.552328	0.788	0.608	9.72475e-141	FNBP4
FARSB	2.82665e-145	0.562976	0.59	0.378	1.04363e-140	FARSB
CCDC30	3.39012e-145	0.695005	0.742	0.535	1.25167e-140	CCDC30
UBN2	3.85504e-145	0.436635	0.77	0.637	1.42332e-140	UBN2
RAB14	4.57245e-145	0.397286	0.416	0.232	1.6882e-140	RAB14
WWC2	5.04005e-145	0.63877	0.574	0.361	1.86084e-140	WWC2
HNRNPU	5.23106e-145	0.531882	0.803	0.649	1.93136e-140	HNRNPU
SEM1	6.1863e-145	0.550953	0.564	0.372	2.28404e-140	SEM1
CDH10	6.34883e-145	0.936929	0.854	0.732	2.34405e-140	CDH10
PTPRO	6.39372e-145	0.782878	0.829	0.713	2.36063e-140	PTPRO
HGSNAT	7.90458e-145	0.628715	0.805	0.625	2.91845e-140	HGSNAT
SLAIN1	7.91286e-145	0.610889	0.649	0.454	2.92151e-140	SLAIN1
TSPAN3	9.83107e-145	0.390729	0.572	0.404	3.62973e-140	TSPAN3
ATP5L	9.94451e-145	0.617444	0.433	0.099	3.67161e-140	ATP5L
CCNC	1.03091e-144	0.531544	0.66	0.459	3.80621e-140	CCNC
HERC3	1.10903e-144	0.567284	0.631	0.423	4.09464e-140	HERC3
IQGAP1	1.19243e-144	0.528074	0.626	0.44	4.40256e-140	IQGAP1
AC073050.1	1.31098e-144	0.887358	0.831	0.67	4.84026e-140	AC073050.1
ARHGAP22	1.31831e-144	0.730127	0.51	0.271	4.86732e-140	ARHGAP22
ELP2	1.32233e-144	0.446873	0.644	0.454	4.88219e-140	ELP2
CCDC18-AS1	1.35996e-144	0.59042	0.705	0.501	5.0211e-140	CCDC18-AS1
SMAD2	1.36143e-144	0.575667	0.653	0.462	5.02653e-140	SMAD2
FSD1L	1.37302e-144	0.562936	0.652	0.47	5.06931e-140	FSD1L
TENM3	1.37511e-144	1.03065	0.767	0.673	5.07703e-140	TENM3
CLVS1	1.48539e-144	0.568938	0.646	0.473	5.48422e-140	CLVS1
NOL4L	1.87413e-144	0.502927	0.6	0.405	6.91948e-140	NOL4L
ZNF644	1.92419e-144	0.542997	0.748	0.581	7.10432e-140	ZNF644
ATP1A1	2.17366e-144	0.460527	0.728	0.564	8.02536e-140	ATP1A1
LRP11	2.32764e-144	0.504104	0.557	0.334	8.5939e-140	LRP11
ARHGAP5	2.43994e-144	0.44776	0.656	0.518	9.0085e-140	ARHGAP5
XKR6	2.49419e-144	0.956491	0.924	0.816	9.20879e-140	XKR6
RALGPS1	2.63507e-144	0.71021	0.779	0.599	9.72896e-140	RALGPS1
PHTF2	2.73209e-144	0.60272	0.834	0.683	1.00872e-139	PHTF2
ZC3H13	2.95356e-144	0.436696	0.69	0.544	1.09048e-139	ZC3H13
UNC13A	2.97898e-144	0.717042	0.788	0.578	1.09987e-139	UNC13A
BMT2	3.18249e-144	0.526271	0.612	0.427	1.17501e-139	BMT2
SH3D19	3.85246e-144	0.822264	0.722	0.534	1.42237e-139	SH3D19
PHF3	3.92532e-144	0.614061	0.728	0.553	1.44927e-139	PHF3
AJAP1	4.00242e-144	0.693245	0.686	0.484	1.47773e-139	AJAP1
CEP112	4.0371e-144	0.692119	0.751	0.594	1.49054e-139	CEP112
MAPKBP1	4.57465e-144	0.497367	0.665	0.488	1.68901e-139	MAPKBP1
TBCD	4.80077e-144	0.627903	0.674	0.454	1.77249e-139	TBCD
EPB41L2	6.67177e-144	0.789016	0.912	0.807	2.46329e-139	EPB41L2
KLC1	7.17544e-144	0.253425	0.765	0.698	2.64924e-139	KLC1
COPA	7.4451e-144	0.488646	0.682	0.481	2.7488e-139	COPA
LMO7	7.60592e-144	0.528263	0.716	0.543	2.80818e-139	LMO7
UPF3A	8.89682e-144	0.407018	0.747	0.631	3.2848e-139	UPF3A
ABCA5	1.09968e-143	0.568689	0.841	0.709	4.06014e-139	ABCA5
CEP85L	1.25425e-143	0.683899	0.731	0.527	4.6308e-139	CEP85L
PLCL2	1.53133e-143	0.762297	0.8	0.613	5.65381e-139	PLCL2
PDE4DIP	1.57827e-143	0.55029	0.754	0.617	5.82714e-139	PDE4DIP
SKAP2	1.65062e-143	0.505888	0.587	0.442	6.09426e-139	SKAP2
KIF13A	1.79085e-143	0.856461	0.791	0.634	6.61201e-139	KIF13A
SPPL3	2.13677e-143	0.655704	0.821	0.652	7.88918e-139	SPPL3
CNTNAP4	2.62389e-143	0.931583	0.583	0.354	9.68767e-139	CNTNAP4
PKIG	3.02525e-143	0.582633	0.767	0.573	1.11695e-138	PKIG
LRP12	3.56748e-143	0.54729	0.61	0.445	1.31715e-138	LRP12
RBM5	3.9222e-143	0.315735	0.693	0.575	1.44811e-138	RBM5
CIRBP	4.30716e-143	0.34521	0.662	0.488	1.59025e-138	CIRBP
MFN1	4.81576e-143	0.379204	0.611	0.45	1.77803e-138	MFN1
BDH1	5.1217e-143	0.654808	0.66	0.402	1.89098e-138	BDH1
ATPIF1	5.84833e-143	0.455969	0.257	0.067	2.15926e-138	ATPIF1
RAP2A	6.0287e-143	0.488955	0.545	0.363	2.22586e-138	RAP2A
DDAH1	1.21213e-142	0.831729	0.624	0.428	4.4753e-138	DDAH1
ATE1	1.72518e-142	0.666663	0.797	0.636	6.36953e-138	ATE1
CNRIP1	2.17538e-142	0.344534	0.683	0.544	8.03171e-138	CNRIP1
SEMA4D	3.1163e-142	0.603335	0.641	0.448	1.15057e-137	SEMA4D
TASP1	3.24122e-142	0.651843	0.799	0.631	1.19669e-137	TASP1
PSAP	3.52581e-142	0.262519	0.548	0.5	1.30176e-137	PSAP
HELZ	3.92029e-142	0.498372	0.739	0.568	1.44741e-137	HELZ
AFDN	4.13703e-142	0.658064	0.711	0.557	1.52743e-137	AFDN
LRCH3	4.35071e-142	0.546595	0.733	0.576	1.60633e-137	LRCH3
ABI1	5.52202e-142	0.463176	0.682	0.53	2.03879e-137	ABI1
ANKRD30B	6.55275e-142	0.28936	0.484	0.418	2.41934e-137	ANKRD30B
FAM13C	6.63203e-142	0.621105	0.665	0.486	2.44861e-137	FAM13C
MTPN	7.46534e-142	0.553141	0.347	0.081	2.75628e-137	MTPN
HOOK3	8.96107e-142	0.589506	0.801	0.63	3.30852e-137	HOOK3
NECAB1	9.09494e-142	0.952353	0.835	0.769	3.35794e-137	NECAB1
RFX3-AS1	1.00923e-141	0.480535	0.485	0.298	3.7262e-137	RFX3-AS1
PPIP5K2	1.04044e-141	0.54992	0.752	0.576	3.84142e-137	PPIP5K2
AL392023.2	1.15762e-141	0.599308	0.416	0.234	4.27406e-137	AL392023.2
ATF7IP2	1.42008e-141	0.590083	0.714	0.54	5.24307e-137	ATF7IP2
AC120193.1	1.57056e-141	0.797583	0.479	0.289	5.79866e-137	AC120193.1
ADAMTS19	1.66836e-141	0.819459	0.791	0.609	6.15974e-137	ADAMTS19
DZIP1	1.77452e-141	0.577851	0.658	0.45	6.55169e-137	DZIP1
LPIN1	1.79612e-141	0.574658	0.603	0.38	6.63147e-137	LPIN1
PER3	1.82674e-141	0.612097	0.577	0.31	6.74449e-137	PER3
PGM2L1	1.95849e-141	0.512206	0.695	0.545	7.23094e-137	PGM2L1
ABHD2	2.0342e-141	0.751335	0.767	0.578	7.51046e-137	ABHD2
TRERF1	2.03511e-141	0.663696	0.674	0.432	7.51384e-137	TRERF1
ST6GAL2	2.13093e-141	0.667518	0.657	0.497	7.86759e-137	ST6GAL2
SLC16A1-AS1	2.17861e-141	0.593471	0.844	0.712	8.04366e-137	SLC16A1-AS1
HLTF	2.22498e-141	0.546557	0.62	0.394	8.21486e-137	HLTF
SLC35F1	2.41647e-141	1.32919	0.681	0.515	8.92186e-137	SLC35F1
MTCL1	2.74943e-141	0.700409	0.625	0.356	1.01512e-136	MTCL1
SELENOW	3.27183e-141	0.585238	0.451	0.228	1.20799e-136	SELENOW
MIB1	3.37433e-141	0.511155	0.755	0.599	1.24584e-136	MIB1
ARF1	4.20062e-141	0.458737	0.352	0.095	1.55091e-136	ARF1
TOP1	4.81304e-141	0.507754	0.727	0.545	1.77702e-136	TOP1
AGFG1	4.85875e-141	0.48257	0.751	0.577	1.7939e-136	AGFG1
AC104806.2	4.95834e-141	0.359692	0.657	0.514	1.83067e-136	AC104806.2
CASK	5.1449e-141	0.729871	0.824	0.667	1.89955e-136	CASK
LCORL	5.3681e-141	0.539977	0.549	0.365	1.98196e-136	LCORL
YWHAQ	6.38732e-141	0.461591	0.602	0.455	2.35826e-136	YWHAQ
MPP6	6.55707e-141	0.532717	0.692	0.529	2.42093e-136	MPP6
SLC22A15	6.91206e-141	0.585132	0.592	0.394	2.552e-136	SLC22A15
CCDC59	1.0489e-140	0.333343	0.438	0.344	3.87264e-136	CCDC59
UBE2K	1.16605e-140	0.551264	0.853	0.71	4.30518e-136	UBE2K
ATP8A2	1.30655e-140	0.907126	0.964	0.88	4.8239e-136	ATP8A2
SLC4A8	1.32091e-140	0.746166	0.777	0.597	4.87694e-136	SLC4A8
DCAF5	1.5771e-140	0.542381	0.691	0.503	5.82282e-136	DCAF5
SIL1	2.11442e-140	0.705855	0.848	0.681	7.80666e-136	SIL1
DENND1B	2.2723e-140	0.486312	0.612	0.437	8.38956e-136	DENND1B
SLC24A4	2.98903e-140	0.482915	0.439	0.3	1.10358e-135	SLC24A4
IGSF11	3.32068e-140	0.702641	0.719	0.566	1.22603e-135	IGSF11
MFSD6	4.52337e-140	0.514927	0.581	0.392	1.67007e-135	MFSD6
QDPR	4.94474e-140	0.464936	0.528	0.331	1.82565e-135	QDPR
AUH	5.9065e-140	0.649935	0.683	0.472	2.18074e-135	AUH
TPK1	5.93343e-140	0.627983	0.648	0.447	2.19068e-135	TPK1
AFF4	6.34691e-140	0.538938	0.859	0.712	2.34334e-135	AFF4
ITSN2	6.96644e-140	0.665606	0.796	0.606	2.57208e-135	ITSN2
NEK1	7.58064e-140	0.631743	0.755	0.578	2.79885e-135	NEK1
TRPM7	7.72185e-140	0.54063	0.785	0.622	2.85098e-135	TRPM7
MIR222HG	8.11784e-140	0.458477	0.566	0.415	2.99719e-135	MIR222HG
AMBRA1	8.69505e-140	0.62005	0.787	0.592	3.2103e-135	AMBRA1
GLG1	9.80866e-140	0.601127	0.863	0.708	3.62146e-135	GLG1
LRRFIP2	1.10329e-139	0.626102	0.851	0.723	4.07346e-135	LRRFIP2
CYP46A1	1.20555e-139	0.548924	0.661	0.468	4.45101e-135	CYP46A1
ELF2	1.28831e-139	0.50013	0.694	0.513	4.75658e-135	ELF2
RBM4	1.33385e-139	0.497431	0.586	0.38	4.92469e-135	RBM4
PDE8A	1.64622e-139	0.769639	0.614	0.39	6.07802e-135	PDE8A
FBXO22	1.93695e-139	0.514335	0.611	0.393	7.1514e-135	FBXO22
ADAM10	1.94913e-139	0.598519	0.817	0.65	7.19638e-135	ADAM10
LMO4	2.16943e-139	0.820652	0.817	0.631	8.00974e-135	LMO4
ZMYM4	2.19504e-139	0.53187	0.81	0.645	8.10429e-135	ZMYM4
MYO1D	4.39064e-139	0.892917	0.836	0.685	1.62107e-134	MYO1D
FBXL20	4.89812e-139	0.604348	0.858	0.717	1.80844e-134	FBXL20
RAB7A	5.74588e-139	0.576786	0.718	0.532	2.12144e-134	RAB7A
TNKS2	6.28011e-139	0.510237	0.645	0.453	2.31868e-134	TNKS2
RNPC3	6.45495e-139	0.673791	0.824	0.623	2.38323e-134	RNPC3
RBM25	8.67713e-139	0.530219	0.862	0.721	3.20368e-134	RBM25
ABCC5	1.02992e-138	0.589394	0.813	0.656	3.80256e-134	ABCC5
FZD3	1.12518e-138	0.413087	0.814	0.695	4.15427e-134	FZD3
AL591501.1	1.1714e-138	0.631828	0.599	0.404	4.32492e-134	AL591501.1
GLIS1	1.45361e-138	0.638414	0.549	0.347	5.36688e-134	GLIS1
HP1BP3	1.5829e-138	0.388124	0.733	0.601	5.84424e-134	HP1BP3
USP31	1.63546e-138	0.599279	0.624	0.397	6.03827e-134	USP31
RBM33	1.82827e-138	0.52949	0.792	0.631	6.75017e-134	RBM33
ACVR2A	2.05629e-138	0.411586	0.672	0.545	7.59201e-134	ACVR2A
GLYR1	2.58824e-138	0.524189	0.641	0.431	9.55605e-134	GLYR1
CNNM2	2.66164e-138	0.694437	0.816	0.647	9.82705e-134	CNNM2
UBAP2	2.81668e-138	0.482622	0.652	0.468	1.03995e-133	UBAP2
PPFIA2-AS1	3.05341e-138	0.743739	0.749	0.505	1.12735e-133	PPFIA2-AS1
MED13	3.32515e-138	0.542364	0.761	0.589	1.22768e-133	MED13
ELP4	3.71636e-138	0.642122	0.693	0.513	1.37212e-133	ELP4
OGT	4.49874e-138	0.294894	0.811	0.706	1.66098e-133	OGT
NAA25	4.88434e-138	0.527157	0.762	0.603	1.80335e-133	NAA25
LRFN5	5.94419e-138	0.946238	0.96	0.883	2.19465e-133	LRFN5
AC009126.1	6.06544e-138	0.543046	0.521	0.316	2.23942e-133	AC009126.1
SMC6	6.19798e-138	0.587432	0.63	0.401	2.28835e-133	SMC6
SLC41A2	6.92367e-138	0.619036	0.748	0.602	2.55629e-133	SLC41A2
ALMS1	8.03806e-138	0.613505	0.685	0.482	2.96773e-133	ALMS1
RFTN1	8.4702e-138	0.830446	0.723	0.512	3.12728e-133	RFTN1
CSDE1	1.0074e-137	0.424165	0.625	0.465	3.71943e-133	CSDE1
CSTF3	1.3362e-137	0.430696	0.708	0.529	4.93338e-133	CSTF3
REEP1	1.73417e-137	0.662532	0.737	0.557	6.40271e-133	REEP1
UBXN2B	2.56699e-137	0.454215	0.546	0.343	9.47758e-133	UBXN2B
RASA1	2.57605e-137	0.580121	0.895	0.8	9.51103e-133	RASA1
CCNY	2.69566e-137	0.838814	0.907	0.791	9.95265e-133	CCNY
TPD52	3.05421e-137	0.552588	0.688	0.512	1.12764e-132	TPD52
AF117829.1	3.12625e-137	0.779221	0.594	0.344	1.15424e-132	AF117829.1
NOL10	3.53835e-137	0.504819	0.698	0.512	1.30639e-132	NOL10
PRR16	3.67775e-137	0.890071	0.804	0.68	1.35786e-132	PRR16
PTPRJ	3.96133e-137	0.637587	0.744	0.557	1.46256e-132	PTPRJ
SLC30A9	4.04426e-137	0.553932	0.69	0.502	1.49318e-132	SLC30A9
PRKAR1B	5.41755e-137	0.761414	0.82	0.662	2.00021e-132	PRKAR1B
MINDY3	5.91548e-137	0.413348	0.686	0.547	2.18405e-132	MINDY3
RIC8B	6.06534e-137	0.519683	0.739	0.57	2.23938e-132	RIC8B
CHPT1	6.0748e-137	0.545218	0.735	0.571	2.24288e-132	CHPT1
PHF20	6.3874e-137	0.487472	0.676	0.503	2.35829e-132	PHF20
MAPKAP1	7.06941e-137	0.699348	0.753	0.554	2.6101e-132	MAPKAP1
PAPD4	7.1335e-137	0.534777	0.838	0.683	2.63376e-132	PAPD4
DIS3L2	7.72629e-137	0.709664	0.742	0.541	2.85262e-132	DIS3L2
ARID5B	8.48883e-137	0.656053	0.764	0.585	3.13416e-132	ARID5B
CAP2	1.24483e-136	0.498755	0.763	0.637	4.59602e-132	CAP2
ECHDC1	1.47812e-136	0.369155	0.534	0.361	5.45735e-132	ECHDC1
PRKAR1A	1.60869e-136	0.433743	0.382	0.158	5.93946e-132	PRKAR1A
FBN1	1.63238e-136	0.664562	0.643	0.409	6.02691e-132	FBN1
UBE3A	1.82898e-136	0.762073	0.961	0.878	6.75277e-132	UBE3A
PTPRE	1.92454e-136	0.6373	0.686	0.499	7.10559e-132	PTPRE
CRMP1	2.3169e-136	0.625916	0.644	0.431	8.55424e-132	CRMP1
ABL2	2.42236e-136	0.561029	0.761	0.592	8.94359e-132	ABL2
COL4A3BP	2.51199e-136	0.523787	0.685	0.5	9.27452e-132	COL4A3BP
RAB11FIP4	2.79717e-136	0.680143	0.778	0.587	1.03274e-131	RAB11FIP4
FBXL4	2.89951e-136	0.428944	0.514	0.323	1.07053e-131	FBXL4
TFDP2	2.94777e-136	0.712113	0.833	0.672	1.08835e-131	TFDP2
PNMA2	2.9803e-136	0.505519	0.392	0.135	1.10036e-131	PNMA2
TCF12	3.04465e-136	0.850643	0.725	0.496	1.12412e-131	TCF12
STAG3L5P-PVRIG2P-PILRB	3.36706e-136	0.434584	0.628	0.431	1.24315e-131	STAG3L5P-PVRIG2P-PILRB
B3GAT1	3.50145e-136	0.441319	0.533	0.376	1.29277e-131	B3GAT1
TERF2IP	3.51932e-136	0.647315	0.78	0.618	1.29937e-131	TERF2IP
AASDHPPT	4.12278e-136	0.347348	0.305	0.128	1.52217e-131	AASDHPPT
DCUN1D4	4.29379e-136	0.534888	0.646	0.464	1.58531e-131	DCUN1D4
KCNK1	5.15728e-136	0.769293	0.811	0.649	1.90412e-131	KCNK1
TPST1	5.58627e-136	0.722153	0.854	0.678	2.06251e-131	TPST1
PTPRB	7.62424e-136	0.580553	0.698	0.532	2.81495e-131	PTPRB
SLC35E3	7.68707e-136	0.459162	0.558	0.369	2.83814e-131	SLC35E3
CDYL	7.87212e-136	0.485075	0.598	0.436	2.90646e-131	CDYL
TLK1	9.45857e-136	0.58342	0.857	0.747	3.4922e-131	TLK1
SIK2	1.01778e-135	0.877563	0.786	0.575	3.75775e-131	SIK2
ACSL3	1.0531e-135	0.658721	0.789	0.6	3.88814e-131	ACSL3
ADCY9	1.0806e-135	0.734009	0.845	0.687	3.98969e-131	ADCY9
KIAA1549	1.1955e-135	0.650058	0.728	0.55	4.41391e-131	KIAA1549
AC008591.1	1.30996e-135	0.840878	0.799	0.609	4.83651e-131	AC008591.1
SPEF2	1.38757e-135	0.577984	0.618	0.41	5.12303e-131	SPEF2
AMMECR1	1.49385e-135	0.681348	0.705	0.493	5.51546e-131	AMMECR1
RAP1A	1.55088e-135	0.549443	0.685	0.496	5.726e-131	RAP1A
FUBP3	1.56685e-135	0.512914	0.603	0.405	5.78497e-131	FUBP3
CDH11	1.78235e-135	0.706185	0.568	0.423	6.58062e-131	CDH11
SEC24B	1.91365e-135	0.500106	0.678	0.487	7.06539e-131	SEC24B
AC124319.2	2.07405e-135	0.675694	0.599	0.383	7.65761e-131	AC124319.2
TAF15	2.0853e-135	0.683426	0.838	0.681	7.69913e-131	TAF15
AC005697.1	2.10996e-135	0.354451	0.298	0.134	7.79018e-131	AC005697.1
RC3H1	2.11297e-135	0.454772	0.817	0.686	7.80128e-131	RC3H1
SNX10	2.53304e-135	0.556036	0.676	0.498	9.35225e-131	SNX10
CABIN1	3.16881e-135	0.574767	0.759	0.577	1.16996e-130	CABIN1
INTS10	3.75179e-135	0.479354	0.708	0.538	1.3852e-130	INTS10
C1D	4.42555e-135	0.341001	0.429	0.282	1.63396e-130	C1D
DPH6	4.44734e-135	0.695972	0.607	0.405	1.642e-130	DPH6
UNC13C	4.83158e-135	0.643415	0.605	0.416	1.78387e-130	UNC13C
PURA	4.96796e-135	0.479389	0.69	0.524	1.83422e-130	PURA
SLC25A36	5.50451e-135	0.413355	0.644	0.498	2.03232e-130	SLC25A36
LRRK2	5.97933e-135	0.423275	0.58	0.408	2.20763e-130	LRRK2
DENND5B	6.1279e-135	0.814788	0.907	0.774	2.26248e-130	DENND5B
SUMF1	7.12121e-135	0.772078	0.898	0.764	2.62922e-130	SUMF1
MFSD4A	7.61894e-135	0.465903	0.589	0.384	2.81299e-130	MFSD4A
CCDC14	8.81619e-135	0.573295	0.571	0.342	3.25503e-130	CCDC14
AC008014.1	9.78895e-135	0.608088	0.448	0.277	3.61418e-130	AC008014.1
NFX1	1.11627e-134	0.523765	0.757	0.584	4.12138e-130	NFX1
HPRT1	1.12864e-134	0.435972	0.703	0.556	4.16706e-130	HPRT1
RNF19A	1.20121e-134	0.437587	0.767	0.636	4.435e-130	RNF19A
USP24	1.39435e-134	0.487806	0.682	0.511	5.14806e-130	USP24
IPO9	1.80724e-134	0.59568	0.66	0.447	6.6725e-130	IPO9
CBFA2T2	2.63611e-134	0.570304	0.855	0.724	9.73277e-130	CBFA2T2
PRPF40A	2.69706e-134	0.46413	0.616	0.419	9.95781e-130	PRPF40A
DNM1L	2.69722e-134	0.571859	0.858	0.714	9.9584e-130	DNM1L
HLCS	2.85763e-134	0.744964	0.736	0.548	1.05507e-129	HLCS
WWOX	2.93311e-134	1.07008	0.847	0.722	1.08294e-129	WWOX
NFIA	3.10469e-134	1.08845	0.49	0.415	1.14628e-129	NFIA
AC013652.1	3.1842e-134	0.654216	0.56	0.407	1.17564e-129	AC013652.1
KDM1A	3.27267e-134	0.485173	0.649	0.461	1.2083e-129	KDM1A
MINDY2	3.32952e-134	0.473142	0.694	0.527	1.22929e-129	MINDY2
RBX1	3.70166e-134	0.521016	0.443	0.175	1.36669e-129	RBX1
CFL1	4.03283e-134	0.431047	0.429	0.196	1.48896e-129	CFL1
PPP1R21	4.16462e-134	0.725485	0.785	0.578	1.53762e-129	PPP1R21
CKMT2-AS1	4.62499e-134	0.434701	0.599	0.429	1.70759e-129	CKMT2-AS1
PIP5K1A	4.77362e-134	0.665073	0.78	0.591	1.76247e-129	PIP5K1A
CAMKK2	4.79962e-134	0.507251	0.673	0.461	1.77207e-129	CAMKK2
ZCCHC11	5.03069e-134	0.612085	0.831	0.676	1.85738e-129	ZCCHC11
NAA35	5.70267e-134	0.518526	0.643	0.449	2.10548e-129	NAA35
ERI3	5.96718e-134	0.631766	0.62	0.414	2.20314e-129	ERI3
UNC5A	5.99479e-134	0.468028	0.665	0.484	2.21334e-129	UNC5A
SLC25A27	6.39923e-134	0.530925	0.625	0.437	2.36266e-129	SLC25A27
NSD2	6.96487e-134	0.603162	0.752	0.574	2.5715e-129	NSD2
LINC02346	7.18258e-134	0.513007	0.356	0.208	2.65188e-129	LINC02346
PRPF40B	7.4639e-134	0.536028	0.635	0.435	2.75575e-129	PRPF40B
SEC14L5	1.07885e-133	0.615718	0.677	0.409	3.98321e-129	SEC14L5
RNF145	1.1635e-133	0.487271	0.722	0.547	4.29575e-129	RNF145
EPHA7	1.29488e-133	0.698548	0.569	0.395	4.78083e-129	EPHA7
CCDC102B	1.36958e-133	0.573095	0.578	0.388	5.05663e-129	CCDC102B
SON	1.3997e-133	0.616752	0.809	0.644	5.16785e-129	SON
TMSB4X	1.40843e-133	0.401006	0.149	0.035	5.20006e-129	TMSB4X
MEG3	1.67095e-133	0.679344	0.998	0.996	6.1693e-129	MEG3
ZDHHC17	2.27934e-133	0.507853	0.725	0.543	8.41554e-129	ZDHHC17
NPTX1	2.54642e-133	0.412335	0.548	0.391	9.40164e-129	NPTX1
AGO4	2.56549e-133	0.455169	0.792	0.64	9.47205e-129	AGO4
METTL6	2.69037e-133	0.479094	0.589	0.374	9.93313e-129	METTL6
SYT13	2.93087e-133	0.355303	0.38	0.213	1.08211e-128	SYT13
RYBP	2.98188e-133	0.504651	0.552	0.369	1.10094e-128	RYBP
SKI	3.53325e-133	0.44663	0.548	0.376	1.30451e-128	SKI
PTPN1	3.64957e-133	0.661884	0.683	0.491	1.34746e-128	PTPN1
ZNF831	4.44982e-133	0.489936	0.467	0.288	1.64292e-128	ZNF831
PHYHIPL	4.6721e-133	0.593682	0.741	0.573	1.72499e-128	PHYHIPL
MLXIP	5.05237e-133	0.394857	0.516	0.35	1.86539e-128	MLXIP
EFCAB6	5.29486e-133	0.596976	0.612	0.415	1.95492e-128	EFCAB6
RPE	5.36885e-133	0.500678	0.474	0.261	1.98223e-128	RPE
VPS54	6.34489e-133	0.587409	0.703	0.523	2.3426e-128	VPS54
RNF38	6.82597e-133	0.501818	0.683	0.522	2.52022e-128	RNF38
PHLPP2	6.93231e-133	0.507027	0.707	0.544	2.55948e-128	PHLPP2
CTNNA1	7.89294e-133	0.549014	0.733	0.566	2.91415e-128	CTNNA1
FKBP1A	9.30423e-133	0.332368	0.277	0.12	3.43521e-128	FKBP1A
SULT1A1	1.04087e-132	0.377901	0.696	0.553	3.84301e-128	SULT1A1
PAPOLA	1.15695e-132	0.304451	0.583	0.45	4.27156e-128	PAPOLA
GPATCH2L	1.16348e-132	0.59873	0.67	0.455	4.2957e-128	GPATCH2L
LIPA	1.19439e-132	0.657443	0.719	0.553	4.40982e-128	LIPA
ZC2HC1A	1.25841e-132	0.417085	0.637	0.49	4.64616e-128	ZC2HC1A
DTD1	1.5658e-132	0.55632	0.603	0.402	5.7811e-128	DTD1
PPDPF	1.95936e-132	0.287744	0.26	0.096	7.23414e-128	PPDPF
NSD1	2.36612e-132	0.587908	0.825	0.666	8.73594e-128	NSD1
NUP58	2.84241e-132	0.397909	0.663	0.511	1.04945e-127	NUP58
HCG17	3.03495e-132	0.579646	0.761	0.57	1.12053e-127	HCG17
MTMR1	3.27456e-132	0.589292	0.586	0.374	1.209e-127	MTMR1
CASC15	3.42904e-132	0.503065	0.677	0.527	1.26604e-127	CASC15
CNOT2	3.46132e-132	0.464671	0.768	0.624	1.27795e-127	CNOT2
METTL25	3.58477e-132	0.543041	0.543	0.358	1.32353e-127	METTL25
CNTNAP3B	3.64274e-132	0.384183	0.377	0.267	1.34494e-127	CNTNAP3B
SOX5	5.04388e-132	0.933821	0.76	0.657	1.86225e-127	SOX5
ERICH3	5.73622e-132	0.579717	0.643	0.501	2.11787e-127	ERICH3
SNX9	6.00458e-132	0.65691	0.752	0.57	2.21695e-127	SNX9
ATG2B	8.41843e-132	0.441019	0.643	0.453	3.10817e-127	ATG2B
SNAP25-AS1	9.21311e-132	0.774013	0.95	0.873	3.40157e-127	SNAP25-AS1
BACH2	9.64052e-132	0.641668	0.62	0.425	3.55937e-127	BACH2
NEMF	1.065e-131	0.531382	0.742	0.536	3.93209e-127	NEMF
GLUD1	1.17051e-131	0.387108	0.554	0.399	4.32164e-127	GLUD1
MAP3K13	1.21214e-131	0.615198	0.82	0.685	4.47533e-127	MAP3K13
APBB2	1.33508e-131	0.752687	0.835	0.676	4.92925e-127	APBB2
ADAM17	1.36075e-131	0.392245	0.698	0.543	5.02402e-127	ADAM17
NUP93	1.94976e-131	0.573574	0.608	0.409	7.19873e-127	NUP93
SMAD1	1.95402e-131	0.501706	0.575	0.409	7.21442e-127	SMAD1
HSP90AB1	2.13011e-131	0.408799	0.23	0.099	7.86457e-127	HSP90AB1
BLCAP	2.2563e-131	0.335119	0.51	0.367	8.33049e-127	BLCAP
COMMD1	2.5873e-131	0.602334	0.827	0.675	9.55258e-127	COMMD1
POLN	2.64706e-131	0.463912	0.684	0.534	9.77323e-127	POLN
PRKCZ	2.78295e-131	0.615044	0.662	0.462	1.02749e-126	PRKCZ
TSC22D1	2.97754e-131	0.590722	0.956	0.889	1.09934e-126	TSC22D1
FRS2	3.02791e-131	0.553548	0.723	0.545	1.11794e-126	FRS2
INPP1	3.52925e-131	0.323595	0.412	0.234	1.30303e-126	INPP1
SCP2	3.75256e-131	0.399424	0.549	0.378	1.38548e-126	SCP2
DNAJB6	4.18748e-131	0.496395	0.41	0.179	1.54606e-126	DNAJB6
UBE2E3	4.24416e-131	0.577494	0.765	0.618	1.56699e-126	UBE2E3
FAM208B	4.27403e-131	0.52924	0.73	0.556	1.57802e-126	FAM208B
DCAF10	4.58588e-131	0.595011	0.773	0.599	1.69315e-126	DCAF10
ADD1	4.69886e-131	0.599069	0.744	0.555	1.73487e-126	ADD1
GABBR1	4.84613e-131	0.360559	0.661	0.552	1.78924e-126	GABBR1
ATP6V1A	5.10303e-131	0.456666	0.793	0.67	1.88409e-126	ATP6V1A
KIAA1324	5.1655e-131	0.632955	0.696	0.505	1.90715e-126	KIAA1324
AC023590.1	5.38543e-131	0.777893	0.827	0.616	1.98836e-126	AC023590.1
ARNTL2	5.81346e-131	0.611628	0.59	0.399	2.14639e-126	ARNTL2
C11orf58	6.1667e-131	0.482202	0.708	0.53	2.27681e-126	C11orf58
GMCL1	6.42193e-131	0.496057	0.627	0.437	2.37104e-126	GMCL1
RAPH1	6.48433e-131	0.569077	0.909	0.796	2.39408e-126	RAPH1
GAREM1	6.71981e-131	0.931234	0.635	0.404	2.48102e-126	GAREM1
CORO2B	8.55481e-131	0.7185	0.681	0.437	3.15852e-126	CORO2B
ATG10	9.11009e-131	0.765104	0.66	0.406	3.36354e-126	ATG10
CCDC144NL	1.02874e-130	0.356928	0.502	0.354	3.79821e-126	CCDC144NL
AP2B1	1.04029e-130	0.583878	0.874	0.769	3.84085e-126	AP2B1
MVB12B	1.05628e-130	0.655195	0.72	0.556	3.8999e-126	MVB12B
NUBPL	1.08968e-130	0.637628	0.674	0.491	4.02319e-126	NUBPL
CCDC66	1.12334e-130	0.557793	0.772	0.594	4.1475e-126	CCDC66
PKM	1.24642e-130	0.42879	0.432	0.182	4.6019e-126	PKM
UBE2G2	1.24922e-130	0.449353	0.612	0.433	4.61225e-126	UBE2G2
TSGA10	1.33837e-130	0.586053	0.669	0.474	4.94141e-126	TSGA10
CSPP1	1.51196e-130	0.462337	0.789	0.65	5.58232e-126	CSPP1
TSC22D2	1.58913e-130	0.458093	0.637	0.49	5.86723e-126	TSC22D2
BTAF1	1.79362e-130	0.485458	0.672	0.486	6.62222e-126	BTAF1
LMBRD2	1.97536e-130	0.479586	0.6	0.403	7.29324e-126	LMBRD2
TOM1L2	2.07306e-130	0.578125	0.748	0.581	7.65396e-126	TOM1L2
ME1	2.08525e-130	0.620856	0.745	0.591	7.69894e-126	ME1
ATP6V0A1	2.32238e-130	0.440433	0.885	0.778	8.57447e-126	ATP6V0A1
NEO1	2.47694e-130	0.626284	0.786	0.658	9.14511e-126	NEO1
TMEM117	2.67871e-130	0.900803	0.812	0.684	9.89008e-126	TMEM117
GUCY1B3	2.87055e-130	0.359653	0.567	0.421	1.05984e-125	GUCY1B3
USP48	3.45066e-130	0.533708	0.739	0.551	1.27402e-125	USP48
ANO10	3.53336e-130	0.621661	0.737	0.554	1.30455e-125	ANO10
CPEB1	3.98416e-130	0.541295	0.691	0.532	1.47099e-125	CPEB1
SLC25A37	4.18825e-130	0.451572	0.529	0.324	1.54634e-125	SLC25A37
AC008537.1	4.19828e-130	0.537218	0.665	0.484	1.55005e-125	AC008537.1
TRAPPC8	4.29347e-130	0.462347	0.594	0.406	1.58519e-125	TRAPPC8
DTNBP1	5.15243e-130	0.322553	0.519	0.42	1.90233e-125	DTNBP1
PIK3C3	5.65484e-130	0.54964	0.7	0.503	2.08782e-125	PIK3C3
DTWD2	6.65283e-130	0.48321	0.598	0.414	2.45629e-125	DTWD2
PLPPR5	6.74402e-130	0.504135	0.618	0.462	2.48996e-125	PLPPR5
AGO3	7.5516e-130	0.55881	0.833	0.699	2.78813e-125	AGO3
HNRNPLL	7.61005e-130	0.428438	0.618	0.454	2.80971e-125	HNRNPLL
HACD3	8.28756e-130	0.381864	0.692	0.53	3.05985e-125	HACD3
CRTC3	9.11943e-130	0.736975	0.762	0.579	3.36698e-125	CRTC3
ILKAP	9.85585e-130	0.466477	0.584	0.386	3.63888e-125	ILKAP
HSP90AA1	1.00374e-129	0.485721	0.263	0.128	3.70591e-125	HSP90AA1
MFF	1.05657e-129	0.468533	0.628	0.45	3.90098e-125	MFF
HSD17B4	1.16427e-129	0.551281	0.696	0.519	4.29859e-125	HSD17B4
EIF5	1.19166e-129	0.5663	0.366	0.065	4.39974e-125	EIF5
KIF2A	1.32163e-129	0.485276	0.739	0.576	4.87958e-125	KIF2A
DICER1	2.04633e-129	0.573474	0.676	0.478	7.55525e-125	DICER1
SLC25A46	2.07843e-129	0.429661	0.573	0.407	7.67376e-125	SLC25A46
ZNF609	3.61903e-129	0.669474	0.895	0.768	1.33618e-124	ZNF609
BRD4	3.70313e-129	0.51766	0.659	0.48	1.36723e-124	BRD4
SEC31A	3.70789e-129	0.443042	0.629	0.452	1.36899e-124	SEC31A
TAOK3	4.13438e-129	0.618296	0.831	0.689	1.52645e-124	TAOK3
LARP1	4.4205e-129	0.567095	0.744	0.58	1.63209e-124	LARP1
RPRD1A	5.9013e-129	0.492711	0.832	0.699	2.17882e-124	RPRD1A
SLC44A5	6.18117e-129	0.851335	0.789	0.696	2.28215e-124	SLC44A5
GALK2	7.45173e-129	0.576091	0.703	0.51	2.75125e-124	GALK2
SCAI	7.57277e-129	0.643361	0.911	0.794	2.79594e-124	SCAI
GPR135	9.4492e-129	0.569603	0.508	0.285	3.48874e-124	GPR135
GABARAPL2	9.60919e-129	0.334746	0.162	0.026	3.54781e-124	GABARAPL2
STX12	9.9772e-129	0.479971	0.681	0.517	3.68368e-124	STX12
ST3GAL3	1.55826e-128	0.679182	0.747	0.562	5.75325e-124	ST3GAL3
ZFAND5	1.57556e-128	0.344554	0.34	0.178	5.81711e-124	ZFAND5
PAPSS1	2.46259e-128	0.590529	0.653	0.468	9.09213e-124	PAPSS1
CHD2	2.6047e-128	0.606092	0.753	0.562	9.61681e-124	CHD2
AL671511.2	2.81497e-128	0.521133	0.446	0.335	1.03932e-123	AL671511.2
SNX3	2.83162e-128	0.502881	0.4	0.149	1.04546e-123	SNX3
LRRC6	2.9314e-128	0.514721	0.651	0.456	1.0823e-123	LRRC6
ASTN2	3.13249e-128	1.12408	0.825	0.677	1.15655e-123	ASTN2
EPB41L1	3.17796e-128	0.566723	0.727	0.556	1.17334e-123	EPB41L1
AP3S1	3.18307e-128	0.400875	0.623	0.483	1.17522e-123	AP3S1
PPM1K	3.44482e-128	0.52001	0.663	0.493	1.27186e-123	PPM1K
PDE4B	3.45676e-128	1.09341	0.761	0.645	1.27627e-123	PDE4B
ERP44	4.14002e-128	0.460291	0.563	0.37	1.52854e-123	ERP44
JPH3	4.19679e-128	0.536956	0.595	0.4	1.5495e-123	JPH3
PPM1B	4.22355e-128	0.551597	0.748	0.57	1.55938e-123	PPM1B
PIP4K2A	4.584e-128	0.647393	0.49	0.287	1.69246e-123	PIP4K2A
KPNB1	5.45798e-128	0.411027	0.647	0.484	2.01514e-123	KPNB1
TBC1D15	5.93961e-128	0.425194	0.633	0.455	2.19296e-123	TBC1D15
FKTN	5.98196e-128	0.539063	0.634	0.433	2.2086e-123	FKTN
DPH6-AS1	6.32311e-128	0.66843	0.446	0.258	2.33455e-123	DPH6-AS1
DDX10	6.57135e-128	0.546159	0.753	0.579	2.42621e-123	DDX10
NAPG	7.25367e-128	0.50596	0.519	0.31	2.67813e-123	NAPG
LINC01930	9.15611e-128	0.36443	0.391	0.239	3.38053e-123	LINC01930
MAN1C1	9.66595e-128	0.76553	0.728	0.514	3.56877e-123	MAN1C1
DIAPH2	9.79539e-128	0.704999	0.815	0.689	3.61656e-123	DIAPH2
REV1	9.86724e-128	0.519057	0.673	0.472	3.64309e-123	REV1
PPP2R5E	1.00411e-127	0.561713	0.801	0.637	3.70726e-123	PPP2R5E
TET3	1.13971e-127	0.733661	0.74	0.57	4.20792e-123	TET3
PAQR3	1.41329e-127	0.349784	0.499	0.345	5.21802e-123	PAQR3
RCOR3	1.87549e-127	0.51349	0.786	0.62	6.92451e-123	RCOR3
ANO5	1.93569e-127	0.623483	0.773	0.615	7.14675e-123	ANO5
PPP1R10	1.96443e-127	0.407063	0.467	0.281	7.25288e-123	PPP1R10
HECTD2	1.97306e-127	0.567417	0.68	0.527	7.28474e-123	HECTD2
N4BP2L1	1.97565e-127	0.526859	0.694	0.529	7.29428e-123	N4BP2L1
BCLAF1	1.98171e-127	0.354888	0.514	0.351	7.31668e-123	BCLAF1
CD46	2.48116e-127	0.429157	0.633	0.468	9.16068e-123	CD46
C16orf45	2.50624e-127	0.579465	0.804	0.637	9.25328e-123	C16orf45
SNRPN	2.69872e-127	0.808749	0.688	0.572	9.96393e-123	SNRPN
AL807742.1	2.81561e-127	0.621084	0.477	0.301	1.03955e-122	AL807742.1
CUL4A	2.91447e-127	0.513656	0.559	0.345	1.07605e-122	CUL4A
USP32	3.29837e-127	0.612753	0.743	0.544	1.21779e-122	USP32
LINC00320	3.65297e-127	0.389179	0.314	0.225	1.34871e-122	LINC00320
MPHOSPH9	4.46544e-127	0.502591	0.797	0.638	1.64869e-122	MPHOSPH9
SULT4A1	4.8351e-127	0.44014	0.517	0.316	1.78517e-122	SULT4A1
CHD8	4.84393e-127	0.426925	0.572	0.399	1.78843e-122	CHD8
MAST1	5.00705e-127	0.466723	0.768	0.636	1.84865e-122	MAST1
SLC12A2	5.16313e-127	0.516621	0.726	0.561	1.90628e-122	SLC12A2
GPR155	5.5582e-127	0.613858	0.791	0.634	2.05214e-122	GPR155
KATNBL1	5.66534e-127	0.584104	0.76	0.562	2.0917e-122	KATNBL1
EIF4E3	5.79992e-127	0.492902	0.514	0.318	2.14139e-122	EIF4E3
DGKG	5.82947e-127	0.919639	0.724	0.608	2.1523e-122	DGKG
DOCK7	5.98233e-127	0.566425	0.726	0.544	2.20874e-122	DOCK7
MYEF2	5.98682e-127	0.459295	0.784	0.639	2.21039e-122	MYEF2
PRKCI	6.11543e-127	0.433024	0.791	0.657	2.25788e-122	PRKCI
C1orf132	6.19226e-127	0.597361	0.869	0.744	2.28624e-122	C1orf132
UIMC1	6.30436e-127	0.5552	0.721	0.531	2.32763e-122	UIMC1
AC106791.1	6.34303e-127	0.421212	0.437	0.276	2.34191e-122	AC106791.1
CRLS1	7.12037e-127	0.374547	0.513	0.355	2.62891e-122	CRLS1
MAPK9	7.12358e-127	0.48842	0.649	0.453	2.6301e-122	MAPK9
CYTH3	9.15922e-127	0.588441	0.6	0.397	3.38168e-122	CYTH3
CEP95	1.01089e-126	0.47575	0.494	0.272	3.7323e-122	CEP95
SLC25A26	1.0182e-126	0.579132	0.66	0.451	3.75931e-122	SLC25A26
OTUD3	1.09915e-126	0.400687	0.463	0.279	4.05818e-122	OTUD3
TRPM3	1.23608e-126	1.10613	0.538	0.376	4.56375e-122	TRPM3
NAGPA	1.40373e-126	0.511362	0.598	0.368	5.1827e-122	NAGPA
AC093523.1	1.40782e-126	0.568472	0.414	0.216	5.19782e-122	AC093523.1
INO80	1.48693e-126	0.541196	0.757	0.582	5.48989e-122	INO80
MIGA1	1.76921e-126	0.514346	0.755	0.566	6.53209e-122	MIGA1
PSIP1	1.90076e-126	0.441198	0.809	0.696	7.01778e-122	PSIP1
KTN1	2.13111e-126	0.49648	0.879	0.76	7.86825e-122	KTN1
UBR4	2.27136e-126	0.516211	0.597	0.397	8.38609e-122	UBR4
RPS6KA6	2.55155e-126	0.424177	0.572	0.415	9.42059e-122	RPS6KA6
GRAMD1B	3.28908e-126	0.710344	0.693	0.471	1.21436e-121	GRAMD1B
TBC1D19	3.85722e-126	0.618781	0.776	0.607	1.42412e-121	TBC1D19
SCRN1	4.11068e-126	0.49022	0.588	0.4	1.5177e-121	SCRN1
CADPS2	4.17763e-126	1.47977	0.757	0.492	1.54242e-121	CADPS2
CCND2	4.28606e-126	0.35654	0.508	0.367	1.58246e-121	CCND2
KIAA2022	4.37308e-126	0.728716	0.733	0.542	1.61459e-121	KIAA2022
FAM214A	4.52932e-126	0.481561	0.606	0.421	1.67227e-121	FAM214A
CPOX	4.84827e-126	0.432647	0.527	0.354	1.79003e-121	CPOX
TPM1	5.50092e-126	0.442005	0.748	0.621	2.031e-121	TPM1
GGA2	6.48347e-126	0.546291	0.695	0.496	2.39376e-121	GGA2
PABPC1	6.51232e-126	0.313769	0.73	0.594	2.40441e-121	PABPC1
BBX	6.8168e-126	0.559621	0.585	0.399	2.51683e-121	BBX
ZC3H14	7.70166e-126	0.408132	0.773	0.646	2.84353e-121	ZC3H14
CDC42SE2	8.02579e-126	0.584532	0.813	0.674	2.9632e-121	CDC42SE2
XPR1	9.18156e-126	0.555239	0.753	0.589	3.38992e-121	XPR1
PDCD6IP	9.41544e-126	0.509853	0.661	0.477	3.47627e-121	PDCD6IP
TUBA1A	9.61522e-126	0.461926	0.261	0.07	3.55004e-121	TUBA1A
TMEM62	1.38439e-125	0.413856	0.515	0.331	5.11131e-121	TMEM62
CCDC82	1.62558e-125	0.500636	0.632	0.436	6.0018e-121	CCDC82
TENM1	1.80929e-125	0.717277	0.469	0.336	6.68008e-121	TENM1
GABARAPL1	1.9489e-125	0.366692	0.402	0.228	7.19553e-121	GABARAPL1
C4orf50	1.98832e-125	0.477547	0.522	0.357	7.34107e-121	C4orf50
TTC21B	2.0181e-125	0.545022	0.709	0.504	7.45103e-121	TTC21B
CKAP5	2.09249e-125	0.491373	0.664	0.472	7.72568e-121	CKAP5
STK38L	2.15107e-125	0.512854	0.572	0.372	7.94197e-121	STK38L
CEP290	2.33794e-125	0.599798	0.69	0.482	8.63191e-121	CEP290
CDR2	2.54667e-125	0.639891	0.699	0.502	9.40257e-121	CDR2
SETD3	2.77597e-125	0.584949	0.595	0.363	1.02491e-120	SETD3
CNTN6	3.11338e-125	0.692429	0.435	0.286	1.14949e-120	CNTN6
SHOC2	3.32198e-125	0.435321	0.597	0.428	1.22651e-120	SHOC2
PIN1	3.34056e-125	0.426802	0.393	0.164	1.23337e-120	PIN1
MTA3	3.36959e-125	0.60703	0.87	0.726	1.24409e-120	MTA3
RNF11	3.44882e-125	0.393715	0.446	0.277	1.27334e-120	RNF11
SGSM1	3.52693e-125	0.658842	0.771	0.615	1.30218e-120	SGSM1
KIF5A	3.6823e-125	0.548774	0.664	0.435	1.35954e-120	KIF5A
NCEH1	3.6908e-125	0.536208	0.65	0.454	1.36268e-120	NCEH1
AHCYL2	3.76072e-125	0.638085	0.849	0.705	1.3885e-120	AHCYL2
ENO2	3.81471e-125	0.358061	0.738	0.627	1.40843e-120	ENO2
BORCS5	4.14626e-125	0.508707	0.576	0.36	1.53084e-120	BORCS5
DLGAP1-AS4	4.27702e-125	0.615516	0.791	0.617	1.57912e-120	DLGAP1-AS4
LUZP1	4.47047e-125	0.609059	0.707	0.507	1.65054e-120	LUZP1
GPBP1	4.63506e-125	0.501255	0.766	0.599	1.71131e-120	GPBP1
PRDM2	4.73739e-125	0.64476	0.784	0.589	1.74909e-120	PRDM2
CEP128	4.80226e-125	0.454041	0.443	0.263	1.77304e-120	CEP128
HBS1L	4.93968e-125	0.520414	0.641	0.455	1.82378e-120	HBS1L
CDK12	6.15118e-125	0.576126	0.694	0.491	2.27108e-120	CDK12
SACS	6.28666e-125	0.652047	0.668	0.473	2.3211e-120	SACS
NDUFB6	6.49031e-125	0.450193	0.316	0.09	2.39629e-120	NDUFB6
JPH1	7.079e-125	0.597489	0.578	0.379	2.61364e-120	JPH1
YPEL2	7.19893e-125	0.532485	0.53	0.303	2.65792e-120	YPEL2
SLC36A4	8.22507e-125	0.523745	0.641	0.465	3.03678e-120	SLC36A4
LANCL1	1.01756e-124	0.472547	0.553	0.38	3.75694e-120	LANCL1
CBR4	1.16713e-124	0.612857	0.7	0.515	4.30916e-120	CBR4
TRAPPC12	1.19967e-124	0.452111	0.651	0.497	4.42929e-120	TRAPPC12
TYW1	1.37986e-124	0.532479	0.789	0.623	5.09459e-120	TYW1
KLHL7	1.56157e-124	0.524673	0.626	0.452	5.76548e-120	KLHL7
GATAD2B	1.56696e-124	0.596449	0.821	0.674	5.78539e-120	GATAD2B
PTH2R	1.66197e-124	0.477917	0.366	0.233	6.13615e-120	PTH2R
WASL	2.10713e-124	0.391228	0.547	0.381	7.77973e-120	WASL
ADSS	2.32937e-124	0.376387	0.525	0.364	8.60025e-120	ADSS
TAB2	2.56776e-124	0.449313	0.636	0.459	9.48041e-120	TAB2
CLIP2	2.83857e-124	0.47652	0.718	0.556	1.04803e-119	CLIP2
CRY2	2.93184e-124	0.467889	0.547	0.327	1.08247e-119	CRY2
AL137782.1	2.97014e-124	0.406262	0.446	0.259	1.0966e-119	AL137782.1
RNF149	3.14555e-124	0.47086	0.739	0.604	1.16137e-119	RNF149
BICC1	3.29212e-124	0.510589	0.577	0.43	1.21548e-119	BICC1
PEA15	5.07714e-124	0.444989	0.311	0.08	1.87453e-119	PEA15
TPGS2	5.0993e-124	0.378659	0.536	0.386	1.88271e-119	TPGS2
TTC13	5.40426e-124	0.510178	0.595	0.409	1.99531e-119	TTC13
AL356599.1	5.47475e-124	0.525463	0.574	0.363	2.02133e-119	AL356599.1
TOP2B	5.8024e-124	0.393117	0.634	0.462	2.14231e-119	TOP2B
ZNF667	6.16139e-124	0.456305	0.51	0.319	2.27485e-119	ZNF667
RSRC1	6.33665e-124	0.512405	0.689	0.521	2.33956e-119	RSRC1
UTP23	7.09542e-124	0.351255	0.523	0.392	2.6197e-119	UTP23
PHC2	7.47337e-124	0.509878	0.605	0.416	2.75924e-119	PHC2
LANCL2	7.94815e-124	0.56367	0.606	0.422	2.93454e-119	LANCL2
AC104827.1	8.29963e-124	0.705141	0.861	0.682	3.06431e-119	AC104827.1
SGCE	8.59139e-124	0.392443	0.546	0.388	3.17203e-119	SGCE
TTC1	8.96411e-124	0.503374	0.688	0.509	3.30964e-119	TTC1
AHCTF1	9.72347e-124	0.498727	0.674	0.474	3.59e-119	AHCTF1
NDUFAF2	1.0114e-123	0.48343	0.63	0.445	3.73419e-119	NDUFAF2
SLC16A7	1.1101e-123	0.607264	0.722	0.551	4.09862e-119	SLC16A7
GSE1	1.13021e-123	0.688638	0.613	0.405	4.17285e-119	GSE1
PUS7L	1.23983e-123	0.408333	0.594	0.417	4.57759e-119	PUS7L
SECISBP2	1.29462e-123	0.675922	0.684	0.435	4.77987e-119	SECISBP2
ACER3	1.36322e-123	0.569505	0.607	0.417	5.03315e-119	ACER3
BEX2	1.65706e-123	0.500529	0.545	0.324	6.11802e-119	BEX2
JPH4	1.79285e-123	0.488549	0.849	0.709	6.61939e-119	JPH4
STAMBPL1	1.82571e-123	0.6461	0.594	0.351	6.7407e-119	STAMBPL1
INPP4B	1.87085e-123	0.962173	0.757	0.681	6.90736e-119	INPP4B
[truncated: 3,827 more rows]

## Sheet: c. DE_markers_microglia
	p_val	avg_log2FC	pct.1	pct.2	p_val_adj	gene_symbol
SLC1A3	7.67893e-184	1.85573	0.927	0.714	2.83514e-179	SLC1A3
SMAP2	5.52392e-101	1.22551	0.883	0.62	2.03949e-96	SMAP2
SFMBT2	1.80333e-96	1.1923	0.948	0.824	6.65809e-92	SFMBT2
LRMDA	1.45198e-95	1.43888	0.986	0.959	5.36084e-91	LRMDA
PLXDC2	3.22082e-91	1.31125	0.991	0.994	1.18916e-86	PLXDC2
CELF2	3.14405e-90	1.45554	0.956	0.793	1.16081e-85	CELF2
ARHGAP24	4.96674e-79	1.31805	0.959	0.879	1.83377e-74	ARHGAP24
ELMO1	5.98853e-79	1.74478	0.958	0.867	2.21103e-74	ELMO1
MEF2A	1.96501e-75	1.09989	0.979	0.949	7.255e-71	MEF2A
XIST	6.01238e-75	0.581614	0.495	0.546	2.21983e-70	XIST
PICALM	8.56172e-74	1.26381	0.928	0.757	3.16107e-69	PICALM
DOCK4	6.39729e-72	1.2578	0.983	0.963	2.36194e-67	DOCK4
NEAT1	1.29425e-71	1.17917	0.937	0.755	4.7785e-67	NEAT1
MALAT1	1.69666e-71	1.90739	1	1	6.26424e-67	MALAT1
SORL1	8.20107e-68	0.946349	0.859	0.695	3.02792e-63	SORL1
SRGAP2	4.14513e-67	0.969814	0.972	0.912	1.53042e-62	SRGAP2
APBB1IP	2.16296e-66	1.00909	0.957	0.855	7.98587e-62	APBB1IP
KCNQ3	5.69835e-66	1.35312	0.917	0.751	2.10389e-61	KCNQ3
HS3ST4	9.29172e-66	1.40059	0.899	0.722	3.43059e-61	HS3ST4
ITPR2	2.68742e-64	1.05386	0.952	0.859	9.92221e-60	ITPR2
ST6GAL1	1.29583e-63	1.165	0.955	0.892	4.78432e-59	ST6GAL1
ZBTB20	3.78249e-63	1.36077	0.86	0.632	1.39653e-58	ZBTB20
ARHGAP15	4.10228e-63	0.948405	0.808	0.642	1.5146e-58	ARHGAP15
SSH2	3.9807e-61	1.12414	0.898	0.751	1.46972e-56	SSH2
CSGALNACT1	1.53099e-59	1.65839	0.84	0.47	5.65258e-55	CSGALNACT1
P2RY12	4.18295e-58	1.12476	0.862	0.683	1.54439e-53	P2RY12
EPB41L2	4.63484e-56	1.04496	0.946	0.84	1.71123e-51	EPB41L2
FRMD4A	2.63253e-55	1.19437	0.989	0.963	9.71955e-51	FRMD4A
ADAM28	2.48838e-54	0.763737	0.832	0.691	9.18735e-50	ADAM28
MAML3	2.53269e-54	1.03908	0.88	0.726	9.35095e-50	MAML3
GNAQ	5.79586e-54	1.12719	0.902	0.697	2.13989e-49	GNAQ
CHST11	6.72477e-54	1.26705	0.917	0.763	2.48285e-49	CHST11
KCNIP1	7.19987e-54	0.873463	0.462	0.241	2.65827e-49	KCNIP1
LHFPL2	1.03243e-52	1.22977	0.76	0.366	3.81185e-48	LHFPL2
OXR1	1.10809e-52	1.31297	0.8	0.542	4.09116e-48	OXR1
ANKRD44	1.38969e-52	1.22463	0.926	0.771	5.13088e-48	ANKRD44
ZEB2	1.56915e-52	1.13342	0.862	0.73	5.79347e-48	ZEB2
TBXAS1	3.54784e-52	1.04828	0.884	0.74	1.3099e-47	TBXAS1
CHN2	2.81291e-50	1.24644	0.728	0.321	1.03856e-45	CHN2
KCNMA1	2.2865e-49	1.44255	0.748	0.307	8.442e-45	KCNMA1
LDLRAD4	3.34279e-49	1.38639	0.935	0.791	1.23419e-44	LDLRAD4
SLC8A1	3.23071e-48	1.06805	0.936	0.863	1.19281e-43	SLC8A1
ITM2B	1.33739e-47	0.649863	0.748	0.556	4.93778e-43	ITM2B
TGFBR2	2.30319e-47	0.982261	0.755	0.47	8.50361e-43	TGFBR2
ST6GALNAC3	3.69544e-47	1.42997	0.932	0.789	1.36439e-42	ST6GALNAC3
LPCAT2	6.13459e-47	1.06464	0.806	0.47	2.26495e-42	LPCAT2
AC008957.2	1.09458e-46	0.797864	0.668	0.35	4.04131e-42	AC008957.2
FHIT	3.50104e-46	1.16004	0.73	0.513	1.29262e-41	FHIT
IFNGR1	7.24439e-46	0.910462	0.715	0.407	2.6747e-41	IFNGR1
FOXP2	2.9638e-45	1.18939	0.818	0.53	1.09426e-40	FOXP2
MEF2C	8.26132e-45	1.04741	0.98	0.947	3.05016e-40	MEF2C
BMP2K	8.53673e-45	1.05009	0.849	0.642	3.15185e-40	BMP2K
FYB	8.58815e-45	0.707789	0.734	0.601	3.17083e-40	FYB
TBC1D22A	3.21419e-44	1.0677	0.849	0.55	1.18671e-39	TBC1D22A
MAML2	1.88736e-43	1.18946	0.936	0.82	6.96831e-39	MAML2
ATP8B4	1.89673e-43	0.921649	0.855	0.654	7.00293e-39	ATP8B4
MERTK	5.49895e-43	0.781478	0.68	0.429	2.03027e-38	MERTK
LINC02232	8.89938e-43	0.912566	0.615	0.35	3.28574e-38	LINC02232
PTPRJ	1.57906e-42	1.11338	0.888	0.701	5.83003e-38	PTPRJ
SRGAP2C	1.67537e-42	0.674464	0.801	0.591	6.18564e-38	SRGAP2C
SHTN1	8.3269e-42	1.15552	0.797	0.54	3.07438e-37	SHTN1
GPR34	1.05327e-41	0.759748	0.556	0.286	3.88879e-37	GPR34
TCF12	1.24611e-41	1.12597	0.906	0.773	4.60076e-37	TCF12
PSAP	2.27516e-41	0.436512	0.355	0.162	8.40012e-37	PSAP
FOXO3	2.84757e-41	0.990087	0.656	0.358	1.05135e-36	FOXO3
SPTLC2	5.47109e-41	1.2324	0.765	0.436	2.01998e-36	SPTLC2
FGD4	6.28796e-41	1.13288	0.847	0.54	2.32158e-36	FGD4
A2M	1.13818e-40	0.850966	0.725	0.464	4.20229e-36	A2M
KANSL1	1.42868e-40	0.728048	0.698	0.464	5.27484e-36	KANSL1
FTL	2.19826e-40	0.641064	0.38	0.145	8.11618e-36	FTL
AOAH	2.65841e-40	0.746777	0.827	0.669	9.81513e-36	AOAH
SRGAP2B	1.23769e-39	0.796818	0.883	0.701	4.56966e-35	SRGAP2B
UBE2E2	5.79516e-39	0.981687	0.907	0.779	2.13963e-34	UBE2E2
IRAK3	7.49697e-39	1.08564	0.687	0.254	2.76796e-34	IRAK3
ELL2	2.44773e-38	1.17223	0.711	0.319	9.03728e-34	ELL2
SLC9A9	3.1986e-38	1.01982	0.906	0.761	1.18095e-33	SLC9A9
SNX29	4.50273e-38	0.880456	0.776	0.479	1.66245e-33	SNX29
B2M	7.05186e-38	0.536676	0.379	0.229	2.60362e-33	B2M
FAM149A	1.49826e-37	0.919215	0.653	0.354	5.53174e-33	FAM149A
CCND3	3.73781e-37	0.8889	0.637	0.27	1.38004e-32	CCND3
DOCK2	3.85437e-37	0.850088	0.748	0.509	1.42307e-32	DOCK2
CPED1	8.24585e-37	0.76794	0.676	0.462	3.04445e-32	CPED1
DLEU7-AS1	1.04085e-36	0.728355	0.565	0.331	3.84292e-32	DLEU7-AS1
FOXN3	1.26201e-36	1.08856	0.857	0.609	4.65949e-32	FOXN3
PDE4B	1.35042e-36	1.62947	0.588	0.393	4.98589e-32	PDE4B
USP53	1.68268e-36	0.706381	0.699	0.528	6.21264e-32	USP53
AP003481.1	2.07396e-36	0.723988	0.668	0.54	7.65727e-32	AP003481.1
AKT3	2.7543e-36	0.963718	0.782	0.532	1.01691e-31	AKT3
MED13L	3.80405e-36	1.01788	0.921	0.757	1.40449e-31	MED13L
AC244021.1	5.98895e-36	0.638351	0.607	0.397	2.21118e-31	AC244021.1
IL6ST	9.04212e-36	0.790187	0.735	0.495	3.33844e-31	IL6ST
RIN3	2.04506e-35	1.02298	0.689	0.28	7.55056e-31	RIN3
PALD1	2.65705e-35	0.941405	0.787	0.521	9.8101e-31	PALD1
CTTNBP2	3.4862e-35	1.20148	0.702	0.317	1.28714e-30	CTTNBP2
NAV3	1.23426e-34	1.06164	0.936	0.818	4.557e-30	NAV3
FAR2	1.7562e-34	0.736528	0.619	0.387	6.48406e-30	FAR2
QKI	1.79516e-34	1.29336	0.943	0.865	6.62791e-30	QKI
PELI1	1.95669e-34	0.742819	0.605	0.342	7.22428e-30	PELI1
FMN1	7.84844e-34	0.765125	0.564	0.342	2.89772e-29	FMN1
DOCK10	1.83205e-33	1.05219	0.817	0.618	6.76411e-29	DOCK10
ARHGAP26	3.91132e-33	1.00352	0.883	0.748	1.4441e-28	ARHGAP26
SLCO2B1	4.90734e-33	0.691414	0.763	0.656	1.81184e-28	SLCO2B1
MYCBP2	5.06245e-33	0.842112	0.82	0.644	1.86911e-28	MYCBP2
DST	5.88147e-33	1.26504	0.638	0.241	2.1715e-28	DST
ARHGAP22	5.89595e-33	0.831682	0.807	0.634	2.17684e-28	ARHGAP22
INPP5D	6.19534e-33	0.804257	0.817	0.628	2.28738e-28	INPP5D
AKAP13	7.40981e-33	0.775494	0.844	0.661	2.73577e-28	AKAP13
MBNL1	8.99049e-33	0.800792	0.825	0.673	3.31938e-28	MBNL1
MARCH1	9.85773e-33	1.29852	0.626	0.378	3.63957e-28	MARCH1
RTN4	1.61645e-32	0.941464	0.589	0.18	5.96811e-28	RTN4
MAP3K5	2.27969e-32	0.652891	0.71	0.534	8.41685e-28	MAP3K5
MIR646HG	4.39128e-32	0.687856	0.51	0.354	1.6213e-27	MIR646HG
NAV2	6.72291e-32	1.02087	0.597	0.356	2.48216e-27	NAV2
AUTS2	8.64777e-32	1.20181	0.803	0.587	3.19284e-27	AUTS2
PKN2	9.8693e-32	0.645302	0.717	0.507	3.64384e-27	PKN2
GALNT2	1.94758e-31	0.958963	0.678	0.323	7.19065e-27	GALNT2
AC074327.1	2.31368e-31	0.850118	0.68	0.454	8.54234e-27	AC074327.1
DLEU2	2.73591e-31	0.844501	0.861	0.714	1.01013e-26	DLEU2
PIP4K2A	2.82703e-31	1.35836	0.612	0.297	1.04377e-26	PIP4K2A
NFIA	5.87343e-31	0.819632	0.606	0.393	2.16853e-26	NFIA
FMNL2	8.07289e-31	1.08734	0.729	0.536	2.98059e-26	FMNL2
IL13RA1	9.53529e-31	0.704804	0.633	0.337	3.52052e-26	IL13RA1
FTX	1.10614e-30	0.956444	0.879	0.734	4.08399e-26	FTX
MTHFD1L	1.73445e-30	0.757589	0.738	0.521	6.40378e-26	MTHFD1L
LRRK1	1.74759e-30	0.836979	0.739	0.458	6.45227e-26	LRRK1
IMMP2L	1.78406e-30	0.834055	0.665	0.509	6.58692e-26	IMMP2L
DIP2B	4.14017e-30	1.03904	0.8	0.569	1.52859e-25	DIP2B
TCF4	5.84986e-30	1.05627	0.519	0.155	2.15983e-25	TCF4
NAALADL2	6.52628e-30	0.903385	0.561	0.368	2.40957e-25	NAALADL2
GSN	9.89638e-30	0.924508	0.673	0.311	3.65384e-25	GSN
ZFHX3	2.70153e-29	0.811235	0.79	0.56	9.97434e-25	ZFHX3
ARL15	3.77883e-29	0.770074	0.668	0.489	1.39518e-24	ARL15
MAN1A1	3.88909e-29	0.717561	0.491	0.249	1.43589e-24	MAN1A1
SRGAP1	4.05145e-29	0.94226	0.661	0.364	1.49584e-24	SRGAP1
RNF150	4.27132e-29	0.994936	0.528	0.155	1.57702e-24	RNF150
CCDC18-AS1	4.38413e-29	0.592929	0.597	0.417	1.61866e-24	CCDC18-AS1
PPP3CA	6.45437e-29	1.01103	0.572	0.164	2.38302e-24	PPP3CA
TBC1D5	8.77777e-29	0.82821	0.794	0.63	3.24084e-24	TBC1D5
ATP2C1	9.80194e-29	0.617536	0.69	0.501	3.61898e-24	ATP2C1
RERE	1.00714e-28	0.837628	0.861	0.706	3.71847e-24	RERE
SH3RF3	1.29626e-28	0.904648	0.706	0.464	4.78591e-24	SH3RF3
RAD51B	1.30906e-28	0.834417	0.663	0.458	4.83317e-24	RAD51B
AC090833.1	1.71213e-28	0.552067	0.513	0.337	6.32137e-24	AC090833.1
RNF130	2.09035e-28	0.857404	0.668	0.403	7.71779e-24	RNF130
SOCS6	2.41183e-28	0.940456	0.672	0.36	8.90473e-24	SOCS6
DOCK8	2.51108e-28	0.825117	0.95	0.898	9.27116e-24	DOCK8
AFF1	3.95084e-28	0.648367	0.698	0.524	1.45869e-23	AFF1
RUNX1	4.4251e-28	1.01121	0.744	0.444	1.63379e-23	RUNX1
TRIM22	6.19218e-28	0.410396	0.445	0.239	2.28622e-23	TRIM22
TMSB4X	7.06447e-28	0.518888	0.431	0.2	2.60827e-23	TMSB4X
PAG1	9.58865e-28	0.865088	0.706	0.429	3.54023e-23	PAG1
L3MBTL4	1.18602e-27	0.830013	0.554	0.276	4.37891e-23	L3MBTL4
ABR	1.96222e-27	0.621229	0.817	0.691	7.24473e-23	ABR
WASF2	2.4567e-27	0.725133	0.724	0.446	9.07039e-23	WASF2
LPP	2.51061e-27	0.786009	0.771	0.599	9.26942e-23	LPP
ANKS1A	2.63819e-27	0.900223	0.697	0.362	9.74047e-23	ANKS1A
PIK3R5	2.87393e-27	0.7766	0.697	0.403	1.06108e-22	PIK3R5
EXOC4	3.46143e-27	0.759321	0.726	0.534	1.27799e-22	EXOC4
DISC1	4.85678e-27	0.884321	0.745	0.479	1.79317e-22	DISC1
FOXP1	5.66263e-27	0.817533	0.47	0.178	2.0907e-22	FOXP1
LIMS1	6.10541e-27	0.974859	0.709	0.364	2.25418e-22	LIMS1
OSBPL1A	6.81793e-27	0.789906	0.563	0.317	2.51725e-22	OSBPL1A
CACNA1D	7.28355e-27	0.709305	0.47	0.204	2.68916e-22	CACNA1D
FRMD4B	9.3937e-27	0.897782	0.53	0.337	3.46825e-22	FRMD4B
RUNX2	1.48509e-26	0.690334	0.574	0.323	5.48311e-22	RUNX2
RIN2	2.60597e-26	0.833267	0.697	0.391	9.6215e-22	RIN2
ARHGAP6	2.6661e-26	0.836375	0.568	0.258	9.84351e-22	ARHGAP6
IGSF21	3.06074e-26	0.765219	0.577	0.313	1.13005e-21	IGSF21
SUSD6	3.62823e-26	0.825182	0.73	0.442	1.33958e-21	SUSD6
N4BP2L2	4.96605e-26	0.653464	0.723	0.54	1.83352e-21	N4BP2L2
ARL17B	5.17578e-26	0.34097	0.206	0.047	1.91095e-21	ARL17B
FAM49B	5.65224e-26	0.760798	0.881	0.718	2.08686e-21	FAM49B
CDKAL1	6.14348e-26	0.673457	0.625	0.376	2.26823e-21	CDKAL1
RAB31	6.58715e-26	1.16014	0.73	0.366	2.43204e-21	RAB31
MAP4K4	6.79154e-26	0.854257	0.796	0.599	2.5075e-21	MAP4K4
DIAPH2	7.18967e-26	0.658495	0.887	0.8	2.6545e-21	DIAPH2
PDE3B	1.06692e-25	1.06614	0.767	0.507	3.93917e-21	PDE3B
PRKN	1.96275e-25	0.908712	0.656	0.417	7.24669e-21	PRKN
WDFY4	2.11191e-25	0.549011	0.557	0.337	7.7974e-21	WDFY4
CSF2RA	2.2887e-25	0.714758	0.85	0.646	8.45009e-21	CSF2RA
GAB1	2.59684e-25	0.923149	0.455	0.157	9.58779e-21	GAB1
MIR99AHG	2.75148e-25	0.89348	0.736	0.507	1.01588e-20	MIR99AHG
AC008691.1	2.77745e-25	0.831198	0.791	0.708	1.02546e-20	AC008691.1
ATF6	2.98975e-25	0.658158	0.639	0.354	1.10385e-20	ATF6
LY86	3.22668e-25	0.451385	0.505	0.38	1.19132e-20	LY86
FLI1	3.70885e-25	0.639984	0.623	0.37	1.36934e-20	FLI1
SPP1	4.15176e-25	1.27739	0.683	0.384	1.53287e-20	SPP1
IPCEF1	5.34376e-25	1.02025	0.901	0.779	1.97297e-20	IPCEF1
TANC2	5.59406e-25	0.903888	0.491	0.155	2.06538e-20	TANC2
UVRAG	6.22006e-25	0.711413	0.734	0.489	2.29651e-20	UVRAG
ZSWIM6	7.24847e-25	0.949274	0.856	0.706	2.67621e-20	ZSWIM6
NCKAP5	7.49079e-25	1.05649	0.625	0.421	2.76567e-20	NCKAP5
SORT1	8.93414e-25	0.695846	0.552	0.309	3.29857e-20	SORT1
WWOX	9.85938e-25	1.11158	0.697	0.515	3.64018e-20	WWOX
ATG7	1.07949e-24	0.74628	0.604	0.362	3.98558e-20	ATG7
MBD5	1.35961e-24	0.764551	0.647	0.436	5.01983e-20	MBD5
CLASP2	1.38678e-24	1.1684	0.55	0.247	5.12014e-20	CLASP2
PTPRE	1.59949e-24	0.633765	0.654	0.497	5.90549e-20	PTPRE
KHDRBS3	1.86121e-24	0.931892	0.668	0.444	6.87178e-20	KHDRBS3
GPCPD1	2.00132e-24	0.658336	0.59	0.317	7.38906e-20	GPCPD1
DTNA	2.34291e-24	0.910757	0.476	0.143	8.65027e-20	DTNA
DPYSL2	2.42245e-24	0.770754	0.421	0.088	8.94393e-20	DPYSL2
FBXL17	2.43698e-24	0.740696	0.553	0.35	8.99757e-20	FBXL17
TTC28	2.86466e-24	0.732162	0.62	0.391	1.05766e-19	TTC28
IRS2	3.11978e-24	0.624712	0.435	0.166	1.15185e-19	IRS2
PIAS1	3.41462e-24	0.670547	0.725	0.481	1.26071e-19	PIAS1
CSF1R	3.78366e-24	0.670904	0.697	0.501	1.39697e-19	CSF1R
GAREM1	3.9293e-24	0.796137	0.594	0.321	1.45074e-19	GAREM1
SIK3	4.17573e-24	1.35904	0.535	0.333	1.54172e-19	SIK3
JAK2	7.41098e-24	0.544411	0.541	0.311	2.73621e-19	JAK2
PRKCA	8.96206e-24	0.690319	0.704	0.575	3.30888e-19	PRKCA
AC079015.1	9.21336e-24	0.526336	0.506	0.264	3.40166e-19	AC079015.1
PCNX2	1.00028e-23	0.737323	0.701	0.501	3.69314e-19	PCNX2
NSMCE2	1.38934e-23	0.730952	0.612	0.387	5.12958e-19	NSMCE2
RAP1A	1.73935e-23	0.925693	0.743	0.438	6.42186e-19	RAP1A
FCHSD2	1.86645e-23	0.759348	0.884	0.779	6.89114e-19	FCHSD2
TNRC6B	2.16897e-23	0.752242	0.746	0.579	8.00806e-19	TNRC6B
ARID1B	2.41574e-23	0.868304	0.767	0.519	8.91916e-19	ARID1B
NCOA2	2.648e-23	0.615989	0.589	0.378	9.77668e-19	NCOA2
SDCCAG8	3.6413e-23	0.781396	0.746	0.54	1.34441e-18	SDCCAG8
GAB2	3.84088e-23	0.808301	0.788	0.632	1.41809e-18	GAB2
EXOC6B	4.04878e-23	0.965335	0.536	0.331	1.49485e-18	EXOC6B
NCOA3	4.11631e-23	0.777267	0.695	0.489	1.51978e-18	NCOA3
USP15	4.91371e-23	0.664632	0.687	0.45	1.81419e-18	USP15
PAN3	5.07678e-23	0.600284	0.712	0.521	1.8744e-18	PAN3
NCK2	6.13218e-23	0.857976	0.668	0.397	2.26406e-18	NCK2
SUMF1	6.20256e-23	0.623634	0.597	0.431	2.29005e-18	SUMF1
ERBIN	7.43077e-23	0.883223	0.522	0.301	2.74351e-18	ERBIN
SLC2A5	7.81528e-23	0.516409	0.511	0.294	2.88548e-18	SLC2A5
PREX1	7.91247e-23	0.777309	0.762	0.528	2.92136e-18	PREX1
RABGAP1L	7.91746e-23	0.767084	0.735	0.575	2.92321e-18	RABGAP1L
ROCK1	8.33157e-23	0.691793	0.582	0.299	3.0761e-18	ROCK1
MAN2A1	1.0392e-22	0.991587	0.497	0.231	3.83683e-18	MAN2A1
LPAR1	1.42261e-22	0.830158	0.574	0.305	5.25242e-18	LPAR1
CD81	2.25585e-22	0.400272	0.301	0.112	8.32883e-18	CD81
PDGFC	2.71117e-22	0.617702	0.424	0.17	1.00099e-17	PDGFC
KLF7	2.7644e-22	0.782333	0.483	0.166	1.02064e-17	KLF7
RASAL2	3.4109e-22	0.757022	0.728	0.466	1.25934e-17	RASAL2
SH3KBP1	3.75285e-22	0.611772	0.715	0.521	1.38559e-17	SH3KBP1
ATXN1	4.97583e-22	1.04441	0.686	0.387	1.83713e-17	ATXN1
FNIP2	5.39165e-22	0.710219	0.491	0.184	1.99065e-17	FNIP2
MIS18BP1	5.68097e-22	0.680265	0.627	0.362	2.09747e-17	MIS18BP1
ADAM10	7.05204e-22	0.582967	0.596	0.368	2.60368e-17	ADAM10
CD84	7.45147e-22	0.427896	0.404	0.2	2.75116e-17	CD84
KIAA1109	7.4929e-22	0.519005	0.464	0.241	2.76646e-17	KIAA1109
KLHL5	7.7165e-22	0.828023	0.749	0.54	2.84901e-17	KLHL5
TM6SF1	8.26335e-22	0.395013	0.412	0.215	3.05091e-17	TM6SF1
MACROD2	8.47003e-22	0.925954	0.372	0.145	3.12722e-17	MACROD2
MEF2C-AS1	8.51978e-22	0.58066	0.487	0.274	3.14559e-17	MEF2C-AS1
NIPBL	8.54154e-22	0.660805	0.703	0.444	3.15362e-17	NIPBL
HLA-DRA	1.0676e-21	0.287866	0.439	0.387	3.94169e-17	HLA-DRA
ZFAND3	1.11797e-21	0.757344	0.836	0.654	4.12766e-17	ZFAND3
PRKCH	1.13749e-21	1.08093	0.599	0.211	4.19972e-17	PRKCH
PRDM11	1.14496e-21	0.522023	0.47	0.321	4.22732e-17	PRDM11
MGAT4A	1.43225e-21	0.544074	0.692	0.54	5.28799e-17	MGAT4A
FAM13A	1.53574e-21	0.452397	0.472	0.301	5.67011e-17	FAM13A
DENND3	1.56311e-21	0.567576	0.544	0.301	5.77115e-17	DENND3
SYK	1.84748e-21	0.615829	0.716	0.536	6.82108e-17	SYK
TMEM165	2.30006e-21	0.857426	0.504	0.254	8.49204e-17	TMEM165
CDK6	2.54874e-21	0.88723	0.592	0.256	9.41021e-17	CDK6
STX7	2.59001e-21	0.60763	0.616	0.378	9.56259e-17	STX7
SGMS1	2.72793e-21	0.811657	0.579	0.311	1.00718e-16	SGMS1
DDX17	3.12252e-21	0.623729	0.687	0.515	1.15287e-16	DDX17
TNS3	3.23253e-21	0.571151	0.565	0.348	1.19348e-16	TNS3
CPQ	3.43534e-21	0.661468	0.555	0.35	1.26836e-16	CPQ
PTPRC	3.55465e-21	0.680524	0.798	0.613	1.31241e-16	PTPRC
ACTB	3.83145e-21	0.329794	0.269	0.112	1.41461e-16	ACTB
CLEC2D	5.5078e-21	0.306198	0.264	0.112	2.03354e-16	CLEC2D
RNASET2	5.61291e-21	0.362939	0.616	0.464	2.07234e-16	RNASET2
PTPRM	5.66454e-21	0.592399	0.34	0.147	2.09141e-16	PTPRM
CHD7	6.52265e-21	0.656796	0.559	0.315	2.40823e-16	CHD7
SGK1	6.72058e-21	0.94227	0.616	0.37	2.4813e-16	SGK1
ANKRD11	6.75911e-21	0.707025	0.699	0.462	2.49553e-16	ANKRD11
PIK3R1	7.07735e-21	0.755559	0.616	0.376	2.61303e-16	PIK3R1
CCDC91	7.72013e-21	0.61274	0.568	0.37	2.85035e-16	CCDC91
RAPGEF1	7.98733e-21	0.637117	0.696	0.446	2.949e-16	RAPGEF1
BAZ2B	8.12786e-21	0.71679	0.692	0.483	3.00089e-16	BAZ2B
WIPF1	8.70915e-21	0.593459	0.472	0.221	3.21551e-16	WIPF1
ALPK1	1.03875e-20	0.49177	0.433	0.213	3.83517e-16	ALPK1
ABHD15-AS1	1.09586e-20	0.435372	0.633	0.474	4.04601e-16	ABHD15-AS1
VSIR	1.14086e-20	0.469629	0.481	0.264	4.21219e-16	VSIR
SBF2	1.14193e-20	0.682171	0.724	0.521	4.21612e-16	SBF2
PHC2	1.15402e-20	0.658835	0.54	0.245	4.26077e-16	PHC2
MTUS1	1.43884e-20	0.776559	0.508	0.221	5.31234e-16	MTUS1
SH3BGRL	1.48105e-20	0.498433	0.504	0.288	5.46819e-16	SH3BGRL
VTI1A	1.52052e-20	0.701203	0.61	0.356	5.61392e-16	VTI1A
PTEN	2.39006e-20	0.494811	0.577	0.38	8.82435e-16	PTEN
WDFY3	2.4229e-20	0.629538	0.65	0.44	8.94561e-16	WDFY3
ABCC4	3.15518e-20	1.02616	0.828	0.597	1.16492e-15	ABCC4
ZNF846	3.74512e-20	0.564621	0.495	0.233	1.38273e-15	ZNF846
PCM1	3.78918e-20	0.601034	0.561	0.335	1.399e-15	PCM1
PSMA1	4.0203e-20	0.653781	0.643	0.431	1.48434e-15	PSMA1
CPVL	4.14291e-20	0.606016	0.521	0.237	1.5296e-15	CPVL
PRKD3	4.48851e-20	0.538723	0.468	0.223	1.6572e-15	PRKD3
SP100	4.93473e-20	0.641008	0.665	0.434	1.82195e-15	SP100
STAG1	5.06036e-20	0.711744	0.787	0.569	1.86833e-15	STAG1
TFEC	5.29743e-20	0.345044	0.341	0.19	1.95587e-15	TFEC
CHKA	5.34272e-20	0.825059	0.605	0.282	1.97259e-15	CHKA
MBNL2	5.6043e-20	0.882452	0.431	0.104	2.06916e-15	MBNL2
VPS13C	6.05366e-20	0.469314	0.652	0.495	2.23507e-15	VPS13C
ADK	6.10192e-20	0.573612	0.581	0.456	2.25289e-15	ADK
ARHGAP31	7.56221e-20	0.64464	0.474	0.213	2.79204e-15	ARHGAP31
PTK2	7.96273e-20	1.09698	0.485	0.186	2.93992e-15	PTK2
FAF1	1.06493e-19	0.730983	0.631	0.411	3.93182e-15	FAF1
LRCH1	1.08055e-19	0.579031	0.647	0.423	3.98951e-15	LRCH1
TRPM2	1.08404e-19	0.427859	0.435	0.237	4.00239e-15	TRPM2
CHD9	1.11451e-19	0.618135	0.797	0.693	4.11487e-15	CHD9
MDM2	1.11948e-19	0.35107	0.305	0.155	4.13323e-15	MDM2
FOXO1	1.28211e-19	0.468247	0.398	0.209	4.73369e-15	FOXO1
BNC2	1.4487e-19	0.683819	0.693	0.47	5.34873e-15	BNC2
DOCK11	1.45251e-19	0.585585	0.491	0.237	5.36283e-15	DOCK11
KMT2C	1.49928e-19	0.752884	0.685	0.413	5.53547e-15	KMT2C
FTO	1.53529e-19	0.632856	0.512	0.297	5.66844e-15	FTO
PLCG2	1.60617e-19	0.432177	0.486	0.29	5.93014e-15	PLCG2
SYTL3	1.75588e-19	0.348933	0.289	0.115	6.4829e-15	SYTL3
TRIO	1.78618e-19	0.722804	0.676	0.413	6.59475e-15	TRIO
IKZF1	1.87363e-19	0.785452	0.614	0.327	6.91763e-15	IKZF1
SMARCA2	2.06617e-19	0.526492	0.482	0.274	7.6285e-15	SMARCA2
AL592183.1	2.80507e-19	0.311773	0.277	0.131	1.03566e-14	AL592183.1
LINC-PINT	2.83375e-19	0.936085	0.777	0.53	1.04625e-14	LINC-PINT
UTRN	3.45132e-19	0.474633	0.413	0.209	1.27426e-14	UTRN
SENP6	3.50498e-19	0.613907	0.627	0.38	1.29407e-14	SENP6
DLG1	3.5283e-19	0.873814	0.474	0.262	1.30268e-14	DLG1
PLD1	3.62617e-19	0.677437	0.402	0.18	1.33882e-14	PLD1
SAMSN1	4.01852e-19	0.604261	0.639	0.427	1.48368e-14	SAMSN1
RBM39	4.29066e-19	0.573795	0.598	0.352	1.58415e-14	RBM39
ANXA4	5.0195e-19	0.342678	0.405	0.237	1.85325e-14	ANXA4
TBC1D1	5.48759e-19	0.739076	0.614	0.292	2.02607e-14	TBC1D1
MCF2L	5.57977e-19	0.566737	0.549	0.313	2.06011e-14	MCF2L
TAX1BP1	5.63209e-19	0.573566	0.433	0.129	2.07942e-14	TAX1BP1
HNRNPA2B1	6.58186e-19	0.601497	0.619	0.415	2.43009e-14	HNRNPA2B1
MVB12B	7.00003e-19	0.622394	0.496	0.245	2.58448e-14	MVB12B
FER	7.47937e-19	0.699738	0.682	0.472	2.76146e-14	FER
TET2	8.38407e-19	0.470962	0.493	0.288	3.09548e-14	TET2
SESN1	9.56809e-19	0.499949	0.426	0.223	3.53263e-14	SESN1
TBC1D16	1.04413e-18	0.770509	0.521	0.178	3.85503e-14	TBC1D16
WDFY2	1.11178e-18	0.66336	0.633	0.374	4.10482e-14	WDFY2
RAB2A	1.61908e-18	0.726209	0.491	0.123	5.97781e-14	RAB2A
TAB2	1.80365e-18	0.464304	0.619	0.474	6.65927e-14	TAB2
ARGLU1	1.88047e-18	0.569756	0.581	0.333	6.94289e-14	ARGLU1
FMNL3	1.91612e-18	0.674372	0.653	0.37	7.0745e-14	FMNL3
ZEB1	1.97935e-18	0.605142	0.478	0.319	7.30797e-14	ZEB1
FBXW7	2.09979e-18	0.674103	0.441	0.131	7.75265e-14	FBXW7
TMEM156	2.24675e-18	0.852022	0.725	0.517	8.29524e-14	TMEM156
CASK	2.36994e-18	0.506803	0.462	0.278	8.75005e-14	CASK
ARHGAP32	2.3888e-18	0.679519	0.432	0.121	8.81968e-14	ARHGAP32
ARAP2	2.61358e-18	0.861666	0.306	0.102	9.64959e-14	ARAP2
ELF1	2.65817e-18	0.689707	0.636	0.358	9.81421e-14	ELF1
MIR31HG	2.67299e-18	0.364842	0.301	0.153	9.86893e-14	MIR31HG
ATP9B	2.71188e-18	0.476401	0.505	0.307	1.00125e-13	ATP9B
ZNF638	2.74728e-18	0.711234	0.587	0.36	1.01432e-13	ZNF638
TTC17	2.86728e-18	0.619528	0.612	0.384	1.05863e-13	TTC17
ATRX	3.10692e-18	0.56671	0.635	0.436	1.1471e-13	ATRX
CPM	3.12214e-18	0.69846	0.368	0.139	1.15273e-13	CPM
RNF13	3.27938e-18	0.566619	0.548	0.356	1.21078e-13	RNF13
CTTNBP2NL	3.31826e-18	0.536597	0.582	0.358	1.22513e-13	CTTNBP2NL
EIF4G3	3.39603e-18	0.737538	0.794	0.62	1.25385e-13	EIF4G3
RN7SK	3.45757e-18	0.407132	0.188	0.031	1.27657e-13	RN7SK
CMIP	3.543e-18	0.59898	0.669	0.442	1.30811e-13	CMIP
HDAC9	3.95652e-18	0.879432	0.784	0.632	1.46079e-13	HDAC9
NR3C2	4.55392e-18	0.514279	0.344	0.162	1.68135e-13	NR3C2
RPS6KA2	4.91916e-18	0.72784	0.475	0.2	1.8162e-13	RPS6KA2
MARCH3	5.97509e-18	0.666516	0.535	0.319	2.20606e-13	MARCH3
IL18	6.14096e-18	0.504765	0.479	0.276	2.2673e-13	IL18
NLK	6.27257e-18	0.684926	0.501	0.237	2.3159e-13	NLK
WSB1	6.29396e-18	0.515873	0.642	0.476	2.32379e-13	WSB1
FAM172A	6.634e-18	0.626246	0.631	0.45	2.44934e-13	FAM172A
ARHGAP25	6.93788e-18	0.540432	0.563	0.358	2.56154e-13	ARHGAP25
RAC1	7.29665e-18	0.651143	0.553	0.223	2.694e-13	RAC1
SEMA4D	7.3254e-18	0.644639	0.495	0.249	2.70461e-13	SEMA4D
SNX13	7.38861e-18	0.480014	0.499	0.276	2.72795e-13	SNX13
GLS	7.62677e-18	0.568029	0.509	0.243	2.81588e-13	GLS
AAK1	8.21007e-18	0.639296	0.656	0.448	3.03124e-13	AAK1
SLC44A1	8.83235e-18	1.26164	0.277	0.09	3.26099e-13	SLC44A1
UBL3	9.92573e-18	0.505293	0.472	0.258	3.66468e-13	UBL3
TPK1	1.01896e-17	0.517236	0.478	0.297	3.7621e-13	TPK1
RBM47	1.01961e-17	0.574436	0.674	0.479	3.76451e-13	RBM47
SCAF11	1.06598e-17	0.426826	0.567	0.387	3.9357e-13	SCAF11
DTNB	1.14655e-17	0.580331	0.542	0.346	4.23316e-13	DTNB
ZNF280D	1.15919e-17	0.578813	0.543	0.348	4.27985e-13	ZNF280D
ATM	1.25344e-17	0.493451	0.775	0.603	4.62784e-13	ATM
SLA	1.34535e-17	0.476714	0.375	0.11	4.96717e-13	SLA
PLCL1	1.47746e-17	1.17038	0.353	0.082	5.45491e-13	PLCL1
ARHGAP12	1.5177e-17	0.834594	0.74	0.456	5.6035e-13	ARHGAP12
USP34	1.62054e-17	0.658628	0.685	0.476	5.98321e-13	USP34
GNB4	1.66718e-17	0.544882	0.539	0.297	6.15541e-13	GNB4
KDM6A	1.80687e-17	0.533656	0.48	0.292	6.67115e-13	KDM6A
JPX	2.03421e-17	0.643411	0.528	0.323	7.5105e-13	JPX
TBC1D9	2.50673e-17	0.36479	0.363	0.194	9.25508e-13	TBC1D9
GSAP	2.58468e-17	0.359917	0.368	0.188	9.54291e-13	GSAP
H3F3B	2.65933e-17	0.439792	0.291	0.045	9.81851e-13	H3F3B
STARD13	2.6787e-17	0.710199	0.302	0.096	9.89002e-13	STARD13
MRC1	2.90876e-17	0.911524	0.406	0.282	1.07394e-12	MRC1
FEZ2	2.98918e-17	0.467041	0.491	0.27	1.10364e-12	FEZ2
CAMK2D	3.15198e-17	0.601408	0.605	0.403	1.16374e-12	CAMK2D
ACSL1	3.15495e-17	0.784887	0.371	0.067	1.16484e-12	ACSL1
JDP2	3.24657e-17	0.496451	0.33	0.11	1.19867e-12	JDP2
PELI2	3.25486e-17	0.604414	0.414	0.143	1.20173e-12	PELI2
ARID2	3.25497e-17	0.527348	0.476	0.233	1.20177e-12	ARID2
ANKRD17	3.25956e-17	0.556802	0.675	0.493	1.20346e-12	ANKRD17
IL17RA	3.29901e-17	0.441566	0.422	0.204	1.21803e-12	IL17RA
CEP350	3.67909e-17	0.737078	0.594	0.299	1.35836e-12	CEP350
MTSS1	3.69837e-17	0.78045	0.569	0.346	1.36548e-12	MTSS1
GNAS	3.7657e-17	0.609435	0.421	0.133	1.39033e-12	GNAS
CPEB4	3.86113e-17	0.637603	0.377	0.096	1.42557e-12	CPEB4
ANKRD12	4.38343e-17	0.545706	0.359	0.074	1.61841e-12	ANKRD12
SSBP2	4.63265e-17	0.594995	0.647	0.472	1.71042e-12	SSBP2
GNB1	5.44167e-17	0.756219	0.635	0.337	2.00912e-12	GNB1
APBA1	5.71039e-17	0.412961	0.424	0.276	2.10833e-12	APBA1
AIG1	5.72283e-17	0.51952	0.494	0.297	2.11293e-12	AIG1
PKD2	5.96449e-17	0.636628	0.491	0.241	2.20215e-12	PKD2
SPIDR	5.97515e-17	0.675503	0.657	0.491	2.20608e-12	SPIDR
NBEA	5.99985e-17	0.830371	0.372	0.051	2.21521e-12	NBEA
DNAJB14	6.0079e-17	0.502438	0.37	0.104	2.21817e-12	DNAJB14
MTDH	6.21807e-17	0.590736	0.468	0.192	2.29577e-12	MTDH
RICTOR	6.7094e-17	0.523003	0.502	0.274	2.47718e-12	RICTOR
WNK1	6.96266e-17	0.566861	0.526	0.274	2.57068e-12	WNK1
DYRK1A	7.26515e-17	0.565788	0.539	0.315	2.68237e-12	DYRK1A
MARCKS	7.50536e-17	0.383573	0.247	0.059	2.77105e-12	MARCKS
SLC25A13	9.0758e-17	0.534844	0.438	0.202	3.35087e-12	SLC25A13
KTN1	9.58047e-17	0.541335	0.508	0.256	3.5372e-12	KTN1
NLRP1	1.00893e-16	0.492418	0.438	0.194	3.72507e-12	NLRP1
BCAS3	1.07232e-16	0.799396	0.627	0.434	3.95913e-12	BCAS3
PIBF1	1.08676e-16	0.453827	0.401	0.231	4.01243e-12	PIBF1
AC025569.1	1.12683e-16	0.469072	0.452	0.247	4.16035e-12	AC025569.1
CD53	1.13899e-16	0.522763	0.55	0.307	4.20526e-12	CD53
TSPAN14	1.16127e-16	0.411121	0.373	0.162	4.28752e-12	TSPAN14
KDM3B	1.17279e-16	0.437027	0.407	0.194	4.33004e-12	KDM3B
TRIM5	1.27621e-16	0.282758	0.378	0.235	4.71191e-12	TRIM5
SCAPER	1.42004e-16	0.666764	0.498	0.249	5.24294e-12	SCAPER
MANBA	1.50952e-16	0.489161	0.536	0.323	5.5733e-12	MANBA
ZDHHC14	1.61063e-16	0.526825	0.476	0.319	5.94659e-12	ZDHHC14
LYST	1.69161e-16	0.441694	0.578	0.378	6.24559e-12	LYST
PNISR	1.74758e-16	0.505393	0.555	0.337	6.45223e-12	PNISR
GOLGA4	1.95511e-16	0.533598	0.511	0.29	7.21847e-12	GOLGA4
ZNRF2	2.05873e-16	0.403145	0.52	0.362	7.60105e-12	ZNRF2
TBC1D14	2.1322e-16	0.452317	0.395	0.186	7.87228e-12	TBC1D14
RFWD2	2.14312e-16	0.583004	0.572	0.35	7.9126e-12	RFWD2
MPZL1	2.21449e-16	0.471733	0.411	0.194	8.17611e-12	MPZL1
ITPR1	2.21823e-16	0.502732	0.339	0.072	8.18992e-12	ITPR1
AP1B1	2.23199e-16	0.401044	0.596	0.438	8.24072e-12	AP1B1
ST8SIA4	2.46603e-16	0.548034	0.46	0.278	9.10483e-12	ST8SIA4
LUC7L3	2.75972e-16	0.662823	0.64	0.401	1.01892e-11	LUC7L3
B4GALT1	2.97059e-16	0.593661	0.459	0.186	1.09677e-11	B4GALT1
HNRNPDL	3.30918e-16	0.492311	0.356	0.106	1.22178e-11	HNRNPDL
ZNF407	3.33632e-16	0.468903	0.367	0.182	1.2318e-11	ZNF407
GNG7	3.65041e-16	0.600005	0.604	0.366	1.34777e-11	GNG7
CHPT1	4.08142e-16	0.484651	0.326	0.088	1.5069e-11	CHPT1
COX10-AS1	4.2071e-16	0.285699	0.307	0.194	1.5533e-11	COX10-AS1
SPECC1	4.31617e-16	0.4831	0.565	0.405	1.59357e-11	SPECC1
ATP2B1	4.62621e-16	0.548607	0.301	0.035	1.70804e-11	ATP2B1
ACYP2	4.67185e-16	0.689694	0.489	0.274	1.7249e-11	ACYP2
TENM4	4.67215e-16	0.704135	0.529	0.274	1.72501e-11	TENM4
CTSB	4.93979e-16	0.570009	0.607	0.382	1.82382e-11	CTSB
LINC00969	5.28401e-16	0.360448	0.337	0.16	1.95091e-11	LINC00969
GOLGB1	5.93531e-16	0.434848	0.376	0.176	2.19138e-11	GOLGB1
STK3	6.11888e-16	0.483733	0.501	0.303	2.25915e-11	STK3
C9orf3	6.35414e-16	0.670909	0.374	0.202	2.34601e-11	C9orf3
NHSL1	7.17942e-16	0.92409	0.497	0.268	2.65072e-11	NHSL1
XAF1	7.50647e-16	0.263124	0.239	0.104	2.77146e-11	XAF1
GMDS-AS1	7.61935e-16	0.713327	0.578	0.374	2.81314e-11	GMDS-AS1
ETS2	7.79143e-16	0.463761	0.404	0.176	2.87667e-11	ETS2
ACSL3	8.43093e-16	0.621277	0.392	0.086	3.11279e-11	ACSL3
ATXN10	8.46344e-16	0.468538	0.401	0.188	3.12479e-11	ATXN10
ELF2	9.07759e-16	0.442193	0.447	0.274	3.35154e-11	ELF2
SUCLG2	1.04166e-15	0.432175	0.452	0.266	3.8459e-11	SUCLG2
P2RX7	1.04656e-15	0.310473	0.324	0.182	3.86402e-11	P2RX7
USP9X	1.06896e-15	0.404522	0.416	0.217	3.94672e-11	USP9X
APPL2	1.07408e-15	0.575846	0.631	0.423	3.96561e-11	APPL2
ATG4C	1.07592e-15	0.370275	0.3	0.155	3.97239e-11	ATG4C
NCOR2	1.09249e-15	0.511563	0.5	0.278	4.03359e-11	NCOR2
PHLPP1	1.09832e-15	1.21803	0.316	0.092	4.05509e-11	PHLPP1
CTBP2	1.11003e-15	0.682516	0.563	0.27	4.09832e-11	CTBP2
KCNQ1	1.17349e-15	0.464741	0.501	0.301	4.33266e-11	KCNQ1
CCDC88A	1.29727e-15	0.627134	0.608	0.507	4.78964e-11	CCDC88A
HIPK2	1.34085e-15	0.653149	0.41	0.202	4.95056e-11	HIPK2
DENND4A	1.41426e-15	0.591051	0.607	0.378	5.22161e-11	DENND4A
ETV5	1.50026e-15	0.386439	0.399	0.219	5.53911e-11	ETV5
C20orf194	1.78664e-15	0.579588	0.514	0.28	6.59645e-11	C20orf194
APLP2	1.82876e-15	0.266896	0.206	0.057	6.75195e-11	APLP2
AC008957.1	1.8548e-15	0.40179	0.377	0.176	6.8481e-11	AC008957.1
NRIP1	1.99468e-15	0.410749	0.458	0.286	7.36457e-11	NRIP1
HCLS1	2.02048e-15	0.438374	0.491	0.288	7.4598e-11	HCLS1
DSCAM	2.17125e-15	1.3068	0.607	0.37	8.01649e-11	DSCAM
HDAC8	2.17744e-15	0.575975	0.491	0.303	8.03931e-11	HDAC8
RGS10	2.21793e-15	0.493049	0.507	0.282	8.18882e-11	RGS10
ITFG1	2.25403e-15	0.582049	0.627	0.468	8.32212e-11	ITFG1
BABAM2	2.30734e-15	0.539164	0.574	0.374	8.51894e-11	BABAM2
PLA2G4A	2.3364e-15	0.835468	0.572	0.301	8.62621e-11	PLA2G4A
CLASP1	2.64509e-15	0.513656	0.504	0.321	9.76594e-11	CLASP1
MGAT5	2.71633e-15	0.675847	0.611	0.378	1.0029e-10	MGAT5
EPS8	2.77197e-15	0.525291	0.459	0.256	1.02344e-10	EPS8
XACT	2.79472e-15	0.691112	0.355	0.211	1.03184e-10	XACT
SP110	2.92284e-15	0.266666	0.376	0.235	1.07914e-10	SP110
ANKIB1	2.93941e-15	0.613689	0.406	0.247	1.08526e-10	ANKIB1
SKAP2	3.25212e-15	0.515586	0.619	0.446	1.20071e-10	SKAP2
DOCK5	3.3348e-15	0.896097	0.277	0.084	1.23124e-10	DOCK5
RGS18	3.437e-15	0.278652	0.242	0.108	1.26897e-10	RGS18
RFX3	3.44555e-15	0.627862	0.536	0.292	1.27213e-10	RFX3
ARL6IP5	3.63239e-15	0.290771	0.192	0.035	1.34111e-10	ARL6IP5
SOAT1	3.73898e-15	0.378045	0.345	0.143	1.38047e-10	SOAT1
GRK3	3.90672e-15	0.421016	0.514	0.374	1.4424e-10	GRK3
TRAPPC9	4.01069e-15	0.630805	0.55	0.301	1.48079e-10	TRAPPC9
PHIP	4.05858e-15	0.584311	0.534	0.29	1.49847e-10	PHIP
MKLN1	4.11716e-15	0.719313	0.699	0.474	1.5201e-10	MKLN1
RALGAPA2	4.18953e-15	0.371751	0.359	0.204	1.54682e-10	RALGAPA2
SPIN1	4.2939e-15	0.396067	0.44	0.307	1.58535e-10	SPIN1
BIRC6	4.35782e-15	0.65125	0.674	0.45	1.60895e-10	BIRC6
ZMYM4	4.59232e-15	0.369418	0.463	0.299	1.69553e-10	ZMYM4
MIR181A1HG	4.6379e-15	0.685921	0.265	0.061	1.71236e-10	MIR181A1HG
PCMTD1	4.64624e-15	0.405616	0.408	0.245	1.71544e-10	PCMTD1
CLTC	4.66163e-15	0.57334	0.385	0.051	1.72112e-10	CLTC
UBR3	5.25889e-15	0.522618	0.461	0.256	1.94163e-10	UBR3
ITGAX	5.40468e-15	0.270405	0.472	0.344	1.99546e-10	ITGAX
KIF16B	5.439e-15	0.499777	0.393	0.153	2.00813e-10	KIF16B
HNRNPC	5.52627e-15	0.468343	0.555	0.358	2.04035e-10	HNRNPC
HERC4	5.75093e-15	0.523678	0.519	0.307	2.1233e-10	HERC4
TNRC6A	5.8614e-15	0.773924	0.524	0.215	2.16409e-10	TNRC6A
IFI44L	6.11412e-15	0.285356	0.189	0.074	2.25739e-10	IFI44L
CDK19	6.35038e-15	0.753008	0.488	0.28	2.34462e-10	CDK19
HDAC2-AS2	6.5382e-15	0.79229	0.238	0.059	2.41397e-10	HDAC2-AS2
DPYD	6.58573e-15	0.913325	0.294	0.137	2.43152e-10	DPYD
JAZF1	6.70059e-15	0.757488	0.695	0.485	2.47392e-10	JAZF1
AC005154.1	7.09714e-15	0.289888	0.34	0.194	2.62034e-10	AC005154.1
PADI2	7.41081e-15	0.452802	0.289	0.104	2.73615e-10	PADI2
MTURN	7.84742e-15	0.344232	0.197	0.006	2.89735e-10	MTURN
EML1	8.05653e-15	0.375262	0.323	0.129	2.97455e-10	EML1
LINC02328	8.15518e-15	0.285371	0.173	0.086	3.01097e-10	LINC02328
JMJD1C	8.20729e-15	0.786604	0.822	0.673	3.03021e-10	JMJD1C
OSBPL3	8.89005e-15	0.595369	0.463	0.221	3.2823e-10	OSBPL3
PPP1R12A	8.9793e-15	0.566337	0.507	0.262	3.31525e-10	PPP1R12A
TRIM44	9.10341e-15	0.544268	0.497	0.29	3.36107e-10	TRIM44
ASCC3	9.35534e-15	0.447218	0.429	0.241	3.45409e-10	ASCC3
FRYL	9.47285e-15	0.863826	0.514	0.305	3.49747e-10	FRYL
RAB1A	9.9451e-15	0.517947	0.589	0.376	3.67183e-10	RAB1A
TET3	1.00537e-14	0.452119	0.408	0.2	3.71191e-10	TET3
PSME4	1.01614e-14	0.629099	0.468	0.194	3.75169e-10	PSME4
PDE8A	1.03651e-14	0.85939	0.393	0.176	3.82691e-10	PDE8A
RBM26	1.07342e-14	0.403633	0.477	0.331	3.96317e-10	RBM26
CAPZB	1.30512e-14	0.651406	0.756	0.55	4.81864e-10	CAPZB
CIRBP	1.32132e-14	0.363138	0.272	0.084	4.87843e-10	CIRBP
CRADD	1.33942e-14	0.46274	0.269	0.131	4.94526e-10	CRADD
BBX	1.54211e-14	0.447382	0.392	0.241	5.69363e-10	BBX
KIAA2026	1.70223e-14	0.454397	0.452	0.262	6.28482e-10	KIAA2026
HDAC4	1.71786e-14	0.518139	0.384	0.149	6.34253e-10	HDAC4
ZNF644	1.78624e-14	0.472211	0.528	0.346	6.59499e-10	ZNF644
VPS13B	1.88887e-14	0.55591	0.65	0.468	6.9739e-10	VPS13B
MAPK1	1.92991e-14	0.546479	0.376	0.061	7.12543e-10	MAPK1
NDFIP1	1.93948e-14	0.463218	0.293	0.045	7.16074e-10	NDFIP1
SLC25A37	2.08894e-14	0.473726	0.468	0.245	7.71256e-10	SLC25A37
PACSIN2	2.34393e-14	0.487095	0.455	0.217	8.65403e-10	PACSIN2
GTDC1	2.36643e-14	0.520592	0.391	0.215	8.7371e-10	GTDC1
PJA2	2.37549e-14	0.615209	0.403	0.057	8.77055e-10	PJA2
VSIG4	2.39705e-14	0.39381	0.338	0.172	8.85016e-10	VSIG4
MAN1A2	2.45843e-14	0.513859	0.324	0.072	9.07677e-10	MAN1A2
PARP14	2.65055e-14	0.363555	0.389	0.2	9.7861e-10	PARP14
SRSF11	2.68105e-14	0.573597	0.528	0.282	9.89872e-10	SRSF11
HERC1	2.71982e-14	0.55585	0.564	0.348	1.00419e-09	HERC1
CDK13	3.08736e-14	0.558816	0.568	0.337	1.13988e-09	CDK13
SLC11A2	3.13878e-14	0.305183	0.306	0.151	1.15887e-09	SLC11A2
HMGB1	3.22408e-14	0.510123	0.277	0.041	1.19036e-09	HMGB1
SLC15A2	3.25056e-14	0.432992	0.385	0.17	1.20014e-09	SLC15A2
MYO1E	3.27355e-14	0.712079	0.33	0.09	1.20863e-09	MYO1E
GPATCH2L	3.28296e-14	0.405933	0.386	0.19	1.2121e-09	GPATCH2L
COMMD10	3.44995e-14	0.663448	0.587	0.37	1.27376e-09	COMMD10
USP24	3.46591e-14	0.495523	0.512	0.311	1.27965e-09	USP24
PLCL2	3.65069e-14	0.586845	0.656	0.46	1.34787e-09	PLCL2
TRAF3IP2-AS1	3.70163e-14	0.451327	0.34	0.18	1.36668e-09	TRAF3IP2-AS1
FAM49A	3.8203e-14	0.454999	0.318	0.067	1.41049e-09	FAM49A
TLN2	3.90265e-14	0.661339	0.718	0.509	1.4409e-09	TLN2
ZRANB2	3.90353e-14	0.514773	0.428	0.16	1.44122e-09	ZRANB2
DENND1A	4.00888e-14	0.589565	0.546	0.346	1.48012e-09	DENND1A
HLA-DRB1	4.07773e-14	0.269716	0.469	0.378	1.50554e-09	HLA-DRB1
KAT6A	4.36767e-14	0.497139	0.544	0.358	1.61259e-09	KAT6A
PAFAH1B1	4.54494e-14	0.571776	0.592	0.374	1.67804e-09	PAFAH1B1
ASH1L	4.57331e-14	0.565864	0.713	0.526	1.68851e-09	ASH1L
PMS1	4.78982e-14	0.382805	0.387	0.202	1.76845e-09	PMS1
SFPQ	4.81841e-14	0.498381	0.454	0.235	1.77901e-09	SFPQ
SLC39A10	4.91027e-14	0.416773	0.253	0.033	1.81292e-09	SLC39A10
BTBD7	5.03501e-14	0.447964	0.487	0.301	1.85898e-09	BTBD7
RNF144B	5.3678e-14	0.3732	0.246	0.061	1.98185e-09	RNF144B
OLR1	5.3781e-14	0.673773	0.545	0.29	1.98565e-09	OLR1
RB1CC1	5.54731e-14	0.452548	0.334	0.112	2.04812e-09	RB1CC1
TACC1	5.55662e-14	0.53994	0.373	0.117	2.05156e-09	TACC1
TRIP12	5.56147e-14	0.59644	0.56	0.292	2.05335e-09	TRIP12
ZNF292	5.58067e-14	0.563161	0.503	0.284	2.06044e-09	ZNF292
RNF213	5.60806e-14	0.396819	0.53	0.344	2.07055e-09	RNF213
RHBDD1	5.62113e-14	0.358601	0.3	0.123	2.07538e-09	RHBDD1
SEPT2	5.70435e-14	0.42982	0.422	0.211	2.1061e-09	SEPT2
TANC1	5.77193e-14	0.415473	0.446	0.274	2.13105e-09	TANC1
THADA	5.81662e-14	0.441457	0.443	0.243	2.14756e-09	THADA
SETD2	5.91104e-14	0.426957	0.524	0.337	2.18242e-09	SETD2
DIS3L2	5.94445e-14	0.404446	0.339	0.149	2.19475e-09	DIS3L2
AP3B1	5.98659e-14	0.529222	0.553	0.333	2.21031e-09	AP3B1
SNCA	6.12102e-14	0.545839	0.41	0.153	2.25994e-09	SNCA
RGL1	6.16099e-14	0.728014	0.444	0.239	2.2747e-09	RGL1
ZNF652	6.79709e-14	0.495766	0.486	0.301	2.50955e-09	ZNF652
NCOA7	6.86707e-14	0.632483	0.373	0.106	2.53539e-09	NCOA7
CUX1	6.9446e-14	0.599769	0.631	0.372	2.56402e-09	CUX1
WDR70	7.01448e-14	0.504638	0.626	0.466	2.58982e-09	WDR70
DEPTOR	7.43346e-14	0.711244	0.499	0.243	2.74451e-09	DEPTOR
CREBBP	7.61955e-14	0.386394	0.482	0.292	2.81321e-09	CREBBP
CUL3	7.98685e-14	0.429448	0.457	0.264	2.94883e-09	CUL3
MGMT	8.11766e-14	0.367556	0.283	0.115	2.99712e-09	MGMT
ARL5A	8.16538e-14	0.290674	0.264	0.104	3.01474e-09	ARL5A
CMSS1	8.18195e-14	0.515222	0.38	0.188	3.02086e-09	CMSS1
PCCA	8.5361e-14	0.510355	0.495	0.294	3.15162e-09	PCCA
GALNT10	8.53879e-14	0.496078	0.395	0.155	3.15261e-09	GALNT10
EPB41L3	8.64753e-14	0.460729	0.441	0.27	3.19275e-09	EPB41L3
LINC00486	9.11955e-14	0.349462	0.999	1	3.36703e-09	LINC00486
MPHOSPH8	9.16586e-14	0.428273	0.34	0.119	3.38413e-09	MPHOSPH8
USP3	9.59019e-14	0.412932	0.41	0.213	3.54079e-09	USP3
CFLAR	9.6761e-14	0.338241	0.4	0.247	3.57251e-09	CFLAR
LCORL	9.95923e-14	0.435094	0.359	0.196	3.67705e-09	LCORL
LYPLAL1	1.04767e-13	0.335382	0.292	0.131	3.86811e-09	LYPLAL1
NEK7	1.05027e-13	0.417062	0.384	0.209	3.8777e-09	NEK7
CCNY	1.09734e-13	0.666505	0.613	0.384	4.05149e-09	CCNY
EPSTI1	1.15922e-13	0.362132	0.262	0.102	4.27995e-09	EPSTI1
APC	1.16758e-13	0.568959	0.304	0.043	4.31084e-09	APC
SCARB2	1.18199e-13	0.358422	0.27	0.086	4.36404e-09	SCARB2
WDR7	1.28619e-13	0.467703	0.441	0.272	4.74873e-09	WDR7
PRRC2C	1.32874e-13	0.404894	0.476	0.268	4.90585e-09	PRRC2C
PEAK1	1.35918e-13	1.08773	0.618	0.344	5.01822e-09	PEAK1
DIP2C	1.43341e-13	0.854182	0.326	0.047	5.2923e-09	DIP2C
TRPS1	1.43952e-13	0.470629	0.368	0.243	5.31484e-09	TRPS1
SRPK2	1.45642e-13	0.741546	0.443	0.147	5.37726e-09	SRPK2
PTPRA	1.54058e-13	0.597406	0.402	0.119	5.68796e-09	PTPRA
FNDC3B	1.58965e-13	0.506806	0.408	0.188	5.86913e-09	FNDC3B
PRRC2B	1.60061e-13	0.388761	0.576	0.401	5.9096e-09	PRRC2B
TBCK	1.62534e-13	0.445498	0.431	0.245	6.00092e-09	TBCK
GPHN	1.72626e-13	1.07667	0.42	0.088	6.37351e-09	GPHN
COLGALT2	1.77917e-13	0.358268	0.106	0.002	6.56886e-09	COLGALT2
XKR6	1.79203e-13	0.487083	0.336	0.17	6.61637e-09	XKR6
RUFY3	2.08199e-13	0.480076	0.28	0.074	7.68692e-09	RUFY3
SCMH1	2.09893e-13	0.471257	0.332	0.149	7.74947e-09	SCMH1
PDE4D	2.10066e-13	1.03434	0.309	0.043	7.75583e-09	PDE4D
DCAF6	2.10335e-13	0.476966	0.489	0.278	7.76577e-09	DCAF6
SLC39A11	2.30282e-13	0.553	0.463	0.252	8.50224e-09	SLC39A11
PDS5A	2.32188e-13	0.49269	0.55	0.335	8.5726e-09	PDS5A
VAPA	2.33017e-13	0.553588	0.393	0.096	8.60322e-09	VAPA
USP6NL	2.5419e-13	0.428018	0.565	0.366	9.38495e-09	USP6NL
DDIT4	2.5933e-13	0.379421	0.266	0.112	9.57474e-09	DDIT4
ANAPC16	2.62328e-13	0.29335	0.329	0.19	9.6854e-09	ANAPC16
FNBP1	2.83076e-13	0.531197	0.378	0.245	1.04515e-08	FNBP1
TAPT1-AS1	2.86342e-13	0.406181	0.317	0.143	1.0572e-08	TAPT1-AS1
MATR3	2.88938e-13	0.485481	0.324	0.049	1.06679e-08	MATR3
ARFGEF1	2.94002e-13	0.414321	0.437	0.252	1.08548e-08	ARFGEF1
RPS6KA3	3.06279e-13	0.539924	0.533	0.294	1.13081e-08	RPS6KA3
TIAM2	3.07437e-13	0.362135	0.338	0.192	1.13509e-08	TIAM2
PHF14	3.1335e-13	0.469206	0.421	0.223	1.15692e-08	PHF14
HERPUD1	3.14375e-13	0.428316	0.387	0.182	1.1607e-08	HERPUD1
MAPKAP1	3.20293e-13	0.4237	0.472	0.29	1.18256e-08	MAPKAP1
PPP6R3	3.21153e-13	0.571881	0.564	0.297	1.18573e-08	PPP6R3
TBL1XR1	3.22522e-13	0.54246	0.666	0.485	1.19078e-08	TBL1XR1
FAM135A	3.26926e-13	0.597143	0.58	0.397	1.20704e-08	FAM135A
VOPP1	3.47798e-13	0.275468	0.363	0.243	1.2841e-08	VOPP1
TTC3	3.4993e-13	0.539998	0.286	0.057	1.29198e-08	TTC3
NUDT3	3.54812e-13	0.357026	0.373	0.164	1.31e-08	NUDT3
VRK2	3.57523e-13	0.477238	0.405	0.235	1.32001e-08	VRK2
FGD2	3.5791e-13	0.363867	0.52	0.362	1.32144e-08	FGD2
TMCC1	3.60063e-13	0.504058	0.511	0.327	1.32939e-08	TMCC1
OSBPL9	3.73817e-13	0.374209	0.355	0.192	1.38017e-08	OSBPL9
RHBDF2	3.79526e-13	0.407069	0.684	0.517	1.40125e-08	RHBDF2
ARHGAP5	3.8345e-13	0.403437	0.256	0.043	1.41574e-08	ARHGAP5
ALCAM	4.03058e-13	0.809963	0.39	0.186	1.48813e-08	ALCAM
KDM4C	4.13884e-13	0.492771	0.477	0.292	1.5281e-08	KDM4C
RFX3-AS1	4.16305e-13	0.380785	0.255	0.119	1.53704e-08	RFX3-AS1
ZNF148	4.34574e-13	0.488861	0.581	0.387	1.60449e-08	ZNF148
SAMD12	4.46333e-13	0.715835	0.255	0.051	1.64791e-08	SAMD12
ZMAT1	4.48248e-13	0.295848	0.248	0.096	1.65498e-08	ZMAT1
BPTF	4.66671e-13	0.573997	0.557	0.382	1.723e-08	BPTF
GRAMD1B	4.7169e-13	0.335191	0.369	0.227	1.74152e-08	GRAMD1B
MLXIP	4.74421e-13	0.337305	0.327	0.133	1.75161e-08	MLXIP
TMCC3	4.7549e-13	0.379026	0.386	0.194	1.75556e-08	TMCC3
AGTPBP1	4.93456e-13	0.612666	0.337	0.108	1.82189e-08	AGTPBP1
AC046195.1	5.04946e-13	0.338651	0.4	0.225	1.86431e-08	AC046195.1
ARHGAP21	5.1106e-13	0.771094	0.656	0.485	1.88688e-08	ARHGAP21
ZMYND8	5.20938e-13	0.424017	0.421	0.258	1.92335e-08	ZMYND8
SON	5.34001e-13	0.56771	0.651	0.45	1.97159e-08	SON
TMBIM6	5.4992e-13	0.25026	0.198	0.053	2.03036e-08	TMBIM6
PSMD1	6.18656e-13	0.431039	0.311	0.09	2.28414e-08	PSMD1
C22orf34	6.35595e-13	0.265259	0.133	0.02	2.34668e-08	C22orf34
CMKLR1	6.35633e-13	0.258471	0.216	0.106	2.34682e-08	CMKLR1
KLF6	6.44535e-13	0.312009	0.316	0.147	2.37969e-08	KLF6
AC009950.1	6.76068e-13	0.274296	0.266	0.127	2.49611e-08	AC009950.1
PRKCB	6.78703e-13	0.908493	0.58	0.192	2.50584e-08	PRKCB
CAMK1D	6.82306e-13	0.609641	0.73	0.607	2.51914e-08	CAMK1D
MACF1	6.88467e-13	0.672104	0.687	0.528	2.54189e-08	MACF1
DYM	7.11092e-13	0.53263	0.474	0.28	2.62542e-08	DYM
PTBP2	7.13884e-13	0.590478	0.443	0.239	2.63573e-08	PTBP2
PAPOLA	7.25527e-13	0.300364	0.304	0.133	2.67872e-08	PAPOLA
NKTR	7.27664e-13	0.512182	0.49	0.258	2.68661e-08	NKTR
PBX3	7.6593e-13	0.377353	0.272	0.137	2.82789e-08	PBX3
WASHC4	7.81957e-13	0.412627	0.444	0.237	2.88706e-08	WASHC4
PER3	8.18402e-13	0.52795	0.371	0.127	3.02162e-08	PER3
TIMP2	8.43011e-13	0.321759	0.263	0.082	3.11248e-08	TIMP2
SIPA1L2	8.91934e-13	0.610833	0.573	0.329	3.29311e-08	SIPA1L2
PHF3	9.36889e-13	0.41174	0.382	0.209	3.45909e-08	PHF3
STK17A	9.75671e-13	0.372914	0.351	0.17	3.60227e-08	STK17A
STAMBPL1	9.933e-13	0.484886	0.385	0.186	3.66736e-08	STAMBPL1
DNMT3A	1.03016e-12	0.342841	0.36	0.198	3.80344e-08	DNMT3A
ANKRD36	1.0562e-12	0.329293	0.231	0.094	3.89958e-08	ANKRD36
MS4A6A	1.07912e-12	0.252488	0.184	0.049	3.98422e-08	MS4A6A
HSPA1B	1.08611e-12	0.373479	0.199	0.031	4.01004e-08	HSPA1B
CDYL	1.09182e-12	0.398373	0.471	0.301	4.0311e-08	CDYL
PUM2	1.14869e-12	0.527841	0.581	0.344	4.24106e-08	PUM2
CALM2	1.18761e-12	0.481568	0.255	0.049	4.38476e-08	CALM2
ABCA1	1.19962e-12	0.283756	0.247	0.119	4.42912e-08	ABCA1
RAP1GDS1	1.20931e-12	0.473039	0.371	0.194	4.46489e-08	RAP1GDS1
CCDC146	1.2151e-12	0.308807	0.293	0.155	4.48627e-08	CCDC146
MICU3	1.2418e-12	0.507308	0.361	0.108	4.58486e-08	MICU3
IFI16	1.25173e-12	0.337382	0.44	0.284	4.62152e-08	IFI16
PDGFB	1.28725e-12	0.413054	0.295	0.106	4.75265e-08	PDGFB
PIP5K1B	1.31023e-12	0.464108	0.495	0.303	4.8375e-08	PIP5K1B
CCNI	1.37801e-12	0.470793	0.327	0.049	5.08775e-08	CCNI
KMT2A	1.44477e-12	0.469657	0.326	0.086	5.33423e-08	KMT2A
FGGY	1.54162e-12	0.31971	0.245	0.1	5.69182e-08	FGGY
AC068152.1	1.57021e-12	0.365364	0.336	0.149	5.79737e-08	AC068152.1
TMEM65	1.5787e-12	0.263626	0.313	0.19	5.82871e-08	TMEM65
SRGAP3	1.59544e-12	0.637416	0.324	0.049	5.89053e-08	SRGAP3
EVI5	1.65286e-12	0.496103	0.532	0.35	6.10254e-08	EVI5
AL078590.3	1.73942e-12	0.583418	0.385	0.106	6.4221e-08	AL078590.3
WLS	1.95213e-12	0.279151	0.245	0.106	7.20745e-08	WLS
NCOA1	2.09292e-12	0.636606	0.592	0.431	7.72729e-08	NCOA1
PTGES3	2.10143e-12	0.39752	0.265	0.049	7.75868e-08	PTGES3
RREB1	2.1141e-12	0.401351	0.409	0.207	7.80547e-08	RREB1
ACER3	2.21117e-12	0.464488	0.343	0.164	8.16388e-08	ACER3
NFX1	2.22175e-12	0.389513	0.413	0.219	8.20292e-08	NFX1
RCSD1	2.25792e-12	0.382004	0.574	0.481	8.33646e-08	RCSD1
RPAP2	2.27051e-12	0.31683	0.288	0.164	8.38295e-08	RPAP2
PARD3B	2.30539e-12	0.374122	0.224	0.127	8.51171e-08	PARD3B
PPP1R21	2.31483e-12	0.435162	0.329	0.164	8.54657e-08	PPP1R21
MAP3K8	2.35233e-12	0.321011	0.264	0.115	8.68502e-08	MAP3K8
TMEM144	2.3573e-12	0.857217	0.276	0.106	8.7034e-08	TMEM144
DAAM1	2.3764e-12	0.467977	0.326	0.11	8.7739e-08	DAAM1
ETV6	2.48619e-12	0.623715	0.733	0.577	9.17927e-08	ETV6
LPIN2	2.55274e-12	0.524524	0.574	0.362	9.42499e-08	LPIN2
ZMYND11	2.64372e-12	0.418919	0.461	0.268	9.76088e-08	ZMYND11
CAMTA1	2.70727e-12	0.776897	0.357	0.033	9.99549e-08	CAMTA1
NSL1	2.81013e-12	0.294389	0.271	0.129	1.03753e-07	NSL1
ATF7IP	2.8389e-12	0.37783	0.456	0.313	1.04815e-07	ATF7IP
CNTRL	2.85717e-12	0.381353	0.389	0.186	1.05489e-07	CNTRL
TERF2IP	3.0222e-12	0.428279	0.242	0.035	1.11583e-07	TERF2IP
PIAS2	3.03622e-12	0.332886	0.318	0.168	1.121e-07	PIAS2
LRBA	3.07206e-12	0.516349	0.565	0.376	1.13424e-07	LRBA
FBXO11	3.1762e-12	0.610639	0.69	0.476	1.17269e-07	FBXO11
WDPCP	3.20387e-12	0.603805	0.429	0.262	1.1829e-07	WDPCP
RYR1	3.24258e-12	0.422741	0.596	0.387	1.19719e-07	RYR1
CSDE1	3.24888e-12	0.382168	0.3	0.074	1.19952e-07	CSDE1
TBCA	3.52077e-12	0.410167	0.266	0.057	1.2999e-07	TBCA
RBM25	3.5434e-12	0.419809	0.488	0.299	1.30826e-07	RBM25
NSD3	3.6467e-12	0.507298	0.378	0.141	1.3464e-07	NSD3
ZNF438	3.69191e-12	0.39751	0.315	0.149	1.36309e-07	ZNF438
PRKAG2	3.72804e-12	0.647418	0.565	0.292	1.37643e-07	PRKAG2
MYO9A	3.73078e-12	0.471424	0.274	0.055	1.37744e-07	MYO9A
NUTM2A-AS1	3.84345e-12	0.362383	0.368	0.198	1.41904e-07	NUTM2A-AS1
MARCH6	3.8822e-12	0.478669	0.401	0.145	1.43335e-07	MARCH6
LINC01141	4.02206e-12	0.373153	0.468	0.297	1.48499e-07	LINC01141
NEMF	4.2131e-12	0.39692	0.41	0.219	1.55552e-07	NEMF
PGM5	4.57642e-12	0.358268	0.36	0.194	1.68966e-07	PGM5
AUH	4.59468e-12	0.396898	0.309	0.129	1.6964e-07	AUH
MAP4K5	4.6021e-12	0.610167	0.356	0.131	1.69914e-07	MAP4K5
TDRD3	4.8167e-12	0.34432	0.279	0.125	1.77837e-07	TDRD3
TMEM163	4.86404e-12	0.52829	0.297	0.09	1.79585e-07	TMEM163
INPP4A	5.16163e-12	0.368279	0.332	0.141	1.90572e-07	INPP4A
KCNK13	5.27516e-12	0.386892	0.323	0.153	1.94764e-07	KCNK13
LINC01094	5.33962e-12	0.340906	0.344	0.184	1.97144e-07	LINC01094
MARCH7	5.38463e-12	0.415868	0.407	0.186	1.98806e-07	MARCH7
MSRA	5.45432e-12	0.660636	0.291	0.027	2.01379e-07	MSRA
ZFR	5.65691e-12	0.43943	0.41	0.211	2.08859e-07	ZFR
ZNF710	5.80794e-12	0.460128	0.577	0.37	2.14435e-07	ZNF710
GAK	5.88993e-12	0.337249	0.359	0.172	2.17462e-07	GAK
PLPP1	6.00675e-12	0.437664	0.375	0.204	2.21775e-07	PLPP1
PLEKHA2	6.56297e-12	0.362779	0.375	0.176	2.42311e-07	PLEKHA2
ITGA9	6.60605e-12	0.440879	0.389	0.19	2.43902e-07	ITGA9
RAPGEF2	6.66233e-12	0.557962	0.469	0.262	2.4598e-07	RAPGEF2
SPATA5	6.72748e-12	0.375889	0.37	0.239	2.48385e-07	SPATA5
COG5	6.8884e-12	0.390573	0.509	0.382	2.54326e-07	COG5
CSTF3	7.05243e-12	0.307865	0.243	0.07	2.60383e-07	CSTF3
TCF25	7.27782e-12	0.547921	0.514	0.239	2.68704e-07	TCF25
AC093152.1	7.49543e-12	0.30691	0.276	0.137	2.76739e-07	AC093152.1
KIDINS220	7.7469e-12	0.465005	0.336	0.123	2.86023e-07	KIDINS220
SIPA1L1	7.7973e-12	0.750045	0.404	0.143	2.87884e-07	SIPA1L1
U2SURP	7.88293e-12	0.344463	0.301	0.123	2.91046e-07	U2SURP
BCO2	8.031e-12	0.318308	0.286	0.119	2.96512e-07	BCO2
UBE3A	8.06865e-12	0.651583	0.376	0.053	2.97902e-07	UBE3A
CHD6	8.12903e-12	0.443616	0.416	0.225	3.00132e-07	CHD6
HERC3	8.14671e-12	0.398748	0.362	0.16	3.00785e-07	HERC3
PSPC1	8.41816e-12	0.310088	0.352	0.213	3.10807e-07	PSPC1
SERPINB6	8.5968e-12	0.269516	0.339	0.204	3.17403e-07	SERPINB6
CEP85L	8.64498e-12	0.395063	0.275	0.106	3.19181e-07	CEP85L
SLC2A13	8.7016e-12	0.542385	0.379	0.157	3.21272e-07	SLC2A13
BICD1	8.81249e-12	0.447003	0.375	0.211	3.25366e-07	BICD1
TBC1D4	9.25918e-12	0.672166	0.587	0.342	3.41858e-07	TBC1D4
BDP1	9.31829e-12	0.419321	0.311	0.09	3.4404e-07	BDP1
TNRC18	9.54432e-12	0.361528	0.562	0.411	3.52386e-07	TNRC18
VPS8	9.59886e-12	0.30847	0.375	0.219	3.54399e-07	VPS8
PPP3CB	1.00508e-11	0.396876	0.358	0.162	3.71084e-07	PPP3CB
SHPRH	1.02229e-11	0.418573	0.368	0.196	3.77439e-07	SHPRH
BOD1L1	1.03379e-11	0.372573	0.415	0.239	3.81684e-07	BOD1L1
GARNL3	1.03944e-11	0.462664	0.41	0.241	3.8377e-07	GARNL3
AC009690.1	1.05408e-11	0.256474	0.299	0.184	3.89176e-07	AC009690.1
PPP1R12B	1.05952e-11	0.51388	0.305	0.125	3.91186e-07	PPP1R12B
PARP4	1.06502e-11	0.293597	0.299	0.131	3.93215e-07	PARP4
ZC3H13	1.08237e-11	0.409652	0.257	0.045	3.99624e-07	ZC3H13
MAP2K4	1.09315e-11	0.47108	0.328	0.098	4.03603e-07	MAP2K4
PSEN1	1.11159e-11	0.499216	0.404	0.219	4.1041e-07	PSEN1
DIP2A	1.11673e-11	0.535508	0.655	0.47	4.12307e-07	DIP2A
SCAF8	1.13678e-11	0.44849	0.466	0.26	4.19712e-07	SCAF8
RNF216	1.15159e-11	0.457995	0.445	0.217	4.2518e-07	RNF216
FDFT1	1.16333e-11	0.281263	0.227	0.092	4.29512e-07	FDFT1
ZXDC	1.20953e-11	0.320978	0.279	0.098	4.46572e-07	ZXDC
AKAP9	1.21443e-11	0.492348	0.445	0.254	4.48379e-07	AKAP9
LCP1	1.21783e-11	0.3074	0.258	0.106	4.49636e-07	LCP1
GALNT1	1.22802e-11	0.390225	0.387	0.223	4.53397e-07	GALNT1
GPBP1	1.28586e-11	0.469933	0.478	0.28	4.74752e-07	GPBP1
SF1	1.29218e-11	0.396895	0.421	0.215	4.77084e-07	SF1
TMOD1	1.30521e-11	0.382783	0.285	0.09	4.81897e-07	TMOD1
PI4KA	1.34913e-11	0.571101	0.359	0.051	4.98112e-07	PI4KA
CEP170	1.36436e-11	0.597733	0.666	0.44	5.03736e-07	CEP170
USP32	1.37566e-11	0.391075	0.439	0.26	5.07907e-07	USP32
KIF13B	1.39784e-11	0.535236	0.353	0.147	5.16096e-07	KIF13B
ZHX2	1.44518e-11	0.382786	0.232	0.082	5.33576e-07	ZHX2
UBE3D	1.48599e-11	0.287767	0.236	0.106	5.48643e-07	UBE3D
MYOF	1.50219e-11	0.371943	0.364	0.164	5.54622e-07	MYOF
AC097376.2	1.50377e-11	0.333805	0.351	0.207	5.55206e-07	AC097376.2
GNPTAB	1.51479e-11	0.348313	0.337	0.194	5.59277e-07	GNPTAB
SECISBP2	1.53287e-11	0.400973	0.398	0.207	5.6595e-07	SECISBP2
HEATR5B	1.55468e-11	0.365346	0.402	0.239	5.74004e-07	HEATR5B
ZCCHC11	1.58087e-11	0.537414	0.51	0.28	5.83674e-07	ZCCHC11
CLIP2	1.58404e-11	0.318843	0.276	0.135	5.84843e-07	CLIP2
AC007000.3	1.68755e-11	0.311106	0.347	0.198	6.23059e-07	AC007000.3
LINC01481	1.77049e-11	0.461624	0.243	0.067	6.53682e-07	LINC01481
ADD1	1.79324e-11	0.465032	0.337	0.112	6.62081e-07	ADD1
GPATCH8	1.83065e-11	0.500497	0.53	0.35	6.75893e-07	GPATCH8
DNAJB6	1.89296e-11	0.349203	0.274	0.078	6.989e-07	DNAJB6
GGNBP2	2.0163e-11	0.310766	0.328	0.168	7.44438e-07	GGNBP2
EPN2	2.04228e-11	0.801326	0.32	0.057	7.54029e-07	EPN2
FAM120B	2.06236e-11	0.371894	0.382	0.221	7.61444e-07	FAM120B
RASA1	2.09615e-11	0.613492	0.652	0.47	7.73921e-07	RASA1
SP140	2.23869e-11	0.278108	0.309	0.18	8.26548e-07	SP140
ARID4A	2.24084e-11	0.340187	0.301	0.123	8.27339e-07	ARID4A
UBA6-AS1	2.25747e-11	0.452598	0.182	0.031	8.33479e-07	UBA6-AS1
NCOR1	2.35737e-11	0.46549	0.544	0.364	8.70364e-07	NCOR1
RIC1	2.41713e-11	0.45586	0.411	0.202	8.92429e-07	RIC1
MYO5A	2.52994e-11	0.668518	0.334	0.057	9.34078e-07	MYO5A
SPRED1	2.58293e-11	0.771072	0.752	0.515	9.53645e-07	SPRED1
RPS6KA5	2.58491e-11	0.390565	0.365	0.213	9.54374e-07	RPS6KA5
AP2B1	2.65032e-11	0.555705	0.338	0.037	9.78523e-07	AP2B1
METTL15	2.67444e-11	0.441537	0.379	0.194	9.87429e-07	METTL15
SNX19	2.68347e-11	0.251835	0.249	0.11	9.90763e-07	SNX19
DSE	2.68705e-11	0.285648	0.193	0.035	9.92086e-07	DSE
OSBPL8	2.70492e-11	0.452483	0.348	0.141	9.98683e-07	OSBPL8
AL365273.2	2.83943e-11	0.295096	0.355	0.223	1.04835e-06	AL365273.2
BCAT1	2.89055e-11	0.352054	0.284	0.102	1.06722e-06	BCAT1
ZNF131	2.9077e-11	0.366715	0.35	0.164	1.07355e-06	ZNF131
WWC2	2.92052e-11	0.345757	0.322	0.149	1.07829e-06	WWC2
RAB7A	2.92835e-11	0.447263	0.487	0.309	1.08118e-06	RAB7A
RBM33	2.94054e-11	0.394917	0.41	0.207	1.08568e-06	RBM33
EVL	3.02917e-11	0.369944	0.581	0.45	1.1184e-06	EVL
ERCC6L2	3.03017e-11	0.342091	0.289	0.131	1.11877e-06	ERCC6L2
PDSS2	3.15717e-11	0.368231	0.393	0.231	1.16566e-06	PDSS2
GSK3B	3.16798e-11	0.467109	0.531	0.354	1.16965e-06	GSK3B
CD86	3.33587e-11	0.497279	0.512	0.319	1.23164e-06	CD86
POU2F1	3.35452e-11	0.539183	0.456	0.256	1.23852e-06	POU2F1
FAR1	3.42356e-11	0.388034	0.328	0.143	1.26401e-06	FAR1
ZNF721	3.51986e-11	0.368201	0.375	0.233	1.29957e-06	ZNF721
BROX	3.5936e-11	0.309233	0.365	0.227	1.32679e-06	BROX
ARHGEF6	3.67773e-11	0.368343	0.437	0.288	1.35785e-06	ARHGEF6
AC006001.2	3.7211e-11	0.351604	0.323	0.141	1.37387e-06	AC006001.2
C2CD5	3.76322e-11	0.390619	0.429	0.26	1.38942e-06	C2CD5
CTNNB1	3.7753e-11	0.337955	0.347	0.182	1.39388e-06	CTNNB1
ATP11A	3.84007e-11	0.44443	0.359	0.139	1.41779e-06	ATP11A
RSRP1	3.85975e-11	0.367594	0.489	0.333	1.42506e-06	RSRP1
RPL11	3.89774e-11	0.258002	0.155	0.01	1.43908e-06	RPL11
NAP1L4	3.93593e-11	0.453252	0.309	0.057	1.45319e-06	NAP1L4
FARS2	4.00816e-11	0.500792	0.435	0.272	1.47985e-06	FARS2
NR3C1	4.0415e-11	0.477348	0.536	0.378	1.49216e-06	NR3C1
LAMP2	4.05093e-11	0.367475	0.188	0.041	1.49565e-06	LAMP2
CASC4	4.12175e-11	0.43328	0.362	0.184	1.52179e-06	CASC4
FAM105A	4.18433e-11	0.405363	0.394	0.182	1.54489e-06	FAM105A
FCHO2	4.28173e-11	0.302804	0.271	0.11	1.58086e-06	FCHO2
TOGARAM1	4.29568e-11	0.360864	0.249	0.096	1.58601e-06	TOGARAM1
ZZZ3	4.30821e-11	0.427713	0.372	0.211	1.59064e-06	ZZZ3
RTTN	4.37314e-11	0.741749	0.515	0.284	1.61461e-06	RTTN
ABI2	4.39674e-11	0.495046	0.356	0.104	1.62332e-06	ABI2
LRMP	4.4722e-11	0.297256	0.434	0.305	1.65118e-06	LRMP
EPS15	4.48055e-11	0.420082	0.533	0.397	1.65426e-06	EPS15
DMTF1	4.61886e-11	0.314442	0.319	0.155	1.70533e-06	DMTF1
SPATA6	4.76913e-11	0.550713	0.342	0.137	1.76081e-06	SPATA6
MICU1	4.90216e-11	0.460432	0.269	0.055	1.80993e-06	MICU1
RALGAPA1	4.90441e-11	0.540001	0.429	0.235	1.81076e-06	RALGAPA1
AC006978.2	4.97606e-11	0.304449	0.38	0.243	1.83721e-06	AC006978.2
ROCK2	5.10965e-11	0.404062	0.334	0.129	1.88653e-06	ROCK2
GCC2	5.12122e-11	0.453668	0.305	0.059	1.8908e-06	GCC2
ASAP1	5.12682e-11	0.559179	0.365	0.135	1.89287e-06	ASAP1
ATP10D	5.31239e-11	0.294996	0.287	0.131	1.96139e-06	ATP10D
SDK1	5.32658e-11	1.08972	0.729	0.493	1.96663e-06	SDK1
KANSL1L	5.37051e-11	0.477269	0.473	0.29	1.98285e-06	KANSL1L
KIAA0232	5.38432e-11	0.481779	0.395	0.174	1.98794e-06	KIAA0232
USP54	5.66901e-11	0.578317	0.2	0.053	2.09305e-06	USP54
BTRC	5.71264e-11	0.41037	0.353	0.172	2.10916e-06	BTRC
TPM3	5.77926e-11	0.490286	0.327	0.072	2.13376e-06	TPM3
EML4	5.91633e-11	0.596607	0.669	0.421	2.18437e-06	EML4
SMC5	5.95805e-11	0.356033	0.358	0.184	2.19977e-06	SMC5
BRAF	5.96188e-11	0.638362	0.581	0.321	2.20119e-06	BRAF
YWHAE	6.14849e-11	0.405674	0.303	0.037	2.27009e-06	YWHAE
CACUL1	6.19659e-11	0.309149	0.33	0.176	2.28784e-06	CACUL1
TANK	6.32547e-11	0.384767	0.405	0.219	2.33543e-06	TANK
GIGYF2	6.41834e-11	0.417377	0.435	0.249	2.36972e-06	GIGYF2
ZNF248	6.42152e-11	0.332992	0.217	0.057	2.37089e-06	ZNF248
MSI2	6.67883e-11	0.513248	0.445	0.276	2.46589e-06	MSI2
C15orf41	6.91157e-11	0.363034	0.278	0.121	2.55182e-06	C15orf41
C14orf37	6.93285e-11	0.400129	0.386	0.213	2.55968e-06	C14orf37
ANOS1	7.03489e-11	0.29284	0.252	0.112	2.59735e-06	ANOS1
TRA2B	7.3822e-11	0.315001	0.392	0.254	2.72558e-06	TRA2B
TAOK3	7.54673e-11	0.487303	0.654	0.526	2.78633e-06	TAOK3
NEDD4L	8.01228e-11	0.444185	0.294	0.088	2.95821e-06	NEDD4L
PHF21A	8.34111e-11	0.444368	0.426	0.256	3.07962e-06	PHF21A
CARMIL1	8.36404e-11	0.338822	0.47	0.376	3.08809e-06	CARMIL1
SMAD2	8.41969e-11	0.474185	0.438	0.231	3.10863e-06	SMAD2
NUCKS1	8.82471e-11	0.431851	0.284	0.027	3.25817e-06	NUCKS1
REV3L	8.8665e-11	0.507035	0.407	0.258	3.2736e-06	REV3L
HNRNPD	8.93853e-11	0.332035	0.351	0.174	3.3002e-06	HNRNPD
USP47	8.94658e-11	0.526543	0.435	0.209	3.30317e-06	USP47
MARK3	9.13223e-11	0.425197	0.478	0.294	3.37171e-06	MARK3
XRCC5	9.219e-11	0.421021	0.491	0.323	3.40375e-06	XRCC5
TPCN1	9.32557e-11	0.253298	0.258	0.127	3.44309e-06	TPCN1
ENO4	9.33943e-11	0.437141	0.358	0.17	3.44821e-06	ENO4
PCNX1	9.56039e-11	0.432171	0.419	0.215	3.52979e-06	PCNX1
SETX	9.59944e-11	0.554261	0.574	0.346	3.54421e-06	SETX
HP1BP3	9.68146e-11	0.371329	0.405	0.233	3.57449e-06	HP1BP3
TNKS	9.83959e-11	0.477143	0.422	0.256	3.63288e-06	TNKS
GBE1	9.95416e-11	0.317887	0.297	0.155	3.67518e-06	GBE1
UBR1	1.00387e-10	0.414937	0.345	0.145	3.7064e-06	UBR1
MAX	1.02843e-10	0.338881	0.32	0.145	3.79706e-06	MAX
SFSWAP	1.03906e-10	0.326676	0.294	0.123	3.8363e-06	SFSWAP
POGZ	1.04216e-10	0.499769	0.447	0.231	3.84777e-06	POGZ
CD74	1.07203e-10	0.296835	0.724	0.644	3.95804e-06	CD74
ENOSF1	1.07503e-10	0.325344	0.189	0.063	3.96912e-06	ENOSF1
OLA1	1.08104e-10	0.392696	0.276	0.086	3.9913e-06	OLA1
CDC14B	1.10646e-10	0.59856	0.348	0.131	4.08516e-06	CDC14B
ATP2A2	1.13711e-10	0.429954	0.3	0.055	4.19834e-06	ATP2A2
ZKSCAN1	1.14326e-10	0.429775	0.288	0.106	4.22104e-06	ZKSCAN1
FUS	1.15334e-10	0.43349	0.495	0.309	4.25826e-06	FUS
SMYD3	1.26619e-10	0.781096	0.639	0.483	4.67491e-06	SMYD3
CBR4	1.27342e-10	0.334748	0.352	0.213	4.70158e-06	CBR4
CSF3R	1.31722e-10	0.320148	0.539	0.391	4.86332e-06	CSF3R
PCED1B	1.3668e-10	0.299996	0.389	0.276	5.04637e-06	PCED1B
MITF	1.37343e-10	0.338357	0.237	0.108	5.07083e-06	MITF
ARHGEF7	1.37604e-10	0.53676	0.363	0.098	5.08049e-06	ARHGEF7
AP2A2	1.39075e-10	0.40612	0.278	0.047	5.1348e-06	AP2A2
EXOC2	1.47263e-10	0.335358	0.278	0.119	5.43709e-06	EXOC2
DUSP16	1.47607e-10	0.385676	0.309	0.143	5.44979e-06	DUSP16
CYFIP1	1.4793e-10	0.802581	0.808	0.558	5.46174e-06	CYFIP1
NUTM2B-AS1	1.49699e-10	0.300837	0.383	0.252	5.52705e-06	NUTM2B-AS1
TAOK1	1.50976e-10	0.448332	0.508	0.337	5.5742e-06	TAOK1
AC024270.1	1.52306e-10	0.290189	0.271	0.123	5.62329e-06	AC024270.1
PAK1	1.55318e-10	0.531202	0.299	0.022	5.73449e-06	PAK1
CYB5R4	1.60275e-10	0.296106	0.27	0.11	5.91753e-06	CYB5R4
TRIM13	1.63395e-10	0.309239	0.427	0.299	6.03271e-06	TRIM13
DHRSX	1.70482e-10	0.346203	0.293	0.131	6.29438e-06	DHRSX
PAPD4	1.70595e-10	0.405512	0.606	0.485	6.29855e-06	PAPD4
TIAM1	1.71554e-10	0.443041	0.55	0.452	6.33393e-06	TIAM1
PPM1B	1.75252e-10	0.453586	0.391	0.219	6.47048e-06	PPM1B
RNF149	1.76192e-10	0.378112	0.456	0.28	6.50519e-06	RNF149
TNPO1	1.765e-10	0.322015	0.308	0.147	6.51656e-06	TNPO1
ABHD12	1.78251e-10	0.315662	0.376	0.229	6.58122e-06	ABHD12
SERTAD2	1.79714e-10	0.346291	0.281	0.1	6.6352e-06	SERTAD2
PLSCR1	1.81539e-10	0.27007	0.254	0.102	6.70262e-06	PLSCR1
STRBP	1.8236e-10	0.461006	0.404	0.217	6.73293e-06	STRBP
ZDHHC21	1.82382e-10	0.426517	0.354	0.157	6.73372e-06	ZDHHC21
PRKCE	1.87948e-10	0.647288	0.304	0.041	6.93923e-06	PRKCE
CUL1	1.97162e-10	0.353356	0.343	0.145	7.27941e-06	CUL1
LPAR6	2.02035e-10	0.282375	0.463	0.348	7.45933e-06	LPAR6
KDM2A	2.04769e-10	0.45424	0.528	0.321	7.56026e-06	KDM2A
SRRM1	2.05384e-10	0.360201	0.295	0.102	7.58299e-06	SRRM1
TRA2A	2.0739e-10	0.34585	0.434	0.309	7.65704e-06	TRA2A
CYTH1	2.07558e-10	0.359643	0.297	0.133	7.66324e-06	CYTH1
C10orf76	2.1046e-10	0.411749	0.477	0.264	7.77039e-06	C10orf76
ACAP2	2.14869e-10	0.470781	0.601	0.436	7.93319e-06	ACAP2
MTMR3	2.17163e-10	0.38791	0.419	0.219	8.01787e-06	MTMR3
EIF3E	2.21142e-10	0.274677	0.209	0.053	8.16478e-06	EIF3E
BICRAL	2.21162e-10	0.475669	0.445	0.264	8.16552e-06	BICRAL
ATRN	2.22262e-10	0.354258	0.411	0.264	8.20614e-06	ATRN
CD2AP	2.25574e-10	0.307353	0.323	0.17	8.32842e-06	CD2AP
PPP4R3B	2.28365e-10	0.266995	0.308	0.164	8.43148e-06	PPP4R3B
AC034195.1	2.30894e-10	0.301252	0.175	0.061	8.52482e-06	AC034195.1
B3GNT5	2.36452e-10	0.496265	0.478	0.262	8.73003e-06	B3GNT5
USP25	2.37481e-10	0.304539	0.339	0.217	8.76803e-06	USP25
UBXN4	2.37803e-10	0.431348	0.311	0.067	8.77993e-06	UBXN4
MOB3B	2.39962e-10	0.431184	0.196	0.074	8.85962e-06	MOB3B
ITPK1	2.4117e-10	0.355316	0.246	0.049	8.90423e-06	ITPK1
SMARCC1	2.48647e-10	0.320176	0.347	0.194	9.18028e-06	SMARCC1
BMPR2	2.50563e-10	0.627954	0.482	0.229	9.25105e-06	BMPR2
INTS10	2.51419e-10	0.39056	0.396	0.2	9.28266e-06	INTS10
HNRNPU	2.53357e-10	0.430307	0.424	0.204	9.3542e-06	HNRNPU
ATP6V0A1	2.71072e-10	0.481957	0.361	0.1	1.00082e-05	ATP6V0A1
ARSB	2.71573e-10	0.371089	0.308	0.139	1.00267e-05	ARSB
CREB3L2	2.76304e-10	0.273634	0.226	0.086	1.02014e-05	CREB3L2
HIBCH	2.79455e-10	0.448762	0.335	0.151	1.03178e-05	HIBCH
RCBTB2	2.81598e-10	0.27543	0.304	0.166	1.03969e-05	RCBTB2
FXR1	2.81809e-10	0.385438	0.259	0.045	1.04047e-05	FXR1
ZBTB38	2.83588e-10	0.365115	0.247	0.059	1.04704e-05	ZBTB38
PIK3AP1	2.83589e-10	0.428519	0.413	0.207	1.04704e-05	PIK3AP1
KIF26B	2.83909e-10	0.47356	0.308	0.131	1.04822e-05	KIF26B
ZFAND6	2.8799e-10	0.363198	0.436	0.274	1.06329e-05	ZFAND6
RGS1	2.93306e-10	0.455413	0.382	0.229	1.08291e-05	RGS1
LCP2	2.99883e-10	0.486783	0.377	0.17	1.1072e-05	LCP2
ZBED5	3.01788e-10	0.270034	0.222	0.082	1.11423e-05	ZBED5
RYBP	3.20189e-10	0.465738	0.282	0.112	1.18217e-05	RYBP
AL513327.1	3.20935e-10	0.304676	0.343	0.178	1.18492e-05	AL513327.1
ULK4	3.45639e-10	0.281001	0.289	0.176	1.27613e-05	ULK4
SUPT3H	3.48938e-10	0.523253	0.495	0.346	1.28831e-05	SUPT3H
DMXL1	3.50193e-10	0.362574	0.388	0.225	1.29295e-05	DMXL1
AVL9	3.60487e-10	0.418659	0.417	0.198	1.33096e-05	AVL9
HMBOX1	3.63143e-10	0.363311	0.378	0.225	1.34076e-05	HMBOX1
TTC7B	3.68292e-10	0.45616	0.297	0.076	1.35977e-05	TTC7B
HMGN1	3.695e-10	0.293365	0.207	0.031	1.36423e-05	HMGN1
PRMT2	3.69964e-10	0.32071	0.55	0.44	1.36594e-05	PRMT2
GPBP1L1	3.73574e-10	0.30087	0.335	0.18	1.37927e-05	GPBP1L1
ZNF91	3.75656e-10	0.317763	0.276	0.123	1.38696e-05	ZNF91
CBFB	3.77084e-10	0.452858	0.391	0.17	1.39223e-05	CBFB
TTC7A	3.89924e-10	0.31514	0.371	0.26	1.43964e-05	TTC7A
ABCA2	3.91406e-10	0.317471	0.111	0.002	1.44511e-05	ABCA2
HMGN3	3.94641e-10	0.384706	0.268	0.041	1.45706e-05	HMGN3
SLTM	4.02637e-10	0.345495	0.403	0.231	1.48658e-05	SLTM
TRPM7	4.05974e-10	0.29464	0.371	0.231	1.4989e-05	TRPM7
CEP192	4.06791e-10	0.332892	0.301	0.133	1.50191e-05	CEP192
ST3GAL6	4.13867e-10	0.356597	0.414	0.288	1.52804e-05	ST3GAL6
AKAP11	4.25599e-10	0.277516	0.176	0.025	1.57135e-05	AKAP11
FNBP4	4.40918e-10	0.394371	0.436	0.241	1.62791e-05	FNBP4
AC005165.1	4.46698e-10	0.282896	0.22	0.061	1.64926e-05	AC005165.1
LAMA2	4.47665e-10	0.583144	0.131	0.031	1.65282e-05	LAMA2
MON2	4.55732e-10	0.500416	0.48	0.27	1.68261e-05	MON2
GMDS	4.62114e-10	0.388533	0.336	0.182	1.70617e-05	GMDS
CNOT2	4.66323e-10	0.412572	0.462	0.258	1.72171e-05	CNOT2
ARID4B	4.77698e-10	0.468142	0.526	0.348	1.76371e-05	ARID4B
AFF4	4.96126e-10	0.401848	0.451	0.268	1.83175e-05	AFF4
ZNF609	4.99989e-10	0.511263	0.717	0.556	1.84601e-05	ZNF609
GLCCI1	5.61928e-10	0.470766	0.342	0.164	2.07469e-05	GLCCI1
NUMB	5.696e-10	0.587458	0.659	0.405	2.10302e-05	NUMB
FBXW11	5.73628e-10	0.539525	0.449	0.225	2.11789e-05	FBXW11
ARFIP1	5.77331e-10	0.317626	0.352	0.225	2.13156e-05	ARFIP1
NPTN	5.77426e-10	0.329676	0.194	0.022	2.13191e-05	NPTN
STAU2	5.93664e-10	0.358867	0.294	0.133	2.19187e-05	STAU2
HSPH1	6.11398e-10	0.537996	0.18	0.01	2.25734e-05	HSPH1
TAF15	6.23094e-10	0.379274	0.439	0.276	2.30053e-05	TAF15
PDE7A	6.23875e-10	0.353763	0.311	0.153	2.30341e-05	PDE7A
SECISBP2L	6.27006e-10	0.364012	0.189	0.037	2.31497e-05	SECISBP2L
RFX7	6.37625e-10	0.324908	0.356	0.233	2.35417e-05	RFX7
SYNRG	6.42356e-10	0.316082	0.396	0.26	2.37164e-05	SYNRG
FBXL20	6.44935e-10	0.366799	0.396	0.239	2.38116e-05	FBXL20
LRRFIP1	6.46868e-10	0.37062	0.391	0.262	2.3883e-05	LRRFIP1
OPA1	6.52786e-10	0.29457	0.3	0.151	2.41015e-05	OPA1
CTNNA1	6.55469e-10	0.43672	0.384	0.196	2.42006e-05	CTNNA1
EHBP1	6.55787e-10	0.523538	0.33	0.121	2.42123e-05	EHBP1
TLK1	6.65998e-10	0.338531	0.364	0.204	2.45893e-05	TLK1
ESRRG	6.67632e-10	0.723177	0.3	0.039	2.46496e-05	ESRRG
ATP6V1C1	6.80432e-10	0.270113	0.206	0.049	2.51222e-05	ATP6V1C1
SIL1	6.83679e-10	0.305099	0.355	0.219	2.52421e-05	SIL1
IQCB1	6.94436e-10	0.302485	0.341	0.184	2.56393e-05	IQCB1
ATXN7L1	7.0678e-10	0.367419	0.359	0.2	2.6095e-05	ATXN7L1
ATXN7	7.17621e-10	0.359717	0.339	0.151	2.64953e-05	ATXN7
PARP8	7.4251e-10	0.364333	0.378	0.247	2.74142e-05	PARP8
ALG13	7.45021e-10	0.336241	0.374	0.235	2.75069e-05	ALG13
NFATC2	7.47325e-10	0.374083	0.38	0.198	2.7592e-05	NFATC2
PIGN	7.48337e-10	0.2728	0.271	0.121	2.76293e-05	PIGN
LRPPRC	7.64907e-10	0.271011	0.235	0.098	2.82411e-05	LRPPRC
PRKDC	7.92751e-10	0.449974	0.36	0.112	2.92692e-05	PRKDC
ADGRG1	8.01637e-10	0.320458	0.393	0.225	2.95972e-05	ADGRG1
ZMYM2	8.1316e-10	0.450551	0.532	0.368	3.00227e-05	ZMYM2
RGS12	8.20926e-10	0.296605	0.318	0.198	3.03094e-05	RGS12
BCL2	8.50802e-10	0.630653	0.485	0.292	3.14125e-05	BCL2
MIR100HG	8.51207e-10	0.634242	0.198	0.02	3.14274e-05	MIR100HG
ARHGAP17	8.56649e-10	0.29097	0.306	0.149	3.16283e-05	ARHGAP17
NFE2L2	8.72645e-10	0.330205	0.383	0.245	3.22189e-05	NFE2L2
RAP2A	8.74859e-10	0.390217	0.263	0.045	3.23007e-05	RAP2A
S100PBP	8.78359e-10	0.263871	0.313	0.168	3.24299e-05	S100PBP
ZC3HAV1	8.84846e-10	0.28172	0.238	0.108	3.26694e-05	ZC3HAV1
JAK1	9.05123e-10	0.384254	0.421	0.243	3.3418e-05	JAK1
ANKAR	9.13679e-10	0.341814	0.313	0.145	3.3734e-05	ANKAR
CAMSAP2	9.51189e-10	0.468694	0.383	0.176	3.51188e-05	CAMSAP2
ARID1A	9.56954e-10	0.384099	0.443	0.274	3.53317e-05	ARID1A
MLLT10	9.57679e-10	0.416103	0.466	0.297	3.53585e-05	MLLT10
ERC1	9.6277e-10	0.602544	0.597	0.389	3.55464e-05	ERC1
ASAH1	9.94433e-10	0.272603	0.276	0.129	3.67155e-05	ASAH1
CLSTN1	1.0001e-09	0.354879	0.205	0.016	3.69249e-05	CLSTN1
BRWD1	1.00574e-09	0.438524	0.437	0.241	3.71328e-05	BRWD1
XPR1	1.01761e-09	0.416135	0.408	0.188	3.75713e-05	XPR1
LINC00894	1.01884e-09	0.250173	0.216	0.108	3.76164e-05	LINC00894
PLAGL1	1.03496e-09	0.361242	0.338	0.182	3.82118e-05	PLAGL1
REL	1.03755e-09	0.519974	0.421	0.155	3.83075e-05	REL
ANKRD28	1.05269e-09	0.423275	0.172	0.063	3.88665e-05	ANKRD28
AFTPH	1.08962e-09	0.327324	0.346	0.198	4.02298e-05	AFTPH
CMTM7	1.10119e-09	0.335006	0.401	0.243	4.0657e-05	CMTM7
MGEA5	1.10142e-09	0.358935	0.384	0.219	4.06654e-05	MGEA5
ITSN2	1.10862e-09	0.443879	0.534	0.346	4.09313e-05	ITSN2
CASD1	1.14072e-09	0.288363	0.212	0.053	4.21166e-05	CASD1
NPC1	1.15745e-09	0.304895	0.365	0.258	4.27342e-05	NPC1
CIITA	1.17431e-09	0.254844	0.235	0.104	4.33568e-05	CIITA
PDS5B	1.18276e-09	0.441551	0.351	0.151	4.36688e-05	PDS5B
TULP4	1.18434e-09	0.463992	0.262	0.061	4.3727e-05	TULP4
ANP32A	1.20515e-09	0.255053	0.265	0.127	4.44955e-05	ANP32A
IKZF2	1.22041e-09	0.350433	0.222	0.061	4.50586e-05	IKZF2
R3HCC1L	1.22819e-09	0.300533	0.287	0.155	4.53461e-05	R3HCC1L
FRS2	1.23793e-09	0.327575	0.313	0.157	4.57057e-05	FRS2
PUM1	1.25045e-09	0.364712	0.53	0.368	4.61679e-05	PUM1
AKAP10	1.29993e-09	0.376341	0.398	0.207	4.79948e-05	AKAP10
LARGE1	1.30677e-09	0.542784	0.195	0.022	4.82473e-05	LARGE1
DHRS9	1.33156e-09	0.257325	0.233	0.088	4.91625e-05	DHRS9
NAV1	1.34821e-09	0.53333	0.259	0.063	4.97771e-05	NAV1
VPS54	1.37142e-09	0.322796	0.337	0.198	5.06341e-05	VPS54
AMBRA1	1.37595e-09	0.356767	0.354	0.196	5.08013e-05	AMBRA1
NR1D2	1.38609e-09	0.314941	0.252	0.088	5.1176e-05	NR1D2
AC104123.1	1.39058e-09	0.279879	0.19	0.082	5.13415e-05	AC104123.1
ST3GAL5	1.39795e-09	0.401367	0.2	0.059	5.16136e-05	ST3GAL5
FOXJ3	1.42236e-09	0.420941	0.412	0.229	5.25149e-05	FOXJ3
SOS1	1.45099e-09	0.355256	0.459	0.313	5.35721e-05	SOS1
ENSA	1.46917e-09	0.364691	0.252	0.059	5.42433e-05	ENSA
KDM5A	1.49426e-09	0.328996	0.356	0.182	5.51697e-05	KDM5A
DICER1	1.50656e-09	0.469765	0.345	0.125	5.56237e-05	DICER1
MAPRE2	1.56019e-09	0.494428	0.244	0.029	5.76037e-05	MAPRE2
GATAD1	1.56152e-09	0.330226	0.32	0.157	5.76529e-05	GATAD1
R3HDM2	1.5858e-09	0.439876	0.59	0.45	5.85492e-05	R3HDM2
TRPC4AP	1.60106e-09	0.417778	0.392	0.219	5.91127e-05	TRPC4AP
YTHDC2	1.62813e-09	0.338124	0.425	0.28	6.01123e-05	YTHDC2
MYO6	1.63971e-09	0.512347	0.219	0.031	6.05396e-05	MYO6
C1QTNF3-AMACR	1.66415e-09	0.37157	0.225	0.09	6.14419e-05	C1QTNF3-AMACR
DLEU7	1.67197e-09	0.362428	0.823	0.791	6.17309e-05	DLEU7
MED12L	1.69668e-09	0.463136	0.669	0.562	6.26431e-05	MED12L
ASPH	1.74229e-09	0.404111	0.253	0.037	6.43271e-05	ASPH
FAM168A	1.77742e-09	0.35803	0.445	0.352	6.56242e-05	FAM168A
SNX1	1.81177e-09	0.360375	0.35	0.164	6.68923e-05	SNX1
ATP6V1B2	1.81541e-09	0.324908	0.247	0.049	6.70267e-05	ATP6V1B2
LCOR	1.83069e-09	0.501528	0.546	0.329	6.7591e-05	LCOR
ZNF106	1.83292e-09	0.302282	0.341	0.194	6.76732e-05	ZNF106
PDCD6IP	1.86075e-09	0.311138	0.365	0.211	6.87008e-05	PDCD6IP
ZNF451	1.87079e-09	0.284827	0.286	0.16	6.90713e-05	ZNF451
EPC1	1.87496e-09	0.484232	0.493	0.288	6.92255e-05	EPC1
ZNF532	1.90707e-09	0.372388	0.247	0.09	7.04109e-05	ZNF532
PACS1	1.93049e-09	0.40392	0.503	0.364	7.12754e-05	PACS1
ATR	1.9586e-09	0.315949	0.319	0.18	7.23134e-05	ATR
CNOT4	2.01505e-09	0.294376	0.387	0.264	7.43975e-05	CNOT4
SLC38A9	2.03778e-09	0.352526	0.34	0.19	7.5237e-05	SLC38A9
SLC25A12	2.07795e-09	0.350637	0.214	0.055	7.67201e-05	SLC25A12
FUT8	2.08751e-09	0.74106	0.285	0.123	7.70729e-05	FUT8
NUAK1	2.09699e-09	0.425719	0.263	0.035	7.74229e-05	NUAK1
CPEB3	2.14326e-09	0.656087	0.619	0.409	7.91314e-05	CPEB3
RPTOR	2.1455e-09	0.32684	0.318	0.168	7.92141e-05	RPTOR
TNIK	2.15392e-09	0.545622	0.169	0.029	7.9525e-05	TNIK
BIN1	2.15734e-09	0.375269	0.465	0.317	7.96511e-05	BIN1
UBE2E1	2.17436e-09	0.385053	0.472	0.333	8.02796e-05	UBE2E1
UGP2	2.17468e-09	0.313719	0.214	0.033	8.02912e-05	UGP2
RECK	2.17571e-09	0.432424	0.357	0.157	8.03292e-05	RECK
RABGEF1	2.19969e-09	0.3678	0.434	0.313	8.12148e-05	RABGEF1
SP3	2.21727e-09	0.342544	0.326	0.162	8.18637e-05	SP3
AC097103.2	2.24352e-09	0.328251	0.225	0.084	8.28332e-05	AC097103.2
DLEU1	2.28226e-09	0.468167	0.722	0.575	8.42635e-05	DLEU1
TAF1	2.29249e-09	0.306793	0.326	0.186	8.46412e-05	TAF1
SPG11	2.33032e-09	0.339057	0.396	0.247	8.60379e-05	SPG11
TLR1	2.3515e-09	0.269067	0.305	0.17	8.68199e-05	TLR1
NCOA6	2.35358e-09	0.361816	0.325	0.157	8.68965e-05	NCOA6
DYNC1H1	2.35616e-09	0.362567	0.216	0.031	8.69917e-05	DYNC1H1
STRN	2.36534e-09	0.310055	0.245	0.1	8.73307e-05	STRN
C11orf58	2.3784e-09	0.38949	0.251	0.033	8.7813e-05	C11orf58
TAPT1	2.40812e-09	0.252969	0.224	0.088	8.89101e-05	TAPT1
CCSER2	2.48327e-09	0.412038	0.336	0.168	9.16848e-05	CCSER2
HBS1L	2.5894e-09	0.328698	0.227	0.07	9.56033e-05	HBS1L
STXBP5	2.61396e-09	0.495498	0.227	0.018	9.65102e-05	STXBP5
ST3GAL3	2.66802e-09	0.319591	0.287	0.16	9.85059e-05	ST3GAL3
Z98749.3	2.67786e-09	0.323125	0.304	0.145	9.88691e-05	Z98749.3
SLC25A36	2.73976e-09	0.279524	0.227	0.07	0.000101155	SLC25A36
AXL	2.82119e-09	0.385053	0.42	0.237	0.000104161	AXL
ICA1	2.87167e-09	0.342087	0.215	0.047	0.000106025	ICA1
LRCH3	2.87738e-09	0.391743	0.379	0.233	0.000106236	LRCH3
PTCHD4	2.87769e-09	0.469826	0.154	0.018	0.000106247	PTCHD4
NRF1	2.88075e-09	0.401587	0.386	0.19	0.00010636	NRF1
SLC4A8	2.88851e-09	0.352931	0.193	0.039	0.000106647	SLC4A8
C3orf58	2.90149e-09	0.267175	0.161	0.041	0.000107126	C3orf58
PHF20L1	2.91094e-09	0.331391	0.259	0.096	0.000107475	PHF20L1
VWA8	2.92096e-09	0.3263	0.262	0.162	0.000107845	VWA8
HECTD1	2.94817e-09	0.402035	0.471	0.278	0.000108849	HECTD1
PTK2B	3.01059e-09	0.398862	0.283	0.076	0.000111154	PTK2B
TTC14	3.02539e-09	0.3057	0.324	0.151	0.0001117	TTC14
EPC2	3.03409e-09	0.356967	0.366	0.196	0.000112021	EPC2
CLCN3	3.07472e-09	0.323007	0.2	0.037	0.000113522	CLCN3
CDC42SE2	3.13489e-09	0.406296	0.548	0.425	0.000115743	CDC42SE2
AC090579.1	3.20476e-09	0.547459	0.411	0.258	0.000118323	AC090579.1
FOXN2	3.21451e-09	0.304705	0.245	0.102	0.000118683	FOXN2
KIF13A	3.22179e-09	0.620488	0.242	0.08	0.000118952	KIF13A
ENTPD1	3.30134e-09	0.530683	0.644	0.442	0.000121889	ENTPD1
BBS9	3.44336e-09	0.43021	0.296	0.147	0.000127132	BBS9
NSRP1	3.49449e-09	0.269463	0.366	0.231	0.00012902	NSRP1
MFF	3.53792e-09	0.346168	0.239	0.045	0.000130624	MFF
NDUFAF6	3.56525e-09	0.259523	0.289	0.172	0.000131633	NDUFAF6
AC068587.6	3.58371e-09	0.288161	0.29	0.176	0.000132314	AC068587.6
CHD2	3.68034e-09	0.458719	0.435	0.227	0.000135882	CHD2
SPAG9	3.71198e-09	0.461041	0.43	0.235	0.00013705	SPAG9
ABI1	3.71827e-09	0.36883	0.508	0.364	0.000137282	ABI1
CC2D2B	3.72985e-09	0.28659	0.235	0.096	0.00013771	CC2D2B
ZC3H6	3.73061e-09	0.34402	0.281	0.127	0.000137738	ZC3H6
CDC42	3.78424e-09	0.361966	0.267	0.049	0.000139718	CDC42
SLC23A2	3.86934e-09	0.367296	0.362	0.18	0.00014286	SLC23A2
HIP1	3.99536e-09	0.515419	0.195	0.049	0.000147513	HIP1
GALNT11	4.04928e-09	0.368193	0.286	0.1	0.000149504	GALNT11
KIF1B	4.10982e-09	0.618565	0.183	0.022	0.000151739	KIF1B
PURA	4.18067e-09	0.341828	0.218	0.031	0.000154355	PURA
FAM120A	4.25175e-09	0.278617	0.318	0.166	0.000156979	FAM120A
PXK	4.26477e-09	0.645828	0.19	0.043	0.000157459	PXK
ZFC3H1	4.34739e-09	0.308364	0.332	0.17	0.00016051	ZFC3H1
NDUFS4	4.40276e-09	0.275053	0.245	0.104	0.000162554	NDUFS4
CEP57	4.4993e-09	0.253336	0.223	0.1	0.000166118	CEP57
ERI3	4.51463e-09	0.278182	0.208	0.061	0.000166685	ERI3
CLTA	4.52788e-09	0.357516	0.232	0.029	0.000167174	CLTA
UGGT2	4.68929e-09	0.354758	0.377	0.26	0.000173133	UGGT2
GATAD2B	4.93581e-09	0.469094	0.464	0.239	0.000182235	GATAD2B
TM2D1	4.93678e-09	0.289018	0.212	0.045	0.000182271	TM2D1
RAB12	4.96039e-09	0.288918	0.273	0.133	0.000183143	RAB12
NBAS	4.97493e-09	0.455341	0.431	0.221	0.000183679	NBAS
LINC01091	5.0197e-09	0.287407	0.245	0.143	0.000185332	LINC01091
ELAVL4	5.17116e-09	0.282733	0.196	0.039	0.000190924	ELAVL4
AC009093.2	5.24588e-09	0.278193	0.213	0.07	0.000193683	AC009093.2
ANKMY1	5.34675e-09	0.259692	0.287	0.172	0.000197407	ANKMY1
DECR1	5.37638e-09	0.283857	0.245	0.11	0.000198501	DECR1
MAP3K3	5.46772e-09	0.31973	0.372	0.204	0.000201874	MAP3K3
RASA3	5.48749e-09	0.542186	0.431	0.164	0.000202604	RASA3
LPGAT1	5.50828e-09	0.597305	0.276	0.104	0.000203371	LPGAT1
METTL25	5.59829e-09	0.27065	0.198	0.076	0.000206695	METTL25
RNF38	5.7097e-09	0.410516	0.388	0.196	0.000210808	RNF38
MAP4	5.84447e-09	0.454759	0.307	0.092	0.000215784	MAP4
TBC1D12	5.86108e-09	0.477854	0.485	0.276	0.000216397	TBC1D12
FBXW4	5.86518e-09	0.299439	0.277	0.141	0.000216548	FBXW4
UBE2B	6.02802e-09	0.381142	0.264	0.045	0.00022256	UBE2B
TOP1	6.12086e-09	0.352632	0.402	0.254	0.000225988	TOP1
PTP4A2	6.14849e-09	0.294527	0.209	0.031	0.000227009	PTP4A2
GTF2I	6.22656e-09	0.34921	0.382	0.233	0.000229891	GTF2I
UBE4B	6.30424e-09	0.409096	0.326	0.18	0.000232759	UBE4B
SH3TC1	6.42476e-09	0.4417	0.447	0.209	0.000237209	SH3TC1
NCKAP1L	6.54266e-09	0.316219	0.428	0.247	0.000241562	NCKAP1L
ITCH	6.55235e-09	0.472642	0.479	0.288	0.000241919	ITCH
LMCD1-AS1	6.63578e-09	0.593721	0.214	0.094	0.000244999	LMCD1-AS1
MCM9	7.02074e-09	0.293744	0.258	0.106	0.000259213	MCM9
DMXL2	7.04143e-09	0.288811	0.208	0.051	0.000259977	DMXL2
SH3RF1	7.07019e-09	0.351985	0.228	0.082	0.000261038	SH3RF1
SLC22A23	7.1085e-09	0.412866	0.306	0.131	0.000262453	SLC22A23
AC104596.1	7.41116e-09	0.258323	0.135	0.043	0.000273627	AC104596.1
PBRM1	7.41495e-09	0.380191	0.473	0.321	0.000273767	PBRM1
SHOC2	7.43639e-09	0.27929	0.28	0.137	0.000274559	SHOC2
ALOX12-AS1	7.52418e-09	0.353734	0.29	0.135	0.0002778	ALOX12-AS1
WDR20	7.62424e-09	0.336985	0.275	0.123	0.000281494	WDR20
GOPC	7.6501e-09	0.268797	0.197	0.045	0.000282449	GOPC
VPS41	7.97984e-09	0.303718	0.325	0.182	0.000294624	VPS41
SPG7	8.00028e-09	0.302619	0.341	0.192	0.000295378	SPG7
SETBP1	8.00354e-09	0.466025	0.36	0.19	0.000295499	SETBP1
MIGA1	8.13143e-09	0.319956	0.229	0.063	0.000300221	MIGA1
UBE3C	8.23109e-09	0.404879	0.394	0.196	0.0003039	UBE3C
C4orf19	8.41119e-09	0.264692	0.26	0.131	0.00031055	C4orf19
ZNF708	8.50688e-09	0.382581	0.263	0.106	0.000314083	ZNF708
SYAP1	8.69026e-09	0.326531	0.187	0.102	0.000320853	SYAP1
RDX	8.72567e-09	0.402607	0.247	0.053	0.00032216	RDX
DENND4C	8.73156e-09	0.374108	0.375	0.2	0.000322378	DENND4C
PPHLN1	8.84108e-09	0.328487	0.322	0.174	0.000326422	PPHLN1
EHMT1	9.15671e-09	0.323939	0.322	0.16	0.000338075	EHMT1
NUBPL	9.36942e-09	0.342717	0.333	0.18	0.000345928	NUBPL
DHX36	9.44466e-09	0.29964	0.297	0.143	0.000348706	DHX36
KCNMB2-AS1	9.50621e-09	0.780053	0.241	0.061	0.000350979	KCNMB2-AS1
SEMA6A-AS1	9.62987e-09	0.30418	0.22	0.092	0.000355544	SEMA6A-AS1
ARMC8	9.63313e-09	0.329351	0.308	0.145	0.000355665	ARMC8
RYK	9.74907e-09	0.262486	0.241	0.121	0.000359945	RYK
LINC01184	9.75755e-09	0.401221	0.26	0.094	0.000360258	LINC01184
ZFPM2-AS1	9.87845e-09	0.514681	0.39	0.303	0.000364722	ZFPM2-AS1
CBLB	9.9131e-09	0.298101	0.25	0.121	0.000366001	CBLB
ZZEF1	1.00763e-08	0.339925	0.282	0.102	0.000372029	ZZEF1
NPL	1.02522e-08	0.251313	0.384	0.278	0.000378523	NPL
CCDC6	1.02789e-08	0.25532	0.194	0.055	0.000379508	CCDC6
RAB11FIP2	1.04035e-08	0.261614	0.184	0.041	0.000384107	RAB11FIP2
DYNC1I2	1.04443e-08	0.468124	0.268	0.031	0.000385613	DYNC1I2
MYRF	1.05579e-08	0.261054	0.101	0.002	0.000389809	MYRF
RSF1	1.06796e-08	0.414742	0.452	0.29	0.000394301	RSF1
C16orf62	1.1008e-08	0.372278	0.321	0.17	0.000406428	C16orf62
MTCH1	1.12536e-08	0.46785	0.402	0.125	0.000415495	MTCH1
FAM126B	1.1284e-08	0.283427	0.208	0.061	0.000416616	FAM126B
C11orf49	1.13825e-08	0.413841	0.243	0.053	0.000420253	C11orf49
WDR33	1.15493e-08	0.292678	0.358	0.213	0.000426413	WDR33
CHCHD3	1.18929e-08	0.353704	0.386	0.252	0.0004391	CHCHD3
YTHDC1	1.20588e-08	0.303715	0.278	0.106	0.000445224	YTHDC1
PIK3CA	1.24367e-08	0.290369	0.254	0.117	0.000459175	PIK3CA
APPL1	1.27021e-08	0.262019	0.222	0.065	0.000468976	APPL1
LINC00578	1.28632e-08	0.326038	0.229	0.1	0.000474922	LINC00578
RHEB	1.28726e-08	0.450235	0.291	0.065	0.000475269	RHEB
CHST15	1.30886e-08	0.251775	0.217	0.084	0.000483244	CHST15
SUGP2	1.32569e-08	0.314211	0.215	0.039	0.000489458	SUGP2
YAF2	1.36152e-08	0.365371	0.396	0.272	0.000502686	YAF2
GANC	1.41617e-08	0.275443	0.236	0.088	0.000522862	GANC
MAP2K5	1.42553e-08	0.451441	0.409	0.239	0.000526321	MAP2K5
PHTF2	1.42978e-08	0.283623	0.308	0.184	0.000527888	PHTF2
TPT1	1.43951e-08	0.273843	0.14	0.008	0.000531481	TPT1
MECP2	1.46564e-08	0.285925	0.349	0.227	0.00054113	MECP2
ATP6V1H	1.50297e-08	0.33502	0.228	0.033	0.000554912	ATP6V1H
LONP2	1.51222e-08	0.423747	0.513	0.337	0.000558326	LONP2
CNTLN	1.53713e-08	0.294317	0.28	0.16	0.000567524	CNTLN
LARP4B	1.56123e-08	0.418808	0.49	0.299	0.00057642	LARP4B
COA1	1.57591e-08	0.364017	0.446	0.301	0.000581843	COA1
CUL5	1.60063e-08	0.359258	0.389	0.204	0.000590967	CUL5
CNNM2	1.62108e-08	0.305854	0.232	0.108	0.000598519	CNNM2
SNX2	1.66155e-08	0.297322	0.323	0.162	0.000613463	SNX2
AC008914.1	1.66158e-08	0.268104	0.247	0.092	0.000613472	AC008914.1
LMBRD1	1.69056e-08	0.318487	0.351	0.227	0.000624171	LMBRD1
MAGI1	1.69637e-08	0.731252	0.254	0.053	0.000626317	MAGI1
CDK8	1.72822e-08	0.309935	0.299	0.18	0.000638074	CDK8
HDLBP	1.75506e-08	0.260547	0.274	0.131	0.000647988	HDLBP
MED27	1.80549e-08	0.34223	0.287	0.133	0.000666603	MED27
RNF115	1.80686e-08	0.305859	0.382	0.233	0.000667111	RNF115
RASA2	1.80812e-08	0.320528	0.305	0.147	0.000667574	RASA2
VPS29	1.83388e-08	0.27999	0.219	0.045	0.000677086	VPS29
TMEM131	1.91359e-08	0.348951	0.404	0.243	0.000706517	TMEM131
CAB39	1.97894e-08	0.383695	0.485	0.307	0.000730645	CAB39
LRRFIP2	2.00128e-08	0.481232	0.309	0.121	0.000738893	LRRFIP2
EXOC6	2.06608e-08	0.402941	0.381	0.231	0.000762819	EXOC6
CLEC16A	2.07205e-08	0.361659	0.322	0.153	0.000765021	CLEC16A
TCF7L2	2.0864e-08	0.350188	0.343	0.198	0.000770319	TCF7L2
POLK	2.11507e-08	0.372269	0.379	0.209	0.000780904	POLK
RBM6	2.13175e-08	0.449122	0.627	0.487	0.000787064	RBM6
ACSL4	2.13241e-08	0.396467	0.367	0.178	0.000787308	ACSL4
ARMCX4	2.14511e-08	0.331535	0.293	0.133	0.000791994	ARMCX4
VPS13D	2.16369e-08	0.457722	0.503	0.301	0.000798855	VPS13D
XRN1	2.18702e-08	0.440336	0.41	0.221	0.000807469	XRN1
ETNK1	2.21362e-08	0.419542	0.452	0.286	0.000817291	ETNK1
GPD2	2.21634e-08	0.371477	0.301	0.141	0.000818293	GPD2
AGPS	2.2315e-08	0.255305	0.254	0.115	0.000823893	AGPS
TOP2B	2.23828e-08	0.277696	0.243	0.088	0.000826394	TOP2B
GPATCH2	2.30662e-08	0.287252	0.289	0.153	0.000851627	GPATCH2
APP	2.36091e-08	0.769811	0.207	0.016	0.00087167	APP
FNBP1L	2.36701e-08	0.271898	0.289	0.149	0.000873925	FNBP1L
NDUFAF2	2.40805e-08	0.302479	0.185	0.033	0.000889076	NDUFAF2
SPPL3	2.42279e-08	0.461402	0.47	0.284	0.000894517	SPPL3
STK4	2.53037e-08	0.49521	0.515	0.286	0.000934238	STK4
PPP1CB	2.57192e-08	0.400113	0.258	0.022	0.000949578	PPP1CB
KLHL8	2.68545e-08	0.293673	0.237	0.086	0.000991496	KLHL8
ATE1	2.69137e-08	0.378517	0.331	0.196	0.000993679	ATE1
MKL2	2.72051e-08	0.39177	0.177	0.012	0.00100444	MKL2
PHACTR4	2.76823e-08	0.35122	0.375	0.227	0.00102206	PHACTR4
TPR	2.77011e-08	0.251071	0.214	0.065	0.00102275	TPR
RHOT1	2.77647e-08	0.289769	0.372	0.227	0.0010251	RHOT1
KMT2E	2.78587e-08	0.440053	0.549	0.413	0.00102857	KMT2E
APBA2	2.78637e-08	0.37535	0.231	0.045	0.00102876	APBA2
ERP44	2.78812e-08	0.268672	0.32	0.176	0.0010294	ERP44
PSIP1	2.81302e-08	0.282267	0.178	0.014	0.0010386	PSIP1
SLMAP	2.83667e-08	0.325329	0.298	0.162	0.00104733	SLMAP
SRGN	2.85306e-08	0.371074	0.469	0.321	0.00105338	SRGN
PRDM2	2.8855e-08	0.399965	0.423	0.239	0.00106535	PRDM2
KIF2A	2.89347e-08	0.394801	0.347	0.184	0.0010683	KIF2A
ICE1	2.90361e-08	0.278773	0.21	0.051	0.00107204	ICE1
SYNJ1	2.91091e-08	0.360584	0.227	0.033	0.00107474	SYNJ1
CREB5	2.92965e-08	0.721295	0.17	0.047	0.00108165	CREB5
SLIRP	3.02246e-08	0.307881	0.224	0.055	0.00111592	SLIRP
KAT6B	3.02955e-08	0.377658	0.31	0.16	0.00111854	KAT6B
ZFYVE16	3.0303e-08	0.554433	0.333	0.19	0.00111882	ZFYVE16
SWAP70	3.04881e-08	0.337809	0.362	0.186	0.00112565	SWAP70
IGF1R	3.0832e-08	0.449819	0.289	0.121	0.00113835	IGF1R
BTBD9	3.12076e-08	0.667053	0.542	0.333	0.00115222	BTBD9
FAM13B	3.13446e-08	0.457702	0.46	0.28	0.00115727	FAM13B
BTAF1	3.1661e-08	0.389756	0.376	0.168	0.00116896	BTAF1
LARP1	3.1676e-08	0.33468	0.224	0.037	0.00116951	LARP1
DDX60L	3.21013e-08	0.290757	0.228	0.063	0.00118521	DDX60L
TTC1	3.32994e-08	0.263746	0.198	0.047	0.00122945	TTC1
AGO3	3.34773e-08	0.450695	0.447	0.266	0.00123601	AGO3
IL1RAP	3.35337e-08	0.641454	0.456	0.211	0.0012381	IL1RAP
KIAA1468	3.36143e-08	0.307571	0.376	0.231	0.00124107	KIAA1468
SLX4IP	3.43328e-08	0.260811	0.239	0.108	0.0012676	SLX4IP
PPM1K	3.47364e-08	0.326239	0.193	0.02	0.0012825	PPM1K
NT5DC1	3.48295e-08	0.276698	0.153	0.061	0.00128594	NT5DC1
TFCP2	3.59316e-08	0.378514	0.4	0.241	0.00132663	TFCP2
CEP68	3.8104e-08	0.26262	0.216	0.072	0.00140684	CEP68
FAM107B	3.86511e-08	0.594494	0.161	0.027	0.00142704	FAM107B
KIAA1551	3.90694e-08	0.262032	0.246	0.098	0.00144248	KIAA1551
APPBP2	3.99866e-08	0.303242	0.291	0.151	0.00147634	APPBP2
NDUFA10	4.012e-08	0.328137	0.21	0.043	0.00148127	NDUFA10
NUDCD3	4.05369e-08	0.357669	0.249	0.055	0.00149666	NUDCD3
EFR3A	4.11299e-08	0.375732	0.235	0.022	0.00151856	EFR3A
CDK17	4.19939e-08	0.337364	0.275	0.125	0.00155046	CDK17
TTBK2	4.23398e-08	0.306518	0.319	0.192	0.00156323	TTBK2
SSBP1	4.2481e-08	0.263751	0.192	0.031	0.00156844	SSBP1
TUBGCP3	4.24895e-08	0.263952	0.235	0.098	0.00156875	TUBGCP3
MSN	4.27649e-08	0.393372	0.344	0.147	0.00157892	MSN
DOCK1	4.29863e-08	0.4481	0.153	0.031	0.0015871	DOCK1
AMD1	4.33698e-08	0.351345	0.204	0.029	0.00160126	AMD1
CLNS1A	4.36536e-08	0.29093	0.205	0.041	0.00161174	CLNS1A
SETD5	4.37158e-08	0.441115	0.525	0.36	0.00161403	SETD5
S100Z	4.44986e-08	0.329503	0.282	0.135	0.00164293	S100Z
YPEL2	4.45668e-08	0.357882	0.277	0.129	0.00164545	YPEL2
STAG2	4.4769e-08	0.400265	0.445	0.26	0.00165292	STAG2
ALMS1	4.55952e-08	0.260189	0.207	0.084	0.00168342	ALMS1
KIAA0930	4.56836e-08	0.430496	0.262	0.031	0.00168668	KIAA0930
CACNB4	4.59307e-08	0.45111	0.421	0.245	0.00169581	CACNB4
MFSD11	4.6528e-08	0.27801	0.309	0.155	0.00171786	MFSD11
C12orf76	4.66479e-08	0.269704	0.215	0.082	0.00172229	C12orf76
RALGPS1	4.66716e-08	0.310586	0.19	0.055	0.00172316	RALGPS1
ACACA	4.69277e-08	0.398968	0.321	0.157	0.00173262	ACACA
CDH20	4.6937e-08	0.830785	0.152	0.014	0.00173296	CDH20
DNM1L	4.71425e-08	0.405878	0.315	0.125	0.00174055	DNM1L
KIAA0319L	4.76752e-08	0.275707	0.323	0.209	0.00176022	KIAA0319L
DCAF10	4.95648e-08	0.32932	0.307	0.166	0.00182998	DCAF10
TOM1L2	5.10219e-08	0.325733	0.21	0.061	0.00188378	TOM1L2
AHCYL1	5.15487e-08	0.353345	0.227	0.033	0.00190323	AHCYL1
INSR	5.27696e-08	0.480987	0.349	0.133	0.00194831	INSR
THUMPD2	5.32335e-08	0.275269	0.238	0.086	0.00196544	THUMPD2
RAB6A	5.50788e-08	0.412955	0.334	0.137	0.00203356	RAB6A
CIR1	5.52148e-08	0.287823	0.221	0.059	0.00203859	CIR1
C5orf42	5.53596e-08	0.335483	0.217	0.063	0.00204393	C5orf42
IBTK	5.64103e-08	0.336028	0.318	0.16	0.00208272	IBTK
JUN	5.65421e-08	0.257577	0.218	0.129	0.00208759	JUN
ARHGAP18	5.65995e-08	0.261938	0.223	0.112	0.00208971	ARHGAP18
SNRNP70	5.71662e-08	0.332664	0.428	0.299	0.00211063	SNRNP70
UPF3A	5.77266e-08	0.356632	0.204	0.031	0.00213132	UPF3A
SAMD4B	5.9767e-08	0.299848	0.213	0.057	0.00220666	SAMD4B
MIR181A2HG	6.05099e-08	0.293574	0.22	0.086	0.00223409	MIR181A2HG
FARP2	6.0843e-08	0.304138	0.252	0.102	0.00224638	FARP2
HTT	6.10396e-08	0.368276	0.301	0.108	0.00225364	HTT
WAPL	6.19635e-08	0.301352	0.355	0.204	0.00228776	WAPL
AEBP2	6.24624e-08	0.445416	0.218	0.029	0.00230618	AEBP2
NDUFS1	6.29267e-08	0.282945	0.182	0.02	0.00232332	NDUFS1
RALY	6.32326e-08	0.44232	0.408	0.174	0.00233461	RALY
RSRC2	6.34438e-08	0.252526	0.245	0.1	0.00234241	RSRC2
SERINC5	6.35157e-08	0.37258	0.235	0.108	0.00234506	SERINC5
RORA	6.36914e-08	0.929045	0.191	0.035	0.00235155	RORA
SEC14L1	6.46109e-08	0.481915	0.453	0.254	0.0023855	SEC14L1
ZHX3	6.4729e-08	0.408393	0.173	0.027	0.00238986	ZHX3
ABCG1	6.55631e-08	0.331765	0.194	0.045	0.00242066	ABCG1
KRCC1	6.64744e-08	0.25355	0.269	0.149	0.0024543	KRCC1
DYNC1LI2	6.65105e-08	0.268492	0.165	0.029	0.00245564	DYNC1LI2
SAMD4A	6.66551e-08	0.343371	0.257	0.123	0.00246097	SAMD4A
IWS1	6.8587e-08	0.304533	0.254	0.09	0.0025323	IWS1
ZDHHC20	6.97929e-08	0.393926	0.271	0.141	0.00257682	ZDHHC20
PHKB	7.06671e-08	0.392791	0.403	0.207	0.0026091	PHKB
UBAC2	7.09646e-08	0.460126	0.59	0.399	0.00262009	UBAC2
RNASEH2B	7.10007e-08	0.283108	0.275	0.125	0.00262142	RNASEH2B
PHC3	7.3042e-08	0.397216	0.445	0.249	0.00269678	PHC3
CLOCK	7.44751e-08	0.296238	0.281	0.162	0.0027497	CLOCK
MAP3K4	7.47166e-08	0.258482	0.222	0.086	0.00275861	MAP3K4
RNF111	7.52127e-08	0.391626	0.573	0.429	0.00277693	RNF111
KMT5B	7.59923e-08	0.311923	0.322	0.17	0.00280571	KMT5B
TBC1D15	7.70875e-08	0.277473	0.28	0.121	0.00284615	TBC1D15
LOXL3	7.7493e-08	0.252402	0.279	0.129	0.00286112	LOXL3
LSM14A	7.76237e-08	0.337507	0.417	0.243	0.00286594	LSM14A
DDHD1	7.81564e-08	0.275589	0.179	0.047	0.00288561	DDHD1
BRD4	7.9916e-08	0.334247	0.366	0.192	0.00295058	BRD4
WDR37	8.13524e-08	0.309604	0.362	0.221	0.00300361	WDR37
MTERF1	8.19849e-08	0.279367	0.212	0.096	0.00302697	MTERF1
RASSF4	8.23574e-08	0.371084	0.338	0.166	0.00304072	RASSF4
TMTC2	8.28168e-08	1.09194	0.175	0.057	0.00305768	TMTC2
CD163	8.31357e-08	0.277766	0.058	0.039	0.00306945	CD163
MAGI2	8.38913e-08	1.8889	0.177	0.039	0.00309735	MAGI2
ZNF207	8.65156e-08	0.314659	0.384	0.217	0.00319424	ZNF207
TXNIP	8.65475e-08	0.280465	0.202	0.078	0.00319542	TXNIP
CELF1	8.72935e-08	0.356154	0.528	0.358	0.00322296	CELF1
HOOK3	8.8215e-08	0.42317	0.351	0.149	0.00325699	HOOK3
SLF2	8.85695e-08	0.292136	0.268	0.139	0.00327007	SLF2
KPNA4	8.901e-08	0.25437	0.303	0.178	0.00328634	KPNA4
TTC19	9.01997e-08	0.316906	0.374	0.256	0.00333026	TTC19
BNIP3L	9.15007e-08	0.275978	0.226	0.08	0.0033783	BNIP3L
PIGC	9.15952e-08	0.33935	0.176	0.027	0.00338179	PIGC
RB1	9.28438e-08	0.492111	0.673	0.528	0.00342789	RB1
FAM69A	9.38101e-08	0.386965	0.256	0.117	0.00346356	FAM69A
SLC25A46	9.44346e-08	0.289328	0.191	0.031	0.00348662	SLC25A46
KLHL24	9.48769e-08	0.261501	0.305	0.172	0.00350295	KLHL24
SESN3	9.52896e-08	0.430668	0.307	0.104	0.00351819	SESN3
MYO1D	9.58021e-08	0.485138	0.161	0.022	0.00353711	MYO1D
MTA3	9.73195e-08	0.268126	0.263	0.145	0.00359313	MTA3
SYNDIG1	9.90413e-08	0.38867	0.847	0.81	0.0036567	SYNDIG1
CNOT6L	9.96264e-08	0.268795	0.269	0.123	0.00367831	CNOT6L
SLC30A9	1.0068e-07	0.299581	0.256	0.094	0.00371719	SLC30A9
ZYG11B	1.0139e-07	0.281657	0.2	0.047	0.00374341	ZYG11B
ACTR2	1.01616e-07	0.322705	0.566	0.436	0.00375175	ACTR2
PIKFYVE	1.039e-07	0.253599	0.278	0.135	0.0038361	PIKFYVE
KIAA1328	1.05928e-07	0.494128	0.384	0.217	0.00391097	KIAA1328
MAGED1	1.06598e-07	0.292589	0.186	0.055	0.0039357	MAGED1
MTX2	1.08038e-07	0.307254	0.193	0.033	0.00398887	MTX2
IFNGR2	1.09074e-07	0.335401	0.484	0.362	0.00402714	IFNGR2
AKAP6	1.09149e-07	0.883367	0.162	0.02	0.00402988	AKAP6
USP4	1.10937e-07	0.425456	0.44	0.245	0.00409589	USP4
DNAJA1	1.12247e-07	0.276697	0.146	0.008	0.00414427	DNAJA1
TRAK1	1.13762e-07	0.374858	0.466	0.303	0.0042002	TRAK1
SLCO3A1	1.17908e-07	0.606973	0.158	0.055	0.00435329	SLCO3A1
RBM5	1.18324e-07	0.277932	0.304	0.162	0.00436866	RBM5
EP300	1.18959e-07	0.271845	0.394	0.272	0.00439209	EP300
MCCC1	1.22219e-07	0.285153	0.297	0.172	0.00451244	MCCC1
CAPN7	1.23382e-07	0.30964	0.284	0.117	0.00455539	CAPN7
YLPM1	1.2339e-07	0.25484	0.32	0.215	0.00455568	YLPM1
ATF7IP2	1.2378e-07	0.317267	0.362	0.233	0.0045701	ATF7IP2
SGO1-AS1	1.26762e-07	0.298062	0.119	0.037	0.00468017	SGO1-AS1
MNAT1	1.28422e-07	0.357649	0.239	0.055	0.00474146	MNAT1
MAPK14	1.29208e-07	0.254287	0.262	0.149	0.00477049	MAPK14
PTPN14	1.29632e-07	0.333623	0.272	0.119	0.00478616	PTPN14
FOCAD	1.30715e-07	0.341244	0.155	0.022	0.00482612	FOCAD
CLIP1	1.3891e-07	0.334431	0.302	0.129	0.0051287	CLIP1
UBE2E3	1.39776e-07	0.395991	0.343	0.186	0.00516066	UBE2E3
ARPC2	1.40839e-07	0.33692	0.435	0.28	0.00519993	ARPC2
CBFA2T2	1.44974e-07	0.322832	0.342	0.239	0.00535257	CBFA2T2
ELK3	1.45695e-07	0.281173	0.282	0.129	0.00537922	ELK3
KLHL6	1.46819e-07	0.381788	0.243	0.051	0.0054207	KLHL6
SLC35F5	1.48635e-07	0.251336	0.256	0.125	0.00548774	SLC35F5
NAA25	1.50096e-07	0.277161	0.309	0.18	0.0055417	NAA25
NAP1L1	1.50152e-07	0.369792	0.215	0.012	0.00554375	NAP1L1
NMT1	1.52916e-07	0.275589	0.209	0.049	0.0056458	NMT1
VPS50	1.54313e-07	0.287267	0.26	0.119	0.0056974	VPS50
ZCCHC6	1.55993e-07	0.379452	0.367	0.196	0.00575944	ZCCHC6
GNAI3	1.61197e-07	0.25928	0.284	0.143	0.00595154	GNAI3
NAA20	1.61914e-07	0.318469	0.275	0.098	0.00597802	NAA20
MED13	1.63224e-07	0.442907	0.424	0.198	0.00602639	MED13
RSRC1	1.63859e-07	0.333301	0.472	0.352	0.00604986	RSRC1
SCAI	1.63919e-07	0.339402	0.223	0.067	0.00605206	SCAI
PITPNC1	1.6505e-07	0.437677	0.178	0.057	0.00609379	PITPNC1
RABEP1	1.68054e-07	0.335975	0.505	0.366	0.00620471	RABEP1
MEGF9	1.74638e-07	0.354216	0.155	0.022	0.00644782	MEGF9
RASSF8	1.74999e-07	0.524199	0.48	0.329	0.00646112	RASSF8
SRSF5	1.78298e-07	0.301133	0.286	0.104	0.00658292	SRSF5
PPP2R5C	1.78979e-07	0.3696	0.481	0.333	0.00660808	PPP2R5C
NSD1	1.81009e-07	0.391419	0.481	0.321	0.00668305	NSD1
ARPC5	1.81159e-07	0.259168	0.186	0.025	0.00668858	ARPC5
ATXN2	1.81492e-07	0.405456	0.454	0.299	0.00670087	ATXN2
AC008591.1	1.82746e-07	0.3029	0.165	0.078	0.00674717	AC008591.1
MCPH1	1.83787e-07	0.333327	0.324	0.198	0.00678562	MCPH1
SRRM2	1.83884e-07	0.379135	0.599	0.456	0.00678917	SRRM2
ABL1	1.84558e-07	0.366206	0.383	0.249	0.00681406	ABL1
UBR2	1.90189e-07	0.343908	0.406	0.247	0.00702197	UBR2
MGA	1.93851e-07	0.315238	0.299	0.149	0.00715717	MGA
EYA3	1.96113e-07	0.262115	0.306	0.192	0.0072407	EYA3
PIK3C2A	2.0014e-07	0.311773	0.328	0.172	0.00738938	PIK3C2A
RHOA	2.00279e-07	0.257141	0.302	0.155	0.00739449	RHOA
CACNA1A	2.0172e-07	0.712977	0.527	0.313	0.0074477	CACNA1A
CSNK1A1	2.0295e-07	0.362919	0.436	0.247	0.00749313	CSNK1A1
NFYC	2.03828e-07	0.268725	0.258	0.106	0.00752554	NFYC
ORMDL1	2.05599e-07	0.376972	0.342	0.143	0.00759092	ORMDL1
ANKRD36C	2.09037e-07	0.31936	0.203	0.047	0.00771787	ANKRD36C
PPP4R2	2.09934e-07	0.287957	0.258	0.104	0.00775099	PPP4R2
URI1	2.10262e-07	0.32764	0.353	0.223	0.00776308	URI1
HIBADH	2.15826e-07	0.263183	0.229	0.147	0.00796851	HIBADH
CPEB2	2.16136e-07	0.272854	0.176	0.047	0.00797995	CPEB2
USP14	2.18012e-07	0.284336	0.184	0.029	0.00804921	USP14
KLHL2	2.20182e-07	0.338524	0.213	0.031	0.00812934	KLHL2
SPEN	2.21389e-07	0.278428	0.328	0.18	0.00817392	SPEN
ADAMTSL2	2.22397e-07	0.326277	0.333	0.184	0.00821112	ADAMTSL2
TPD52	2.24672e-07	0.418578	0.239	0.07	0.00829512	TPD52
MTMR10	2.27602e-07	0.331882	0.267	0.074	0.00840328	MTMR10
LINC01278	2.30725e-07	0.352686	0.251	0.112	0.00851861	LINC01278
ARIH2	2.30925e-07	0.298415	0.299	0.143	0.00852597	ARIH2
VEZT	2.32359e-07	0.395169	0.302	0.123	0.00857893	VEZT
AL158071.3	2.33774e-07	0.35682	0.233	0.049	0.00863118	AL158071.3
PPM1L	2.33934e-07	0.383006	0.192	0.029	0.00863707	PPM1L
SKIV2L2	2.34393e-07	0.266268	0.325	0.192	0.00865402	SKIV2L2
PCGF5	2.37012e-07	0.391194	0.195	0.022	0.00875071	PCGF5
MAPK8	2.37794e-07	0.417924	0.341	0.207	0.00877959	MAPK8
CCDC82	2.4077e-07	0.269957	0.165	0.027	0.00888946	CCDC82
TGOLN2	2.42872e-07	0.290348	0.209	0.027	0.00896709	TGOLN2
ZCCHC7	2.48079e-07	0.470821	0.431	0.294	0.00915933	ZCCHC7
WNT2B	2.5113e-07	0.346131	0.373	0.235	0.00927196	WNT2B
USP33	2.55414e-07	0.334831	0.353	0.204	0.00943014	USP33
PBX1	2.60226e-07	0.515876	0.159	0.018	0.0096078	PBX1
EIF3H	2.66773e-07	0.250511	0.27	0.147	0.00984953	EIF3H
NEK1	2.69559e-07	0.271744	0.242	0.141	0.00995237	NEK1
MFSD14C	2.71913e-07	0.257626	0.303	0.178	0.0100393	MFSD14C
BMPR1A	2.7194e-07	0.277638	0.29	0.17	0.0100403	BMPR1A
STK24	2.77348e-07	0.343329	0.325	0.131	0.01024	STK24
THOC1	2.7958e-07	0.262032	0.233	0.096	0.0103224	THOC1
ANAPC5	2.80447e-07	0.257936	0.265	0.139	0.0103544	ANAPC5
CADPS2	2.85004e-07	0.362657	0.147	0.01	0.0105226	CADPS2
DENND5A	2.87333e-07	0.432911	0.388	0.204	0.0106086	DENND5A
NRDC	2.94523e-07	0.384417	0.435	0.264	0.0108741	NRDC
HECTD4	2.95036e-07	0.443156	0.328	0.127	0.010893	HECTD4
USP10	3.03503e-07	0.311805	0.292	0.119	0.0112056	USP10
PMEPA1	3.08254e-07	0.328957	0.326	0.16	0.0113811	PMEPA1
QSER1	3.2065e-07	0.284465	0.315	0.178	0.0118387	QSER1
PPIG	3.21217e-07	0.261687	0.308	0.184	0.0118597	PPIG
SRSF4	3.22291e-07	0.292837	0.373	0.217	0.0118993	SRSF4
USP22	3.28216e-07	0.349387	0.237	0.033	0.0121181	USP22
REPS1	3.33902e-07	0.264087	0.274	0.143	0.012328	REPS1
PPFIA1	3.34283e-07	0.265507	0.284	0.174	0.0123421	PPFIA1
COL4A3BP	3.38265e-07	0.289921	0.329	0.209	0.0124891	COL4A3BP
TMEM161B-AS1	3.3906e-07	0.606928	0.234	0.016	0.0125184	TMEM161B-AS1
GLUL	3.41022e-07	0.371367	0.237	0.025	0.0125909	GLUL
MKL1	3.52345e-07	0.366442	0.42	0.256	0.0130089	MKL1
CADM2	3.5639e-07	1.80272	0.164	0.027	0.0131583	CADM2
SPIRE1	3.65148e-07	0.41785	0.233	0.025	0.0134816	SPIRE1
NLGN4Y	3.71398e-07	0.31452	0.194	0.123	0.0137124	NLGN4Y
ME2	3.74293e-07	0.290814	0.391	0.262	0.0138193	ME2
MKNK1	3.93884e-07	0.309431	0.572	0.468	0.0145426	MKNK1
PTBP3	3.96491e-07	0.314615	0.367	0.217	0.0146389	PTBP3
TBC1D32	3.99614e-07	0.292292	0.152	0.037	0.0147542	TBC1D32
ZMIZ1	4.06025e-07	0.270193	0.245	0.088	0.0149909	ZMIZ1
THOC2	4.07644e-07	0.295766	0.334	0.182	0.0150506	THOC2
PTPN4	4.08827e-07	0.354216	0.172	0.022	0.0150943	PTPN4
INVS	4.09678e-07	0.498183	0.367	0.225	0.0151257	INVS
ELP4	4.13464e-07	0.348031	0.304	0.192	0.0152655	ELP4
KIAA0825	4.14502e-07	0.256759	0.183	0.092	0.0153038	KIAA0825
MPRIP	4.14948e-07	0.443829	0.313	0.08	0.0153203	MPRIP
SETD3	4.18239e-07	0.273389	0.272	0.127	0.0154418	SETD3
VPS53	4.30751e-07	0.302485	0.342	0.215	0.0159038	VPS53
ARHGEF12	4.34251e-07	0.331557	0.17	0.02	0.016033	ARHGEF12
RHOBTB3	4.53988e-07	0.284733	0.177	0.031	0.0167617	RHOBTB3
CORO1C	4.61182e-07	0.265254	0.212	0.08	0.0170273	CORO1C
YY1	4.63647e-07	0.27178	0.221	0.067	0.0171183	YY1
REV1	4.63681e-07	0.314634	0.294	0.125	0.0171196	REV1
STIM1	4.7361e-07	0.255646	0.268	0.164	0.0174861	STIM1
HIPK3	4.84146e-07	0.347328	0.338	0.166	0.0178752	HIPK3
CCM2	4.86486e-07	0.308851	0.39	0.268	0.0179616	CCM2
ZNF33A	4.88873e-07	0.285507	0.371	0.27	0.0180497	ZNF33A
AGFG1	4.94811e-07	0.25782	0.318	0.192	0.0182689	AGFG1
MIB1	4.95176e-07	0.282509	0.291	0.16	0.0182824	MIB1
TRIM33	4.99967e-07	0.334022	0.348	0.192	0.0184593	TRIM33
C16orf52	5.00687e-07	0.328192	0.252	0.092	0.0184859	C16orf52
AP003354.2	5.11694e-07	0.277118	0.31	0.17	0.0188922	AP003354.2
ADNP	5.27716e-07	0.257554	0.39	0.284	0.0194838	ADNP
WWP1	5.27767e-07	0.255537	0.256	0.155	0.0194857	WWP1
HS2ST1	5.31958e-07	0.295702	0.183	0.047	0.0196404	HS2ST1
RBPJ	5.32356e-07	0.472131	0.424	0.278	0.0196551	RBPJ
NAA15	5.38926e-07	0.284262	0.315	0.186	0.0198977	NAA15
TMEM241	5.39544e-07	0.276011	0.195	0.057	0.0199205	TMEM241
MAP2K1	5.45527e-07	0.400947	0.451	0.256	0.0201414	MAP2K1
FNDC3A	5.55712e-07	0.452336	0.512	0.342	0.0205174	FNDC3A
TTYH2	5.57985e-07	0.261934	0.177	0.061	0.0206014	TTYH2
KIAA0513	5.69887e-07	0.292292	0.219	0.045	0.0210408	KIAA0513
GAPVD1	5.7168e-07	0.325913	0.364	0.202	0.021107	GAPVD1
HELZ	5.74224e-07	0.327968	0.441	0.28	0.0212009	HELZ
BTBD1	5.76164e-07	0.258911	0.306	0.16	0.0212725	BTBD1
WASL	5.89106e-07	0.255406	0.165	0.018	0.0217504	WASL
P3H2	5.89709e-07	0.298689	0.373	0.27	0.0217726	P3H2
CSNK2A1	5.94686e-07	0.289353	0.251	0.094	0.0219564	CSNK2A1
WWP2	6.09064e-07	0.310444	0.315	0.151	0.0224872	WWP2
PPP2R2A	6.12569e-07	0.377627	0.383	0.207	0.0226167	PPP2R2A
SEC24B	6.21895e-07	0.336981	0.367	0.192	0.022961	SEC24B
PAPOLG	6.29444e-07	0.3145	0.245	0.074	0.0232397	PAPOLG
TAF3	6.30482e-07	0.274946	0.269	0.168	0.023278	TAF3
SCIN	6.35782e-07	0.440684	0.321	0.125	0.0234737	SCIN
EIF3J	6.47049e-07	0.273771	0.19	0.025	0.0238897	EIF3J
SMURF2	6.80425e-07	0.330351	0.488	0.344	0.025122	SMURF2
PTS	6.85538e-07	0.272565	0.23	0.09	0.0253107	PTS
ZNF608	6.95844e-07	0.290464	0.205	0.1	0.0256913	ZNF608
MAGI3	7.05254e-07	0.296479	0.165	0.037	0.0260387	MAGI3
OSBPL6	7.05635e-07	0.376366	0.287	0.143	0.0260527	OSBPL6
MORC3	7.37327e-07	0.250112	0.287	0.149	0.0272229	MORC3
UBE2N	7.53313e-07	0.275574	0.191	0.025	0.0278131	UBE2N
EIF2AK2	7.74315e-07	0.260636	0.271	0.147	0.0285885	EIF2AK2
NT5C2	7.7882e-07	0.405457	0.446	0.245	0.0287548	NT5C2
LIPA	8.10667e-07	0.26947	0.235	0.178	0.0299306	LIPA
TPP2	8.19483e-07	0.275351	0.288	0.139	0.0302561	TPP2
BTBD10	8.54699e-07	0.318343	0.238	0.08	0.0315563	BTBD10
SMCHD1	8.63738e-07	0.323291	0.4	0.249	0.0318901	SMCHD1
AFDN	8.6748e-07	0.381627	0.227	0.041	0.0320282	AFDN
SIRPA	8.71076e-07	0.264664	0.172	0.012	0.032161	SIRPA
TBRG1	9.1455e-07	0.266818	0.201	0.035	0.0337661	TBRG1
RAB10	9.16841e-07	0.359623	0.563	0.427	0.0338507	RAB10
NTM	9.24281e-07	1.21041	0.157	0.022	0.0341254	NTM
ATG10	9.24362e-07	0.324683	0.328	0.204	0.0341284	ATG10
KNOP1	9.26956e-07	0.364632	0.176	0.02	0.0342241	KNOP1
VGLL4	9.2719e-07	0.31694	0.278	0.123	0.0342328	VGLL4
TARSL2	9.52641e-07	0.385602	0.198	0.027	0.0351725	TARSL2
SENP7	9.55226e-07	0.27473	0.365	0.245	0.0352679	SENP7
YME1L1	9.56462e-07	0.262974	0.277	0.153	0.0353135	YME1L1
AC016831.1	9.64203e-07	0.261163	0.237	0.125	0.0355994	AC016831.1
PAK2	9.87641e-07	0.254144	0.388	0.272	0.0364647	PAK2
ADAMTSL4-AS1	9.95033e-07	0.278282	0.233	0.119	0.0367376	ADAMTSL4-AS1
VPS35	1.00865e-06	0.282314	0.207	0.031	0.0372404	VPS35
AC044781.1	1.01286e-06	0.338345	0.624	0.534	0.0373959	AC044781.1
ZNF565	1.03088e-06	0.310331	0.253	0.139	0.0380609	ZNF565
EXT1	1.04201e-06	0.464542	0.36	0.239	0.0384721	EXT1
TNRC6C	1.06312e-06	0.453504	0.191	0.031	0.0392515	TNRC6C
UBE2K	1.07223e-06	0.391534	0.576	0.436	0.0395877	UBE2K
RUFY2	1.08031e-06	0.313384	0.188	0.025	0.0398861	RUFY2
STX8	1.08869e-06	0.347502	0.409	0.266	0.0401956	STX8
MED4	1.08902e-06	0.268549	0.181	0.027	0.0402078	MED4
AC006059.1	1.10573e-06	0.329054	0.294	0.174	0.0408247	AC006059.1
PPM1H	1.12753e-06	0.429857	0.154	0.016	0.0416294	PPM1H
JAM3	1.16785e-06	0.437754	0.198	0.043	0.0431183	JAM3
TMEM117	1.22318e-06	0.486479	0.438	0.307	0.0451612	TMEM117
TMEM245	1.24446e-06	0.314439	0.201	0.022	0.0459466	TMEM245
PLCXD3	1.26258e-06	0.357259	0.231	0.108	0.0466159	PLCXD3
PSMD14	1.26602e-06	0.258147	0.173	0.029	0.0467427	PSMD14
SCFD2	1.27324e-06	0.340086	0.404	0.317	0.0470094	SCFD2
ATP6V1D	1.28935e-06	0.264124	0.183	0.035	0.047604	ATP6V1D
KIAA1147	1.30556e-06	0.370655	0.369	0.176	0.0482027	KIAA1147
UBE2D3	1.30566e-06	0.388402	0.464	0.299	0.0482063	UBE2D3
BACH1	1.32698e-06	0.46734	0.586	0.466	0.0489934	BACH1
SMG6	1.36103e-06	0.287369	0.351	0.233	0.0502506	SMG6
PLEKHA1	1.38456e-06	0.316301	0.202	0.047	0.0511195	PLEKHA1
SMIM14	1.39126e-06	0.268254	0.313	0.207	0.0513668	SMIM14
ANO4	1.41308e-06	0.693958	0.138	0.016	0.0521723	ANO4
RPS6KC1	1.41327e-06	0.41489	0.378	0.217	0.0521795	RPS6KC1
DNAJC7	1.41482e-06	0.293562	0.239	0.072	0.0522365	DNAJC7
SMAP1	1.42328e-06	0.317234	0.316	0.17	0.0525488	SMAP1
CDK12	1.43072e-06	0.277893	0.276	0.131	0.0528235	CDK12
MYO9B	1.43468e-06	0.391734	0.491	0.284	0.0529698	MYO9B
RABGAP1	1.4349e-06	0.416911	0.395	0.215	0.0529778	RABGAP1
RFTN2	1.44686e-06	0.387453	0.125	0.025	0.0534196	RFTN2
AGO4	1.46029e-06	0.31078	0.412	0.268	0.0539153	AGO4
RNGTT	1.47052e-06	0.328726	0.327	0.182	0.054293	RNGTT
LINC01572	1.47417e-06	0.415518	0.178	0.067	0.0544277	LINC01572
UST	1.5527e-06	0.339692	0.309	0.186	0.0573271	UST
BBS2	1.55482e-06	0.254425	0.133	0.018	0.0574055	BBS2
GLIS3	1.57329e-06	0.253978	0.227	0.186	0.0580875	GLIS3
PAXBP1	1.57365e-06	0.258872	0.316	0.204	0.0581006	PAXBP1
BACH2	1.60988e-06	0.378243	0.134	0.035	0.0594383	BACH2
KAT2B	1.6117e-06	0.407899	0.227	0.112	0.0595057	KAT2B
ATP11B	1.62289e-06	0.417082	0.35	0.155	0.0599188	ATP11B
SPATS2L	1.63685e-06	0.336899	0.151	0.012	0.0604343	SPATS2L
KDM4B	1.65011e-06	0.321275	0.307	0.131	0.0609237	KDM4B
ASXL2	1.70135e-06	0.279403	0.355	0.225	0.0628156	ASXL2
WAC	1.7076e-06	0.359893	0.565	0.427	0.0630463	WAC
JARID2	1.72788e-06	0.399	0.352	0.19	0.0637951	JARID2
ADGRB3	1.74608e-06	1.46274	0.236	0.029	0.0644668	ADGRB3
TM9SF3	1.79851e-06	0.368036	0.415	0.243	0.0664027	TM9SF3
ZNF518A	1.87918e-06	0.252941	0.335	0.227	0.069381	ZNF518A
MAST3	1.89283e-06	0.296207	0.243	0.067	0.0698851	MAST3
CDK5RAP2	1.89916e-06	0.251007	0.227	0.106	0.070119	CDK5RAP2
WIPF2	1.90943e-06	0.252769	0.211	0.074	0.070498	WIPF2
ARL8B	1.90957e-06	0.289309	0.27	0.115	0.0705033	ARL8B
SMS	1.94633e-06	0.288216	0.194	0.035	0.0718606	SMS
TECPR2	1.96665e-06	0.319487	0.194	0.082	0.0726105	TECPR2
WDR60	2.00001e-06	0.320303	0.187	0.041	0.0738425	WDR60
HUWE1	2.02946e-06	0.310518	0.336	0.18	0.0749298	HUWE1
CCDC7	2.09764e-06	0.361141	0.326	0.198	0.077447	CCDC7
PPP2R5E	2.10255e-06	0.278236	0.358	0.256	0.0776284	PPP2R5E
SCFD1	2.11673e-06	0.319278	0.402	0.254	0.0781518	SCFD1
ITGAV	2.13889e-06	0.45052	0.388	0.207	0.0789701	ITGAV
CARD11	2.20989e-06	0.362899	0.436	0.294	0.0815914	CARD11
TTTY14	2.21367e-06	0.305854	0.175	0.115	0.081731	TTTY14
TTC37	2.21803e-06	0.272174	0.286	0.164	0.0818919	TTC37
TMEM135	2.22188e-06	0.253088	0.21	0.11	0.0820341	TMEM135
SERGEF	2.28302e-06	0.302671	0.238	0.096	0.0842914	SERGEF
SND1	2.36325e-06	0.350196	0.457	0.315	0.0872536	SND1
GLUD1	2.45884e-06	0.282692	0.194	0.029	0.0907827	GLUD1
ARFGEF2	2.68463e-06	0.278888	0.301	0.178	0.0991194	ARFGEF2
CHSY3	2.70518e-06	0.376152	0.551	0.46	0.0998781	CHSY3
ASTN1	2.71018e-06	0.379063	0.18	0.045	0.100063	ASTN1
SCAMP1	2.80111e-06	0.286556	0.19	0.016	0.10342	SCAMP1
CABLES1	2.84964e-06	0.268618	0.15	0.035	0.105212	CABLES1
SMAD3	2.86232e-06	0.312546	0.307	0.145	0.10568	SMAD3
IL6R	3.03381e-06	0.283967	0.325	0.166	0.112011	IL6R
SKI	3.0851e-06	0.342943	0.427	0.286	0.113905	SKI
CRTC1	3.12826e-06	0.259601	0.176	0.027	0.115498	CRTC1
AHCYL2	3.17679e-06	0.379957	0.273	0.127	0.11729	AHCYL2
HK1	3.21587e-06	0.287472	0.216	0.051	0.118733	HK1
TRAPPC10	3.22259e-06	0.371202	0.321	0.139	0.118981	TRAPPC10
RPRD1A	3.29672e-06	0.303642	0.285	0.137	0.121718	RPRD1A
FBXL5	3.47496e-06	0.277523	0.256	0.112	0.128299	FBXL5
GLG1	3.50392e-06	0.298431	0.404	0.311	0.129368	GLG1
RAB28	3.53184e-06	0.256813	0.272	0.172	0.130399	RAB28
YWHAZ	3.56532e-06	0.389465	0.242	0.022	0.131635	YWHAZ
ANKS1B	3.71597e-06	1.15119	0.151	0.014	0.137197	ANKS1B
KLHDC1	3.86875e-06	0.255622	0.245	0.121	0.142838	KLHDC1
DPH6	3.93944e-06	0.392462	0.303	0.17	0.145448	DPH6
PTPN11	4.09285e-06	0.344117	0.198	0.016	0.151112	PTPN11
ATF2	4.11961e-06	0.262032	0.247	0.104	0.1521	ATF2
CHSY1	4.12278e-06	0.403313	0.328	0.151	0.152217	CHSY1
ABCC5	4.34935e-06	0.266765	0.178	0.039	0.160582	ABCC5
AC139887.2	4.3537e-06	0.289421	0.231	0.098	0.160743	AC139887.2
SPTBN1	4.41894e-06	0.376513	0.115	0.018	0.163152	SPTBN1
FYN	4.83653e-06	0.387428	0.127	0.016	0.178569	FYN
TBL1X	4.99855e-06	0.279379	0.167	0.043	0.184551	TBL1X
RNMT	5.07758e-06	0.375005	0.377	0.207	0.187469	RNMT
CHD1	5.09989e-06	0.373128	0.401	0.219	0.188293	CHD1
HERC2	5.11329e-06	0.349365	0.357	0.204	0.188788	HERC2
CDC42BPA	5.17087e-06	0.705336	0.154	0.022	0.190914	CDC42BPA
ABAT	5.27184e-06	0.303337	0.184	0.018	0.194641	ABAT
SEC63	5.3281e-06	0.32027	0.279	0.112	0.196719	SEC63
CRYL1	5.3759e-06	0.254036	0.153	0.016	0.198484	CRYL1
MYH9	5.41008e-06	0.301404	0.324	0.162	0.199746	MYH9
HIVEP3	5.41937e-06	0.533287	0.634	0.509	0.200089	HIVEP3
CDK18	5.48605e-06	0.32291	0.134	0.022	0.20255	CDK18
PPP2CB	5.57405e-06	0.257463	0.187	0.035	0.2058	PPP2CB
TFDP2	5.60826e-06	0.319368	0.26	0.133	0.207062	TFDP2
HGSNAT	5.80813e-06	0.324512	0.326	0.164	0.214442	HGSNAT
CAPZA1	5.94504e-06	0.294383	0.46	0.333	0.219497	CAPZA1
RNPC3	6.09845e-06	0.264136	0.324	0.2	0.225161	RNPC3
ENTPD1-AS1	6.44121e-06	0.485957	0.764	0.648	0.237816	ENTPD1-AS1
PUM3	6.54776e-06	0.334371	0.283	0.119	0.24175	PUM3
ZNF704	6.56229e-06	0.392204	0.122	0.018	0.242286	ZNF704
PSMA3-AS1	6.92017e-06	0.250724	0.277	0.137	0.2555	PSMA3-AS1
CCL4L2	7.28187e-06	-0.408861	0.113	0.153	0.268854	CCL4L2
NSF	7.39278e-06	0.289179	0.186	0.012	0.272949	NSF
FBXO34	7.5322e-06	0.326876	0.256	0.096	0.278096	FBXO34
NAMPT	7.58754e-06	0.299753	0.125	0.092	0.28014	NAMPT
RHOQ	7.64702e-06	0.254097	0.268	0.131	0.282336	RHOQ
SH3D19	7.74277e-06	0.528751	0.178	0.055	0.285871	SH3D19
SCLT1	7.84051e-06	0.3588	0.419	0.305	0.28948	SCLT1
CD83	7.91686e-06	0.397237	0.303	0.184	0.292299	CD83
NR6A1	7.99782e-06	0.380626	0.303	0.166	0.295288	NR6A1
NAPEPLD	8.14488e-06	0.252627	0.122	0.016	0.300717	NAPEPLD
IPO9-AS1	8.62723e-06	0.315319	0.221	0.108	0.318526	IPO9-AS1
PPP1R9A	8.79398e-06	0.487601	0.115	0.01	0.324683	PPP1R9A
SH3GLB1	8.816e-06	0.252153	0.221	0.088	0.325495	SH3GLB1
STXBP3	8.89196e-06	0.252037	0.226	0.086	0.3283	STXBP3
PDXK	9.21919e-06	0.279688	0.203	0.039	0.340382	PDXK
DNAJC5	9.51904e-06	0.313233	0.311	0.121	0.351452	DNAJC5
CBWD5	9.64092e-06	0.26595	0.248	0.094	0.355952	CBWD5
KPNA1	9.78765e-06	0.298517	0.36	0.188	0.36137	KPNA1
MICAL3	9.83814e-06	0.305498	0.139	0.014	0.363234	MICAL3
DDX18	9.86238e-06	0.253893	0.169	0.027	0.364129	DDX18
ARPC3	9.9152e-06	0.277591	0.208	0.022	0.366079	ARPC3
RLF	9.99324e-06	0.362528	0.39	0.217	0.368961	RLF
NME7	1.01519e-05	0.261576	0.136	0.016	0.374816	NME7
KIAA0556	1.02352e-05	0.281758	0.178	0.067	0.377893	KIAA0556
HAVCR2	1.04152e-05	0.382092	0.463	0.288	0.384539	HAVCR2
DENND5B	1.04576e-05	0.329089	0.138	0.025	0.386106	DENND5B
MDM4	1.09143e-05	0.292014	0.447	0.301	0.402966	MDM4
OPRM1	1.09754e-05	0.564638	0.67	0.55	0.405224	OPRM1
BCL2L1	1.10934e-05	0.301942	0.311	0.178	0.409581	BCL2L1
CAMKMT	1.19758e-05	0.426107	0.3	0.188	0.442157	CAMKMT
PDE1A	1.19969e-05	0.782192	0.131	0.008	0.442937	PDE1A
MAPK8IP3	1.24003e-05	0.283932	0.211	0.037	0.457833	MAPK8IP3
ZDHHC17	1.24072e-05	0.25292	0.265	0.131	0.458086	ZDHHC17
TSC22D2	1.24309e-05	0.458597	0.453	0.247	0.458959	TSC22D2
DLC1	1.25579e-05	0.553627	0.128	0.006	0.463649	DLC1
GDAP1	1.25935e-05	0.336973	0.124	0.01	0.464965	GDAP1
MAP4K3	1.33798e-05	0.537041	0.485	0.26	0.493996	MAP4K3
ARIH1	1.35405e-05	0.391102	0.48	0.299	0.49993	ARIH1
DAB1	1.35843e-05	0.729714	0.173	0.016	0.501547	DAB1
CAP1	1.41062e-05	0.283357	0.314	0.153	0.520813	CAP1
RNF19A	1.43227e-05	0.290557	0.228	0.092	0.528807	RNF19A
UBASH3B	1.45269e-05	0.391888	0.275	0.104	0.536348	UBASH3B
LUC7L	1.51012e-05	0.324123	0.344	0.17	0.557551	LUC7L
NAPG	1.5391e-05	0.269252	0.183	0.016	0.568253	NAPG
ST3GAL1	1.55711e-05	0.253357	0.284	0.153	0.574899	ST3GAL1
SLC35D2	1.62381e-05	0.273067	0.227	0.084	0.599528	SLC35D2
FAM214A	1.64994e-05	0.259102	0.246	0.133	0.609175	FAM214A
KCNQ1OT1	1.68288e-05	0.356218	0.465	0.391	0.621335	KCNQ1OT1
FAM208B	1.68506e-05	0.302459	0.33	0.213	0.622142	FAM208B
SPG20	1.69463e-05	0.274515	0.152	0.016	0.625676	SPG20
VMP1	1.74377e-05	0.476788	0.515	0.311	0.643819	VMP1
E2F3	1.78366e-05	0.2797	0.272	0.139	0.658544	E2F3
NFIB	1.82266e-05	0.381657	0.107	0.012	0.672944	NFIB
PARN	1.84725e-05	0.255194	0.317	0.192	0.682022	PARN
PID1	1.91603e-05	0.292376	0.237	0.213	0.707418	PID1
UBE2D2	1.91796e-05	0.319179	0.398	0.254	0.708129	UBE2D2
GATS	2.06929e-05	0.258924	0.128	0.012	0.764003	GATS
FGFR2	2.10469e-05	0.32663	0.11	0.012	0.777071	FGFR2
LRRC7	2.13848e-05	0.887147	0.138	0.018	0.789548	LRRC7
LMBR1	2.15651e-05	0.28081	0.271	0.133	0.796204	LMBR1
SEMA6A	2.16477e-05	0.35247	0.221	0.11	0.799253	SEMA6A
CNTNAP4	2.17105e-05	0.4875	0.107	0.014	0.801574	CNTNAP4
DDX24	2.21504e-05	0.306673	0.191	0.035	0.817814	DDX24
EMC10	2.21863e-05	0.259601	0.113	0.027	0.819141	EMC10
ACBD6	2.22882e-05	0.345008	0.381	0.26	0.822903	ACBD6
PSTPIP2	2.24617e-05	0.285485	0.176	0.043	0.829307	PSTPIP2
KIAA2022	2.25054e-05	0.263329	0.132	0.029	0.830922	KIAA2022
ABHD2	2.30626e-05	0.29817	0.149	0.014	0.851494	ABHD2
TP53TG5	2.42796e-05	0.251716	0.101	0.012	0.896427	TP53TG5
GPRIN3	2.51171e-05	0.28732	0.297	0.176	0.927349	GPRIN3
AL354809.1	2.54645e-05	0.261664	0.097	0.014	0.940174	AL354809.1
PAQR3	2.63255e-05	0.2524	0.361	0.256	0.971965	PAQR3
LRRC28	2.63923e-05	0.259813	0.221	0.104	0.974429	LRRC28
ADIPOR2	2.64348e-05	0.555825	0.356	0.17	0.976	ADIPOR2
OSBP2	2.74418e-05	0.287576	0.11	0.014	1	OSBP2
UBE2H	2.78581e-05	0.328994	0.393	0.27	1	UBE2H
EEA1	2.80379e-05	0.287163	0.313	0.186	1	EEA1
TLE4	2.82303e-05	0.375494	0.39	0.264	1	TLE4
SFXN5	3.03606e-05	0.286741	0.152	0.016	1	SFXN5
ATAD2B	3.05203e-05	0.335864	0.359	0.194	1	ATAD2B
PPARG	3.0908e-05	0.289214	0.178	0.07	1	PPARG
AC010894.3	3.09497e-05	0.27618	0.292	0.16	1	AC010894.3
LARP1B	3.12104e-05	0.25073	0.133	0.012	1	LARP1B
CD99L2	3.13192e-05	0.251668	0.161	0.016	1	CD99L2
SLC15A4	3.22809e-05	0.289746	0.277	0.133	1	SLC15A4
CADM1	3.356e-05	0.652902	0.14	0.016	1	CADM1
ZC3H15	3.41319e-05	0.283667	0.194	0.016	1	ZC3H15
ATP6V1A	3.42525e-05	0.279463	0.177	0.018	1	ATP6V1A
ENOX2	3.43017e-05	0.464161	0.322	0.139	1	ENOX2
FAM193A	3.60129e-05	0.27421	0.307	0.155	1	FAM193A
RNLS	3.74923e-05	0.255864	0.16	0.07	1	RNLS
USP8	3.87212e-05	0.256083	0.299	0.157	1	USP8
REEP3	3.89337e-05	0.258267	0.236	0.119	1	REEP3
SPNS2	3.97216e-05	0.260599	0.284	0.151	1	SPNS2
SLC12A2	4.10743e-05	0.293071	0.111	0.014	1	SLC12A2
SPAG16	4.18307e-05	0.304091	0.126	0.008	1	SPAG16
KIAA0368	4.32377e-05	0.31328	0.285	0.137	1	KIAA0368
DMD	4.38553e-05	0.881863	0.144	0.014	1	DMD
PACS2	4.40086e-05	0.257719	0.296	0.166	1	PACS2
PPIP5K2	4.53162e-05	0.251448	0.264	0.147	1	PPIP5K2
PLEKHM3	4.57472e-05	0.259093	0.245	0.106	1	PLEKHM3
CECR2	4.59947e-05	0.40572	0.423	0.258	1	CECR2
SENP5	4.61197e-05	0.294829	0.353	0.215	1	SENP5
TMEM63A	4.63869e-05	0.299858	0.18	0.055	1	TMEM63A
SIK2	4.67247e-05	0.344296	0.315	0.178	1	SIK2
CDC27	4.74964e-05	0.36409	0.368	0.202	1	CDC27
RIF1	4.88285e-05	0.273156	0.281	0.147	1	RIF1
BCAR3	4.94382e-05	0.357407	0.385	0.225	1	BCAR3
MAP3K2	5.06625e-05	0.41183	0.491	0.339	1	MAP3K2
SLC12A6	5.1865e-05	0.255427	0.274	0.145	1	SLC12A6
ITSN1	5.30112e-05	0.389001	0.314	0.188	1	ITSN1
RAP1B	5.35024e-05	0.318227	0.402	0.254	1	RAP1B
TPST1	5.36411e-05	0.28463	0.217	0.106	1	TPST1
ZNF254	5.40907e-05	0.288175	0.278	0.127	1	ZNF254
PCBP1-AS1	5.47798e-05	0.365947	0.315	0.155	1	PCBP1-AS1
DOPEY1	5.70834e-05	0.311368	0.334	0.217	1	DOPEY1
ARHGAP35	5.85678e-05	0.251673	0.333	0.237	1	ARHGAP35
ITGB5	6.00393e-05	0.301742	0.297	0.147	1	ITGB5
TTLL11	6.10199e-05	0.263751	0.126	0.027	1	TTLL11
CD99	6.15737e-05	0.473796	0.373	0.153	1	CD99
ADD3	6.1729e-05	0.417893	0.13	0.01	1	ADD3
ARID5B	6.17805e-05	0.32802	0.257	0.127	1	ARID5B
NOS1AP	6.36746e-05	0.447545	0.228	0.016	1	NOS1AP
NPEPPS	6.46966e-05	0.286538	0.326	0.2	1	NPEPPS
LSAMP	6.68615e-05	1.5081	0.146	0.027	1	LSAMP
ANKH	6.70082e-05	0.442346	0.377	0.225	1	ANKH
AC009041.2	6.7031e-05	0.364118	0.111	0.012	1	AC009041.2
HIVEP2	7.1388e-05	0.317626	0.162	0.035	1	HIVEP2
LUZP1	7.2189e-05	0.281646	0.329	0.204	1	LUZP1
SEC31A	7.32999e-05	0.324123	0.34	0.162	1	SEC31A
NUP98	7.59788e-05	0.269063	0.299	0.151	1	NUP98
IDI1	7.82108e-05	0.256525	0.161	0.012	1	IDI1
TMEM87A	8.11109e-05	0.288309	0.278	0.151	1	TMEM87A
AGPAT4	8.12165e-05	0.423818	0.13	0.014	1	AGPAT4
CALD1	8.41503e-05	0.316879	0.131	0.031	1	CALD1
TCERG1	8.44855e-05	0.250325	0.301	0.18	1	TCERG1
NIN	8.70738e-05	0.357625	0.313	0.137	1	NIN
OFD1	9.00522e-05	0.285955	0.238	0.074	1	OFD1
GNA13	9.21775e-05	0.370039	0.35	0.184	1	GNA13
CSNK1G3	9.39471e-05	0.252247	0.215	0.082	1	CSNK1G3
LRP1B	9.5659e-05	1.44237	0.15	0.031	1	LRP1B
TAF1D	0.000102484	0.339362	0.414	0.249	1	TAF1D
INTS6	0.000105213	0.364952	0.345	0.188	1	INTS6
CWC27	0.000108316	0.286112	0.259	0.143	1	CWC27
PPP2R3A	0.000108864	0.318364	0.155	0.043	1	PPP2R3A
HLCS	0.000112377	0.297058	0.216	0.106	1	HLCS
FBXO42	0.000115697	0.252701	0.325	0.213	1	FBXO42
GOLGA8A	0.000124715	0.275308	0.281	0.16	1	GOLGA8A
ETFA	0.000125102	0.261015	0.285	0.145	1	ETFA
KPNA3	0.00012792	0.32077	0.307	0.157	1	KPNA3
PCNX4	0.000130474	0.28629	0.273	0.174	1	PCNX4
LIMCH1	0.000133666	0.763923	0.14	0.022	1	LIMCH1
LANCL1-AS1	0.000136415	0.2675	0.121	0.027	1	LANCL1-AS1
XPO4	0.000141719	0.260505	0.297	0.168	1	XPO4
SNX9	0.000142837	0.450412	0.406	0.237	1	SNX9
UBR5	0.000144167	0.400108	0.409	0.247	1	UBR5
SREBF2	0.00014554	0.38637	0.419	0.303	1	SREBF2
IREB2	0.000145835	0.270475	0.315	0.18	1	IREB2
STRN3	0.000148464	0.266484	0.4	0.305	1	STRN3
ASTN2	0.000156546	0.666215	0.137	0.022	1	ASTN2
SLCO1A2	0.00016522	0.381095	0.113	0.008	1	SLCO1A2
SLC20A2	0.000171012	0.27695	0.262	0.178	1	SLC20A2
EDA	0.000172903	0.274218	0.316	0.247	1	EDA
ATP2B4	0.000179193	0.283906	0.179	0.061	1	ATP2B4
RGS6	0.000179382	0.328092	0.083	0.012	1	RGS6
AC004158.1	0.0001795	0.28136	0.102	0.01	1	AC004158.1
PSMB7	0.00018009	0.265566	0.176	0.014	1	PSMB7
PAIP2	0.000181307	0.26086	0.207	0.049	1	PAIP2
KCMF1	0.000182765	0.26605	0.311	0.164	1	KCMF1
C16orf45	0.000195696	0.254123	0.126	0.01	1	C16orf45
ASCC1	0.0001966	0.26937	0.239	0.106	1	ASCC1
AC024084.1	0.000196674	0.277572	0.175	0.01	1	AC024084.1
STAT3	0.000199529	0.336515	0.363	0.194	1	STAT3
PPFIA2	0.000200239	0.623803	0.129	0.014	1	PPFIA2
PARVB	0.000210312	0.250099	0.201	0.07	1	PARVB
DLGAP4	0.000211606	0.275224	0.17	0.033	1	DLGAP4
STK39	0.000219231	0.302359	0.111	0.008	1	STK39
HTRA1	0.000229703	0.434646	0.519	0.405	1	HTRA1
NCK1	0.000236344	0.252787	0.318	0.184	1	NCK1
SIPA1L3	0.00024001	0.273795	0.293	0.172	1	SIPA1L3
CDS2	0.000253559	0.260361	0.155	0.012	1	CDS2
CTNND2	0.000262851	1.03122	0.154	0.02	1	CTNND2
DOCK9	0.000272288	0.426826	0.13	0.018	1	DOCK9
OPHN1	0.000278655	0.506805	0.186	0.055	1	OPHN1
ATP11C	0.00028081	0.288832	0.264	0.131	1	ATP11C
NF1	0.00030332	0.449797	0.604	0.505	1	NF1
STK32B	0.000317832	0.32298	0.238	0.104	1	STK32B
LINC01630	0.000326372	0.296525	0.089	0.006	1	LINC01630
RNF145	0.000328816	0.334468	0.4	0.241	1	RNF145
DAGLB	0.000343556	0.491612	0.481	0.258	1	DAGLB
ITPKB	0.000346631	0.265421	0.239	0.104	1	ITPKB
LRP6	0.000352155	0.250815	0.195	0.086	1	LRP6
KIRREL3	0.000385269	0.791586	0.145	0.01	1	KIRREL3
MAPT	0.000406003	0.439628	0.123	0.014	1	MAPT
ATP13A3	0.000406357	0.322302	0.37	0.213	1	ATP13A3
SLC11A1	0.00042816	0.428595	0.312	0.102	1	SLC11A1
ADGRL3	0.00043644	0.883799	0.128	0.022	1	ADGRL3
CYTH3	0.000446136	0.351937	0.294	0.129	1	CYTH3
PRPF40B	0.000449022	0.255136	0.243	0.123	1	PRPF40B
EPB41	0.000452891	0.405055	0.458	0.286	1	EPB41
ZNF804A	0.000459128	0.280641	0.079	0.006	1	ZNF804A
KLF12	0.000477309	0.347363	0.292	0.18	1	KLF12
HSPD1	0.000513113	0.304218	0.146	0.01	1	HSPD1
RAF1	0.000534853	0.293516	0.318	0.157	1	RAF1
PPP3CC	0.000551262	0.275186	0.286	0.166	1	PPP3CC
ACTR3	0.000555935	0.299324	0.404	0.254	1	ACTR3
RPRD2	0.000574067	0.341974	0.378	0.241	1	RPRD2
DNM2	0.000603525	0.339061	0.442	0.264	1	DNM2
SOX5	0.000646373	0.257065	0.065	0.012	1	SOX5
ANKUB1	0.000659466	0.330117	0.501	0.421	1	ANKUB1
COMMD1	0.000662462	0.285138	0.384	0.278	1	COMMD1
SLC4A7	0.000679124	0.411941	0.767	0.681	1	SLC4A7
SOS2	0.000688087	0.314871	0.344	0.194	1	SOS2
ASXL1	0.000704881	0.30034	0.326	0.204	1	ASXL1
GRB2	0.000727932	0.26855	0.542	0.423	1	GRB2
JAKMIP2	0.000745451	0.261576	0.087	0.012	1	JAKMIP2
SRSF10	0.000836256	0.298207	0.286	0.139	1	SRSF10
AL139125.1	0.000837153	0.283691	0.501	0.421	1	AL139125.1
MEGF10	0.000857769	0.253698	0.095	0.006	1	MEGF10
ADAM17	0.000933149	0.329559	0.385	0.252	1	ADAM17
[truncated: 184 more rows]

## Sheet: d. DE_markers_astrocyte
	p_val	avg_log2FC	pct.1	pct.2	p_val_adj	gene_symbol
ZBTB20	1.22346e-282	0.962722	0.99	0.977	4.51713e-278	ZBTB20
CTNNA2	1.83381e-276	1.0796	0.99	0.985	6.77061e-272	CTNNA2
MIR4300HG	2.69582e-272	1.0003	0.561	0.566	9.95325e-268	MIR4300HG
NRG3	1.88217e-257	0.984919	0.993	0.99	6.94918e-253	NRG3
PCDH9	3.34006e-252	1.00298	0.994	0.994	1.23318e-247	PCDH9
MAGI2	2.51985e-239	0.929835	0.986	0.97	9.30353e-235	MAGI2
PRKG1	8.20607e-237	1.00751	0.862	0.92	3.02976e-232	PRKG1
MIR99AHG	6.94975e-226	0.78235	0.986	0.98	2.56592e-221	MIR99AHG
DTNA	3.72596e-224	0.849604	0.994	0.985	1.37566e-219	DTNA
PPP2R2B	3.55707e-222	0.905466	0.985	0.977	1.3133e-217	PPP2R2B
NPAS3	4.06159e-217	0.90669	0.992	0.987	1.49958e-212	NPAS3
NTRK2	5.60168e-217	0.92866	0.985	0.958	2.06819e-212	NTRK2
NAV3	2.63998e-216	0.9031	0.97	0.954	9.74707e-212	NAV3
CTNND2	1.2673e-211	0.977245	0.988	0.981	4.679e-207	CTNND2
WWOX	3.29242e-211	0.787268	0.968	0.953	1.2156e-206	WWOX
GLIS3	1.3274e-203	0.913262	0.916	0.849	4.90091e-199	GLIS3
AL589740.1	6.87432e-201	0.918578	0.927	0.822	2.53807e-196	AL589740.1
ADCY2	6.95332e-201	0.957113	0.929	0.861	2.56724e-196	ADCY2
GPC5	1.38246e-196	1.09013	0.963	0.939	5.10417e-192	GPC5
FBXL7	1.06749e-192	1.00242	0.953	0.898	3.94129e-188	FBXL7
ARL17B	1.96044e-191	0.434428	0.264	0.097	7.23814e-187	ARL17B
RPS6KA2	2.61377e-189	0.94733	0.878	0.784	9.65031e-185	RPS6KA2
RORA	5.22921e-188	0.96244	0.99	0.972	1.93068e-183	RORA
LSAMP	8.12659e-187	0.879627	0.994	0.993	3.00042e-182	LSAMP
MAPK10	4.85296e-185	0.815504	0.981	0.954	1.79176e-180	MAPK10
MSI2	3.98019e-183	0.85537	0.982	0.964	1.46952e-178	MSI2
KANSL1	4.58639e-183	0.576898	0.735	0.594	1.69334e-178	KANSL1
NTM	9.03948e-178	0.676572	0.99	0.988	3.33747e-173	NTM
DOCK4	5.33282e-177	0.832809	0.953	0.908	1.96893e-172	DOCK4
ADGRB3	8.39587e-177	0.87369	0.987	0.977	3.09984e-172	ADGRB3
QKI	1.12807e-175	0.796564	0.981	0.967	4.16496e-171	QKI
ADD3	7.50193e-172	0.671349	0.906	0.825	2.76979e-167	ADD3
CADM2	4.07726e-171	0.883401	0.987	0.981	1.50536e-166	CADM2
GPM6A	5.13805e-168	0.757513	0.996	0.986	1.89702e-163	GPM6A
ZHX3	3.12158e-165	0.720503	0.905	0.827	1.15252e-160	ZHX3
MALAT1	9.60044e-165	0.776708	1	1	3.54458e-160	MALAT1
NKAIN3	4.20213e-163	0.91865	0.974	0.927	1.55147e-158	NKAIN3
MT3	6.57792e-163	0.854273	0.67	0.559	2.42863e-158	MT3
XIST	6.67189e-161	0.572019	0.583	0.608	2.46333e-156	XIST
PREX2	3.06685e-160	0.902588	0.915	0.807	1.13231e-155	PREX2
DLG2	1.09645e-158	1.02389	0.975	0.934	4.04819e-154	DLG2
NCKAP5	2.27358e-158	0.74535	0.841	0.755	8.39428e-154	NCKAP5
NFIA	2.86633e-158	0.715356	0.977	0.955	1.05828e-153	NFIA
CDH20	2.32532e-157	0.979567	0.964	0.931	8.58533e-153	CDH20
SLC14A1	1.39358e-156	0.804429	0.465	0.344	5.14525e-152	SLC14A1
NEAT1	1.42998e-152	0.885047	0.985	0.962	5.27964e-148	NEAT1
CRB1	2.31417e-151	0.699854	0.796	0.632	8.54415e-147	CRB1
CSGALNACT1	1.47857e-150	0.937782	0.915	0.812	5.45904e-146	CSGALNACT1
DST	1.68313e-149	0.773181	0.972	0.944	6.21429e-145	DST
ETNPPL	5.01045e-149	0.719564	0.736	0.568	1.84991e-144	ETNPPL
TRPS1	7.33769e-149	0.741119	0.934	0.882	2.70915e-144	TRPS1
FMN2	8.06407e-149	0.720028	0.965	0.956	2.97734e-144	FMN2
UBA6-AS1	2.1098e-148	0.781697	0.589	0.387	7.78961e-144	UBA6-AS1
ERBB4	1.5645e-147	0.950234	0.982	0.967	5.77628e-143	ERBB4
ADGRV1	1.64554e-147	0.743826	0.984	0.979	6.07551e-143	ADGRV1
AC091826.2	4.0042e-147	0.677432	0.708	0.535	1.47839e-142	AC091826.2
PARD3	6.97009e-147	0.87268	0.919	0.864	2.57343e-142	PARD3
SFXN5	1.28492e-145	0.62894	0.925	0.875	4.74405e-141	SFXN5
AC092691.1	3.6373e-144	0.774592	0.975	0.948	1.34293e-139	AC092691.1
NEBL	2.75171e-143	0.654871	0.968	0.959	1.01596e-138	NEBL
GNAQ	1.61802e-141	0.674843	0.935	0.882	5.97388e-137	GNAQ
CELF2	6.21446e-140	0.804176	0.942	0.884	2.29444e-135	CELF2
MAML2	8.1457e-140	0.701528	0.929	0.887	3.00747e-135	MAML2
PSD3	1.42386e-139	0.629159	0.923	0.849	5.25704e-135	PSD3
SOX6	3.31761e-138	0.71806	0.896	0.823	1.22489e-133	SOX6
ADGRL3	7.66075e-138	0.750709	0.978	0.946	2.82843e-133	ADGRL3
LIFR	1.67611e-137	0.775579	0.84	0.769	6.18836e-133	LIFR
NCAM1	4.50588e-137	0.750963	0.941	0.912	1.66361e-132	NCAM1
CNTN1	9.2161e-137	0.856427	0.849	0.786	3.40268e-132	CNTN1
SGIP1	1.77377e-136	0.576204	0.851	0.779	6.54895e-132	SGIP1
LRP1B	1.87238e-136	0.756503	0.995	0.992	6.91303e-132	LRP1B
FHIT	9.69961e-136	0.858389	0.92	0.827	3.58119e-131	FHIT
RNF219-AS1	1.47619e-135	0.877541	0.96	0.942	5.45024e-131	RNF219-AS1
DGKG	2.57457e-133	0.801074	0.75	0.594	9.50556e-129	DGKG
PARD3B	1.48795e-132	0.700593	0.931	0.878	5.49367e-128	PARD3B
FUT9	1.0084e-130	0.629679	0.921	0.874	3.7231e-126	FUT9
BCKDHB	4.86901e-129	0.574151	0.672	0.513	1.79769e-124	BCKDHB
LINC00969	7.2355e-129	0.535117	0.691	0.46	2.67142e-124	LINC00969
ANK2	7.92535e-129	0.761465	0.981	0.968	2.92612e-124	ANK2
SORBS1	5.3173e-128	0.69568	0.974	0.959	1.9632e-123	SORBS1
TCF4	1.03793e-126	0.604899	0.909	0.845	3.83215e-122	TCF4
NCAM2	3.45858e-126	0.79065	0.939	0.922	1.27694e-121	NCAM2
CDHR3	8.4921e-126	0.593562	0.691	0.562	3.13537e-121	CDHR3
THSD7A	1.77366e-125	0.719751	0.622	0.476	6.54853e-121	THSD7A
TMEM161B-AS1	2.82529e-125	0.489423	0.903	0.827	1.04313e-120	TMEM161B-AS1
FYN	1.22318e-124	0.593303	0.887	0.849	4.51611e-120	FYN
BAZ2B	1.54593e-124	0.61816	0.855	0.772	5.70774e-120	BAZ2B
ARAP2	1.42695e-123	0.595087	0.753	0.659	5.26846e-119	ARAP2
TNIK	3.2635e-123	0.811789	0.977	0.957	1.20492e-118	TNIK
PRKN	3.27984e-122	0.717196	0.921	0.841	1.21095e-117	PRKN
SLC9A9	4.20506e-121	0.675233	0.626	0.492	1.55255e-116	SLC9A9
SLC1A2	7.69938e-121	0.898914	0.986	0.973	2.84269e-116	SLC1A2
MBD5	1.40311e-120	0.573486	0.891	0.807	5.18041e-116	MBD5
FKBP5	3.41766e-120	0.571876	0.43	0.321	1.26184e-115	FKBP5
NCOA1	1.57189e-119	0.5212	0.933	0.893	5.80356e-115	NCOA1
PHACTR3	3.03058e-119	0.66214	0.8	0.666	1.11892e-114	PHACTR3
GPHN	4.59263e-119	0.705443	0.957	0.901	1.69564e-114	GPHN
ASPH	9.48683e-119	0.648098	0.882	0.759	3.50263e-114	ASPH
NRCAM	1.25999e-118	0.680786	0.954	0.909	4.65202e-114	NRCAM
SIK3	1.8832e-118	0.678866	0.92	0.855	6.95297e-114	SIK3
STXBP5	2.38145e-118	0.635135	0.787	0.682	8.79255e-114	STXBP5
EPHB1	1.14815e-117	0.667378	0.723	0.528	4.23909e-113	EPHB1
RYR3	1.64016e-117	0.674209	0.947	0.933	6.05564e-113	RYR3
SASH1	1.72277e-117	0.630014	0.907	0.796	6.36063e-113	SASH1
PDE7B	2.70207e-117	0.577937	0.804	0.721	9.9763e-113	PDE7B
PBX1	2.19801e-116	0.69837	0.86	0.77	8.11526e-112	PBX1
MKLN1	1.5027e-115	0.582036	0.921	0.864	5.54811e-111	MKLN1
SLC7A11	2.32909e-115	0.511848	0.774	0.661	8.59923e-111	SLC7A11
TENM2	2.49749e-115	0.849962	0.92	0.86	9.22098e-111	TENM2
NRXN1	4.85725e-115	0.787298	0.978	0.976	1.79335e-110	NRXN1
PRKCA	7.14058e-115	0.654514	0.967	0.95	2.63637e-110	PRKCA
ARHGAP26	2.32777e-114	0.848099	0.806	0.697	8.59435e-110	ARHGAP26
MAP3K5	5.12086e-114	0.666599	0.878	0.782	1.89067e-109	MAP3K5
LINC00609	4.25645e-113	1.31196	0.407	0.192	1.57152e-108	LINC00609
MEF2C-AS1	6.73986e-113	0.732281	0.734	0.53	2.48842e-108	MEF2C-AS1
LINC00461	4.62788e-112	0.641609	0.876	0.785	1.70866e-107	LINC00461
ASTN2	2.54039e-110	0.649283	0.818	0.756	9.37938e-106	ASTN2
HIF3A	3.41529e-109	0.418571	0.87	0.688	1.26096e-104	HIF3A
GABRB1	3.64616e-109	0.6902	0.959	0.938	1.3462e-104	GABRB1
CPE	4.58481e-109	0.512559	0.965	0.952	1.69276e-104	CPE
BMPR1B	6.46299e-109	0.596657	0.916	0.845	2.3862e-104	BMPR1B
MGAT4C	1.09413e-108	0.730043	0.907	0.871	4.03963e-104	MGAT4C
RFX3	1.16973e-108	0.599788	0.837	0.755	4.31875e-104	RFX3
AUTS2	2.08196e-107	0.682815	0.936	0.896	7.6868e-103	AUTS2
ACSS3	2.19609e-107	0.508933	0.706	0.54	8.10818e-103	ACSS3
BMP2K	2.37485e-107	0.569259	0.792	0.692	8.76817e-103	BMP2K
CARMIL1	9.58845e-107	0.559549	0.946	0.899	3.54015e-102	CARMIL1
NTRK3	3.90566e-106	0.625282	0.774	0.713	1.44201e-101	NTRK3
FBXL17	4.19988e-106	0.633505	0.835	0.733	1.55064e-101	FBXL17
NR3C2	4.81108e-106	0.600653	0.696	0.523	1.7763e-101	NR3C2
ABLIM1	5.26188e-106	0.694822	0.898	0.86	1.94274e-101	ABLIM1
CACNA2D3	2.8165e-105	0.721737	0.549	0.471	1.03988e-100	CACNA2D3
AF117829.1	6.32156e-105	0.615701	0.594	0.415	2.33398e-100	AF117829.1
ZNF638	1.38902e-104	0.528309	0.714	0.583	5.1284e-100	ZNF638
ARHGAP5	4.12978e-104	0.599383	0.871	0.75	1.52476e-99	ARHGAP5
MEIS2	1.00283e-103	0.591699	0.872	0.79	3.70256e-99	MEIS2
ARID1B	1.10774e-103	0.586276	0.857	0.763	4.08987e-99	ARID1B
LPP	1.36242e-103	0.620846	0.865	0.814	5.0302e-99	LPP
MRVI1	3.10732e-103	0.537697	0.683	0.634	1.14725e-98	MRVI1
WDFY3	7.63031e-103	0.58836	0.782	0.66	2.81719e-98	WDFY3
STON2	9.5202e-103	0.688105	0.83	0.69	3.51495e-98	STON2
DENND1A	2.89235e-102	0.671997	0.802	0.648	1.06788e-97	DENND1A
RN7SK	8.58486e-102	0.585653	0.171	0.024	3.16962e-97	RN7SK
LRRC7	1.03731e-101	0.544281	0.662	0.596	3.82986e-97	LRRC7
OSBPL11	1.09919e-100	0.536538	0.577	0.458	4.05831e-96	OSBPL11
SPTBN1	3.6112e-100	0.604857	0.876	0.806	1.33329e-95	SPTBN1
SOX5	4.98506e-100	0.642516	0.911	0.865	1.84053e-95	SOX5
AC069208.1	5.54073e-100	0.590894	0.855	0.763	2.04569e-95	AC069208.1
NFAT5	6.03961e-100	0.473359	0.848	0.762	2.22988e-95	NFAT5
TMTC2	8.76714e-100	0.610357	0.772	0.727	3.23692e-95	TMTC2
KCNMA1	4.36688e-99	0.728899	0.899	0.856	1.61229e-94	KCNMA1
RFX3-AS1	6.10277e-99	0.549181	0.681	0.524	2.2532e-94	RFX3-AS1
PTK2	6.32117e-99	0.586635	0.877	0.807	2.33384e-94	PTK2
EHBP1	1.01629e-98	0.57654	0.812	0.681	3.75226e-94	EHBP1
ARHGEF26-AS1	1.92439e-98	0.535595	0.617	0.453	7.10504e-94	ARHGEF26-AS1
APC	7.79105e-98	0.462749	0.948	0.922	2.87654e-93	APC
TEAD1	1.96541e-97	0.597736	0.696	0.523	7.25648e-93	TEAD1
CAMTA1	1.975e-97	0.696478	0.893	0.82	7.2919e-93	CAMTA1
MED12L	2.19838e-97	0.563546	0.817	0.724	8.11664e-93	MED12L
FNBP1	6.31431e-96	0.586561	0.912	0.833	2.33131e-91	FNBP1
ITPR2	1.04469e-95	0.602212	0.929	0.914	3.85711e-91	ITPR2
ARHGEF12	1.05783e-95	0.506333	0.812	0.702	3.90563e-91	ARHGEF12
ACAP2	1.90859e-95	0.488477	0.753	0.614	7.0467e-91	ACAP2
IGSF11	1.9932e-95	0.540315	0.653	0.473	7.35908e-91	IGSF11
ABI1	3.33412e-95	0.42387	0.785	0.684	1.23099e-90	ABI1
ATG7	4.71036e-95	0.596886	0.724	0.548	1.73911e-90	ATG7
TMEM132B	5.79078e-95	0.69568	0.744	0.567	2.13801e-90	TMEM132B
ADGRA3	6.94478e-95	0.541855	0.719	0.609	2.56408e-90	ADGRA3
DOCK7	1.25147e-94	0.519921	0.822	0.703	4.62055e-90	DOCK7
N4BP2L2	5.60609e-94	0.499371	0.88	0.793	2.06983e-89	N4BP2L2
ASTN1	6.03597e-94	0.513566	0.702	0.596	2.22854e-89	ASTN1
RANBP3L	6.10787e-94	0.485922	0.832	0.762	2.25509e-89	RANBP3L
ESRRG	6.54432e-94	0.592112	0.775	0.689	2.41623e-89	ESRRG
GMDS-AS1	1.44783e-93	0.63316	0.723	0.574	5.34553e-89	GMDS-AS1
CABLES1	3.95565e-93	0.843975	0.731	0.658	1.46046e-88	CABLES1
SNHG14	4.64656e-93	0.899826	0.934	0.87	1.71556e-88	SNHG14
GARNL3	5.7003e-93	0.332266	0.603	0.523	2.10461e-88	GARNL3
TPD52L1	7.78191e-93	0.484248	0.849	0.778	2.87316e-88	TPD52L1
SBF2	8.9854e-93	0.511513	0.818	0.743	3.3175e-88	SBF2
PDE4B	9.15112e-93	0.741579	0.888	0.867	3.37868e-88	PDE4B
TTC28	5.07154e-92	0.616059	0.853	0.754	1.87246e-87	TTC28
SSBP2	9.33995e-92	0.552997	0.765	0.642	3.4484e-87	SSBP2
AC073050.1	9.43018e-92	0.590622	0.83	0.75	3.48172e-87	AC073050.1
CPQ	9.81142e-92	0.486388	0.744	0.637	3.62247e-87	CPQ
FIGN	1.0362e-91	0.514527	0.644	0.547	3.82576e-87	FIGN
FTX	1.30321e-91	0.58657	0.976	0.954	4.81157e-87	FTX
KCNN3	2.17388e-91	0.808904	0.724	0.548	8.02618e-87	KCNN3
LINC-PINT	2.55165e-91	0.766495	0.851	0.721	9.42093e-87	LINC-PINT
MYO6	2.96823e-91	0.531793	0.78	0.678	1.0959e-86	MYO6
LRMDA	3.25265e-91	0.821979	0.438	0.295	1.20091e-86	LRMDA
HMGB1	4.21708e-91	0.454292	0.785	0.689	1.55699e-86	HMGB1
GRAMD3	5.093e-91	0.472412	0.858	0.82	1.88039e-86	GRAMD3
TRIM2	8.41218e-91	0.57969	0.678	0.545	3.10586e-86	TRIM2
TNS3	1.78861e-90	0.57024	0.556	0.391	6.60372e-86	TNS3
CDC42BPA	2.14947e-90	0.562848	0.827	0.738	7.93606e-86	CDC42BPA
JPX	3.54555e-90	0.508822	0.806	0.694	1.30905e-85	JPX
CDH4	3.75937e-90	0.560749	0.645	0.552	1.388e-85	CDH4
NCOA2	5.48203e-90	0.554869	0.669	0.5	2.02402e-85	NCOA2
UTRN	5.55537e-90	0.444487	0.556	0.451	2.0511e-85	UTRN
MAP4K4	1.15252e-89	0.508311	0.804	0.71	4.25521e-85	MAP4K4
SGCD	1.21493e-89	0.807144	0.864	0.758	4.48564e-85	SGCD
AC027117.2	3.47146e-89	0.395151	0.584	0.436	1.2817e-84	AC027117.2
LINC01748	6.05434e-89	0.524034	0.658	0.551	2.23532e-84	LINC01748
SMARCA2	2.97616e-88	0.543468	0.745	0.581	1.09883e-83	SMARCA2
NR2F1-AS1	4.41872e-88	0.532497	0.751	0.634	1.63144e-83	NR2F1-AS1
AKT3	1.06249e-87	0.721639	0.884	0.791	3.92283e-83	AKT3
ATXN1	1.6534e-87	0.608831	0.734	0.586	6.1045e-83	ATXN1
LRIG1	1.73648e-87	0.69154	0.86	0.816	6.41127e-83	LRIG1
PIK3R1	2.37809e-87	0.429617	0.598	0.479	8.78016e-83	PIK3R1
PLPP3	2.75229e-87	0.5004	0.852	0.76	1.01617e-82	PLPP3
CNKSR2	3.85251e-87	0.531286	0.449	0.337	1.42239e-82	CNKSR2
MACROD2	8.8249e-87	0.588889	0.809	0.739	3.25824e-82	MACROD2
DDAH1	1.14808e-86	0.555932	0.736	0.645	4.23883e-82	DDAH1
POU2F1	1.23593e-86	0.511235	0.801	0.66	4.56316e-82	POU2F1
PLCB1	1.50691e-86	0.848585	0.845	0.734	5.56365e-82	PLCB1
ZFHX4	3.402e-86	0.480934	0.758	0.636	1.25605e-81	ZFHX4
ABR	5.76265e-86	0.514561	0.771	0.632	2.12763e-81	ABR
PALLD	7.12317e-86	0.440862	0.672	0.549	2.62994e-81	PALLD
TTN-AS1	3.64569e-85	0.40071	0.403	0.302	1.34602e-80	TTN-AS1
PAMR1	5.27724e-85	0.640065	0.873	0.764	1.94841e-80	PAMR1
CHPT1	6.35406e-85	0.436322	0.804	0.758	2.34598e-80	CHPT1
SEPT7	8.12029e-85	0.552199	0.788	0.674	2.99809e-80	SEPT7
FOXO1	9.389e-85	0.625876	0.76	0.626	3.46651e-80	FOXO1
BBS2	1.20962e-84	0.402659	0.675	0.56	4.46603e-80	BBS2
SCAPER	2.59079e-84	0.560864	0.718	0.614	9.56547e-80	SCAPER
FMNL2	4.26794e-84	0.632225	0.941	0.901	1.57577e-79	FMNL2
HSP90AA1	5.65947e-84	0.934664	0.319	0.083	2.08953e-79	HSP90AA1
DDX17	1.28125e-83	0.401373	0.889	0.818	4.73051e-79	DDX17
ERBIN	1.56478e-83	0.567245	0.78	0.694	5.77731e-79	ERBIN
PHF21B	2.55006e-83	0.583019	0.73	0.53	9.41509e-79	PHF21B
LMO3	3.46851e-83	0.444972	0.772	0.694	1.28061e-78	LMO3
ZHX2	3.49922e-83	0.609082	0.681	0.506	1.29195e-78	ZHX2
GPM6B	7.89292e-83	0.642262	0.955	0.938	2.91415e-78	GPM6B
KANK1	9.28054e-83	0.61304	0.808	0.723	3.42647e-78	KANK1
KLF12	1.40791e-82	0.519497	0.645	0.499	5.19816e-78	KLF12
KNOP1	2.13355e-82	0.704735	0.562	0.285	7.87729e-78	KNOP1
PON2	2.26607e-82	0.354289	0.814	0.756	8.36654e-78	PON2
NFIB	3.56477e-82	0.431586	0.939	0.912	1.31615e-77	NFIB
PITPNC1	6.49202e-82	0.552405	0.992	0.983	2.39692e-77	PITPNC1
DPP10	8.86838e-82	1.44339	0.858	0.762	3.2743e-77	DPP10
SLC4A4	1.65134e-81	0.573264	0.947	0.938	6.09693e-77	SLC4A4
PHLPP1	1.8558e-81	0.51928	0.921	0.874	6.85182e-77	PHLPP1
C1orf21	8.84017e-81	0.615701	0.717	0.563	3.26388e-76	C1orf21
AC097103.2	1.09952e-80	0.479119	0.565	0.406	4.05953e-76	AC097103.2
MAST4	2.29783e-80	0.544487	0.858	0.771	8.48384e-76	MAST4
AC002429.2	2.47045e-80	0.607398	0.926	0.893	9.12115e-76	AC002429.2
NIN	5.47117e-80	0.461079	0.504	0.323	2.02001e-75	NIN
NHSL1	7.57271e-80	0.630886	0.898	0.84	2.79592e-75	NHSL1
REPS1	9.42145e-80	0.507187	0.735	0.62	3.47849e-75	REPS1
CADM1	1.6465e-79	0.395968	0.969	0.951	6.07903e-75	CADM1
FOXN3	3.35631e-79	0.519084	0.618	0.46	1.23918e-74	FOXN3
PPP3CA	1.43242e-78	0.664111	0.74	0.595	5.28862e-74	PPP3CA
PPP1R12B	2.28129e-78	0.524416	0.569	0.404	8.42273e-74	PPP1R12B
FTO	2.70086e-78	0.540141	0.678	0.549	9.97184e-74	FTO
ANKS1B	3.37163e-78	0.904839	0.639	0.49	1.24484e-73	ANKS1B
WDR11-AS1	3.52345e-78	0.33948	0.342	0.202	1.30089e-73	WDR11-AS1
AKAP6	4.16161e-78	0.620865	0.647	0.611	1.53651e-73	AKAP6
LRBA	5.00367e-78	0.447007	0.648	0.508	1.84741e-73	LRBA
ZFAND3	1.24785e-77	0.501421	0.822	0.737	4.60719e-73	ZFAND3
AGBL4	1.66272e-77	0.635348	0.683	0.556	6.13891e-73	AGBL4
GNA14	1.78436e-77	0.533837	0.793	0.727	6.58802e-73	GNA14
ACOT11	2.63872e-77	0.438947	0.668	0.511	9.74241e-73	ACOT11
SUCLG2-AS1	3.45385e-77	0.60393	0.566	0.374	1.27519e-72	SUCLG2-AS1
DOCK1	4.18722e-77	0.527645	0.716	0.599	1.54597e-72	DOCK1
AFF1	4.35196e-77	0.411392	0.657	0.556	1.60679e-72	AFF1
BCAS3	4.74372e-77	0.558791	0.82	0.719	1.75143e-72	BCAS3
TJP1	1.1033e-76	0.513483	0.851	0.787	4.07349e-72	TJP1
DIP2C	1.77983e-76	0.670893	0.667	0.506	6.57132e-72	DIP2C
CYP4V2	2.31715e-76	0.311094	0.357	0.209	8.55516e-72	CYP4V2
SORCS2	4.64621e-76	0.526757	0.619	0.486	1.71543e-71	SORCS2
FAM172A	5.21874e-76	0.491904	0.736	0.618	1.92681e-71	FAM172A
MACF1	5.96357e-76	0.490535	0.982	0.979	2.20181e-71	MACF1
TBL1X	8.53112e-76	0.460807	0.534	0.387	3.14978e-71	TBL1X
ABCA1	9.21208e-76	0.321432	0.588	0.491	3.40119e-71	ABCA1
DIO2	1.07404e-75	0.386963	0.377	0.295	3.96546e-71	DIO2
FAM171B	1.21392e-75	0.509949	0.775	0.674	4.48193e-71	FAM171B
TRAF3IP2-AS1	1.56134e-75	0.491342	0.676	0.543	5.76463e-71	TRAF3IP2-AS1
SLC39A11	1.74287e-75	0.775762	0.824	0.668	6.43485e-71	SLC39A11
TMEM108	2.3596e-75	0.546135	0.668	0.571	8.71189e-71	TMEM108
FAM189A2	2.79108e-75	0.649136	0.759	0.649	1.03049e-70	FAM189A2
RFWD2	3.3007e-75	0.422698	0.628	0.483	1.21865e-70	RFWD2
IMMP2L	3.8532e-75	0.602283	0.732	0.617	1.42264e-70	IMMP2L
F11-AS1	4.50673e-75	0.383354	0.489	0.418	1.66393e-70	F11-AS1
EXOC4	6.63725e-75	0.554598	0.785	0.675	2.45054e-70	EXOC4
VTI1A	1.93755e-74	0.470852	0.622	0.5	7.15364e-70	VTI1A
SGO1-AS1	2.06721e-74	0.801486	0.342	0.129	7.63235e-70	SGO1-AS1
MEGF10	3.563e-74	0.533761	0.597	0.461	1.3155e-69	MEGF10
ARHGAP21	4.49878e-74	0.56049	0.764	0.649	1.66099e-69	ARHGAP21
NF1	5.79148e-74	0.427358	0.815	0.757	2.13827e-69	NF1
MED13L	6.40496e-74	0.541915	0.81	0.726	2.36477e-69	MED13L
PLXDC2	6.74779e-74	0.751293	0.498	0.378	2.49135e-69	PLXDC2
APCDD1	7.27135e-74	0.386701	0.588	0.45	2.68466e-69	APCDD1
PPFIA2	7.40582e-74	0.640248	0.575	0.405	2.7343e-69	PPFIA2
STARD13	7.58901e-74	0.605256	0.604	0.516	2.80194e-69	STARD13
CACHD1	9.66068e-74	0.445354	0.858	0.775	3.56682e-69	CACHD1
ATP13A4	1.74426e-73	0.567292	0.798	0.726	6.43996e-69	ATP13A4
ATP8A1	2.2025e-73	0.485631	0.64	0.515	8.13185e-69	ATP8A1
NPL	2.21027e-73	0.471177	0.562	0.409	8.16055e-69	NPL
METTL15	2.41357e-73	0.432993	0.617	0.479	8.91115e-69	METTL15
HMBOX1	3.58056e-73	0.414654	0.551	0.435	1.32198e-68	HMBOX1
C20orf194	6.77512e-73	0.44998	0.78	0.674	2.50144e-68	C20orf194
STK3	1.02535e-72	0.447233	0.663	0.537	3.78568e-68	STK3
CASK	1.08226e-72	0.42082	0.473	0.365	3.99582e-68	CASK
FTL	1.16075e-72	0.252845	0.22	0.137	4.28561e-68	FTL
GLI3	1.23998e-72	0.559252	0.816	0.721	4.57815e-68	GLI3
ZSWIM6	1.4903e-72	0.661718	0.901	0.842	5.50235e-68	ZSWIM6
LMCD1-AS1	1.51829e-72	0.646807	0.619	0.563	5.6057e-68	LMCD1-AS1
CTDSPL	1.59701e-72	0.583003	0.655	0.522	5.89631e-68	CTDSPL
EXOC6B	2.202e-72	0.553153	0.807	0.702	8.13001e-68	EXOC6B
HIBCH	3.44158e-72	0.469451	0.663	0.546	1.27067e-67	HIBCH
SLC1A3	4.34431e-72	0.548931	0.989	0.981	1.60396e-67	SLC1A3
ASAP1	4.79174e-72	0.434367	0.76	0.672	1.76916e-67	ASAP1
RNF19A	9.70236e-72	0.412957	0.621	0.533	3.58221e-67	RNF19A
WDFY2	1.30496e-71	0.431576	0.565	0.45	4.81806e-67	WDFY2
PLSCR4	1.51925e-71	0.421316	0.561	0.415	5.60923e-67	PLSCR4
KIAA1671	1.64061e-71	0.412523	0.604	0.462	6.0573e-67	KIAA1671
FER	1.93164e-71	0.517326	0.708	0.581	7.13182e-67	FER
CAMK2G	2.14092e-71	0.424184	0.834	0.77	7.90449e-67	CAMK2G
LRRC4C	6.7208e-71	0.75391	0.853	0.806	2.48139e-66	LRRC4C
TBC1D5	7.47864e-71	0.568838	0.766	0.651	2.76119e-66	TBC1D5
ZBTB16	7.81029e-71	0.686526	0.474	0.255	2.88364e-66	ZBTB16
PRKACB	1.04092e-70	0.565469	0.515	0.353	3.8432e-66	PRKACB
SYTL4	1.95021e-70	0.341867	0.289	0.13	7.20037e-66	SYTL4
AC104596.1	2.58991e-70	0.575623	0.653	0.498	9.56222e-66	AC104596.1
SHROOM3	2.6076e-70	0.581491	0.795	0.739	9.62752e-66	SHROOM3
HIF1A	3.54252e-70	0.391312	0.496	0.374	1.30793e-65	HIF1A
SMYD3	4.34225e-70	0.767242	0.84	0.723	1.6032e-65	SMYD3
DNM3	6.69743e-70	0.448987	0.847	0.848	2.47276e-65	DNM3
ZNF438	6.7434e-70	0.384709	0.534	0.433	2.48973e-65	ZNF438
RHOBTB3	9.31662e-70	0.476453	0.647	0.543	3.43979e-65	RHOBTB3
ZMAT1	9.73375e-70	0.342344	0.535	0.404	3.5938e-65	ZMAT1
IFT88	1.40881e-69	0.35823	0.46	0.318	5.20148e-65	IFT88
TOX	1.91883e-69	0.496574	0.692	0.632	7.08453e-65	TOX
KIF1B	2.13832e-69	0.494731	0.946	0.913	7.89488e-65	KIF1B
VWA8	2.24802e-69	0.449382	0.623	0.486	8.2999e-65	VWA8
PRKD1	2.46024e-69	0.521676	0.784	0.709	9.08346e-65	PRKD1
TNS1	3.25749e-69	0.291197	0.297	0.175	1.2027e-64	TNS1
GALNT18	5.50759e-69	0.486384	0.542	0.425	2.03346e-64	GALNT18
DCLK2	5.58388e-69	0.621687	0.857	0.845	2.06163e-64	DCLK2
JAKMIP2	6.64529e-69	0.516871	0.65	0.534	2.45351e-64	JAKMIP2
RAD51B	6.9427e-69	0.527596	0.676	0.543	2.56332e-64	RAD51B
MIR100HG	9.63252e-69	0.482141	0.859	0.797	3.55642e-64	MIR100HG
PRDM16	1.03351e-68	0.550901	0.61	0.463	3.81584e-64	PRDM16
FAM19A5	1.46949e-68	0.504693	0.598	0.432	5.42551e-64	FAM19A5
S100B	1.63118e-68	0.377276	0.237	0.067	6.02249e-64	S100B
CALM2	2.33118e-68	0.679167	0.668	0.466	8.60696e-64	CALM2
GNAO1	4.24883e-68	0.503541	0.737	0.608	1.56871e-63	GNAO1
FOXO3	4.52537e-68	0.502542	0.59	0.44	1.67081e-63	FOXO3
TSC22D2	4.78797e-68	0.400557	0.585	0.477	1.76777e-63	TSC22D2
ANTXR1	5.41964e-68	0.55467	0.466	0.295	2.00099e-63	ANTXR1
RASSF8	9.21442e-68	0.524159	0.601	0.411	3.40206e-63	RASSF8
CCDC18-AS1	9.66967e-68	0.466692	0.694	0.556	3.57014e-63	CCDC18-AS1
TDRD3	1.44461e-67	0.38456	0.624	0.505	5.33365e-63	TDRD3
SYNE1	1.54693e-67	0.48252	0.848	0.795	5.71143e-63	SYNE1
LINC01158	2.48022e-67	0.393693	0.622	0.499	9.15724e-63	LINC01158
ZNF521	2.677e-67	0.39672	0.575	0.506	9.88375e-63	ZNF521
PCSK5	2.67782e-67	0.487792	0.671	0.541	9.88679e-63	PCSK5
ITPKB	3.27408e-67	0.786273	0.679	0.49	1.20882e-62	ITPKB
AC108866.1	4.89232e-67	0.529572	0.676	0.559	1.8063e-62	AC108866.1
NIPBL	5.97962e-67	0.488396	0.643	0.474	2.20773e-62	NIPBL
PHF3	8.72965e-67	0.411141	0.519	0.336	3.22308e-62	PHF3
MAPT	9.08877e-67	0.497647	0.59	0.482	3.35567e-62	MAPT
REV3L	9.32704e-67	0.550896	0.79	0.698	3.44364e-62	REV3L
LIMCH1	1.11932e-66	0.577406	0.68	0.573	4.13264e-62	LIMCH1
DAPK1	1.12004e-66	0.350525	0.597	0.549	4.13529e-62	DAPK1
DOCK3	1.28564e-66	0.60894	0.8	0.686	4.74673e-62	DOCK3
ZNF518A	1.55271e-66	0.316663	0.667	0.556	5.73276e-62	ZNF518A
PNISR	1.77333e-66	0.422174	0.788	0.694	6.54732e-62	PNISR
ELP4	1.9082e-66	0.468885	0.72	0.59	7.04525e-62	ELP4
KMT2C	1.99917e-66	0.525504	0.806	0.692	7.38114e-62	KMT2C
CHN1	3.03754e-66	0.477905	0.494	0.295	1.12149e-61	CHN1
ZNF462	4.08002e-66	0.398076	0.555	0.42	1.50638e-61	ZNF462
ARHGEF26	5.05301e-66	0.471578	0.707	0.584	1.86562e-61	ARHGEF26
CLASP2	5.93666e-66	0.504704	0.864	0.772	2.19188e-61	CLASP2
MAPRE2	7.04276e-66	0.418943	0.517	0.39	2.60026e-61	MAPRE2
FGFR2	8.94339e-66	0.559486	0.685	0.544	3.30199e-61	FGFR2
EFEMP1	1.00105e-65	0.263167	0.408	0.291	3.69597e-61	EFEMP1
RGL1	1.24441e-65	0.534007	0.662	0.551	4.59449e-61	RGL1
SENP6	1.34923e-65	0.431905	0.646	0.508	4.98149e-61	SENP6
PTPRM	1.3731e-65	0.511251	0.66	0.543	5.06963e-61	PTPRM
LINC00511	1.49968e-65	0.552517	0.761	0.72	5.53695e-61	LINC00511
GPR75-ASB3	1.68578e-65	0.490177	0.851	0.774	6.22408e-61	GPR75-ASB3
FAM155A	2.31059e-65	0.718993	0.946	0.941	8.53092e-61	FAM155A
TRAK1	3.08994e-65	0.418494	0.749	0.657	1.14084e-60	TRAK1
UBR3	3.88499e-65	0.430429	0.726	0.591	1.43438e-60	UBR3
ADHFE1	4.50855e-65	0.260314	0.538	0.444	1.6646e-60	ADHFE1
GLUL	5.14076e-65	0.488651	0.853	0.774	1.89802e-60	GLUL
TPCN1	5.28537e-65	0.428464	0.679	0.562	1.95141e-60	TPCN1
TAPT1-AS1	5.84428e-65	0.462541	0.569	0.425	2.15777e-60	TAPT1-AS1
RFTN2	6.57543e-65	0.435483	0.641	0.523	2.42771e-60	RFTN2
ABI3BP	7.68653e-65	0.341218	0.184	0.05	2.83794e-60	ABI3BP
FAM107A	1.04817e-64	0.338989	0.547	0.438	3.86994e-60	FAM107A
VGLL4	1.15083e-64	0.46658	0.619	0.466	4.24897e-60	VGLL4
LTBP1	1.20831e-64	0.471487	0.449	0.314	4.46121e-60	LTBP1
XKR6	1.23555e-64	0.393438	0.518	0.399	4.56178e-60	XKR6
NEK7	1.50764e-64	0.367327	0.472	0.315	5.56635e-60	NEK7
TCF12	1.59567e-64	0.60891	0.763	0.673	5.89137e-60	TCF12
KIAA1109	1.70909e-64	0.335317	0.677	0.578	6.31014e-60	KIAA1109
PIAS1	3.56473e-64	0.424318	0.618	0.474	1.31613e-59	PIAS1
BBX	6.56233e-64	0.432635	0.494	0.338	2.42288e-59	BBX
PTPN13	6.95886e-64	0.380455	0.629	0.532	2.56928e-59	PTPN13
CEP128	7.30399e-64	0.375874	0.295	0.153	2.69671e-59	CEP128
SESN3	7.36449e-64	0.325175	0.511	0.382	2.71904e-59	SESN3
CRADD	8.00911e-64	0.58726	0.57	0.403	2.95704e-59	CRADD
SDCCAG8	8.96381e-64	0.443833	0.686	0.568	3.30953e-59	SDCCAG8
RTN4	9.93004e-64	0.446856	0.438	0.28	3.66627e-59	RTN4
MXI1	1.20044e-63	0.472752	0.643	0.479	4.43214e-59	MXI1
MBNL2	1.50851e-63	0.520783	0.608	0.441	5.56955e-59	MBNL2
NEO1	2.76278e-63	0.540118	0.798	0.676	1.02005e-58	NEO1
NT5C2	2.79105e-63	0.353878	0.701	0.604	1.03048e-58	NT5C2
ACACB	2.93394e-63	0.450086	0.701	0.59	1.08324e-58	ACACB
FGGY	3.01225e-63	0.50888	0.548	0.377	1.11215e-58	FGGY
ARHGAP24	3.22035e-63	0.750544	0.746	0.638	1.18899e-58	ARHGAP24
GRM3	3.264e-63	0.542531	0.718	0.703	1.2051e-58	GRM3
PHYHIPL	5.9189e-63	0.539477	0.677	0.599	2.18532e-58	PHYHIPL
TRIM9	6.92716e-63	0.497087	0.86	0.787	2.55758e-58	TRIM9
CLASP1	1.07212e-62	0.485052	0.748	0.635	3.95836e-58	CLASP1
LDLRAD4	1.123e-62	0.615861	0.633	0.506	4.14625e-58	LDLRAD4
FARP1	1.60398e-62	0.505496	0.757	0.699	5.92207e-58	FARP1
RIN2	1.67874e-62	0.440278	0.564	0.403	6.19806e-58	RIN2
NEGR1	2.06649e-62	0.832866	0.398	0.173	7.62968e-58	NEGR1
BRINP3	2.30913e-62	0.489119	0.713	0.654	8.52553e-58	BRINP3
LINC02340	2.42706e-62	0.374564	0.588	0.435	8.96096e-58	LINC02340
ADAMTS17	2.56189e-62	0.421375	0.499	0.351	9.45874e-58	ADAMTS17
TP53BP2	3.50582e-62	0.252994	0.468	0.356	1.29438e-57	TP53BP2
LINC01481	3.55073e-62	0.625421	0.544	0.352	1.31096e-57	LINC01481
PIBF1	4.77946e-62	0.38616	0.574	0.447	1.76463e-57	PIBF1
GRID1	4.9553e-62	0.580265	0.74	0.636	1.82955e-57	GRID1
PCCA	4.97945e-62	0.422019	0.67	0.58	1.83846e-57	PCCA
PDLIM5	5.04011e-62	0.427323	0.74	0.64	1.86086e-57	PDLIM5
PER3	6.43403e-62	0.602945	0.694	0.48	2.37551e-57	PER3
MID1	7.01433e-62	0.430128	0.48	0.333	2.58976e-57	MID1
SORL1	7.41917e-62	0.351502	0.581	0.467	2.73923e-57	SORL1
AL160272.1	9.09803e-62	0.52308	0.456	0.371	3.35908e-57	AL160272.1
PNPLA8	9.13819e-62	0.369845	0.463	0.308	3.37391e-57	PNPLA8
BAALC	9.6777e-62	0.510189	0.674	0.561	3.57311e-57	BAALC
NKTR	9.78472e-62	0.476065	0.649	0.474	3.61262e-57	NKTR
TTC17	1.3758e-61	0.390475	0.618	0.519	5.07959e-57	TTC17
MALRD1	1.38402e-61	0.265265	0.272	0.181	5.10994e-57	MALRD1
BCAR3	1.85302e-61	0.382921	0.434	0.3	6.84152e-57	BCAR3
PDE8A	2.47267e-61	0.483108	0.479	0.361	9.12935e-57	PDE8A
NAP1L1	2.89606e-61	0.346571	0.334	0.163	1.06925e-56	NAP1L1
MATR3	4.74631e-61	0.378301	0.387	0.2	1.75239e-56	MATR3
MAP7	5.18598e-61	0.594656	0.574	0.441	1.91472e-56	MAP7
EYA2	7.39524e-61	0.360668	0.673	0.605	2.7304e-56	EYA2
SPATA6	1.04114e-60	0.453765	0.643	0.511	3.84398e-56	SPATA6
SHPRH	1.21886e-60	0.356563	0.516	0.379	4.50016e-56	SHPRH
RSRP1	1.2863e-60	0.277126	0.596	0.51	4.74914e-56	RSRP1
FRS2	1.48489e-60	0.407106	0.63	0.468	5.48237e-56	FRS2
RABGAP1	1.53257e-60	0.380953	0.69	0.583	5.65841e-56	RABGAP1
NAV2	2.26398e-60	0.764894	0.841	0.784	8.35883e-56	NAV2
FAM171A1	2.58807e-60	0.46162	0.749	0.642	9.55541e-56	FAM171A1
SGMS1	2.81574e-60	0.49039	0.571	0.401	1.0396e-55	SGMS1
FLRT2	4.91119e-60	0.403978	0.656	0.575	1.81326e-55	FLRT2
ITGB8	5.00778e-60	0.484821	0.484	0.325	1.84892e-55	ITGB8
ANKFN1	6.40632e-60	0.384112	0.549	0.463	2.36528e-55	ANKFN1
SCD5	8.02177e-60	0.422129	0.791	0.74	2.96172e-55	SCD5
UBR5	8.56112e-60	0.445684	0.739	0.621	3.16085e-55	UBR5
PHF21A	1.00007e-59	0.410916	0.656	0.549	3.69235e-55	PHF21A
LAMA4	1.05245e-59	0.255915	0.273	0.198	3.88576e-55	LAMA4
ZEB2	1.07686e-59	0.512654	0.54	0.437	3.97588e-55	ZEB2
GAN	1.25984e-59	0.45976	0.533	0.403	4.65145e-55	GAN
ST6GALNAC3	1.60691e-59	0.593728	0.349	0.222	5.93286e-55	ST6GALNAC3
STK33	2.3465e-59	0.44057	0.676	0.562	8.66352e-55	STK33
RERG	2.71468e-59	0.562454	0.444	0.241	1.00229e-54	RERG
GRIA2	2.82503e-59	0.516709	0.832	0.753	1.04303e-54	GRIA2
RUFY3	2.86453e-59	0.360992	0.76	0.667	1.05761e-54	RUFY3
SFPQ	2.88625e-59	0.446337	0.61	0.467	1.06563e-54	SFPQ
AC099792.1	5.43513e-59	0.493006	0.62	0.503	2.0067e-54	AC099792.1
NAALADL2	8.33878e-59	0.558633	0.77	0.715	3.07876e-54	NAALADL2
DYRK1A	9.92587e-59	0.463427	0.569	0.401	3.66473e-54	DYRK1A
ARHGAP31	1.09835e-58	0.423378	0.554	0.472	4.05523e-54	ARHGAP31
ATP9B	1.62312e-58	0.417587	0.56	0.408	5.99273e-54	ATP9B
MYCBP2	3.63667e-58	0.491997	0.644	0.505	1.3427e-53	MYCBP2
BICD1	4.02327e-58	0.345342	0.769	0.754	1.48543e-53	BICD1
TNRC6B	4.10662e-58	0.428064	0.895	0.831	1.51621e-53	TNRC6B
PAPLN	4.76062e-58	0.376881	0.506	0.359	1.75767e-53	PAPLN
ASAP2	5.20887e-58	0.427181	0.576	0.421	1.92317e-53	ASAP2
PCM1	6.15848e-58	0.418503	0.693	0.572	2.27377e-53	PCM1
CCDC91	7.40429e-58	0.420484	0.604	0.5	2.73374e-53	CCDC91
OTUD7A	8.10226e-58	0.600919	0.63	0.51	2.99144e-53	OTUD7A
NALCN	8.89266e-58	0.370669	0.519	0.45	3.28326e-53	NALCN
TRPC1	9.5979e-58	0.366021	0.507	0.388	3.54364e-53	TRPC1
ZNF608	1.24489e-57	0.320557	0.482	0.39	4.59627e-53	ZNF608
KALRN	1.83805e-57	0.624641	0.811	0.692	6.78627e-53	KALRN
SPIN1	2.11147e-57	0.388713	0.608	0.465	7.79578e-53	SPIN1
PHIP	2.20369e-57	0.388811	0.637	0.513	8.13623e-53	PHIP
SERINC5	2.28735e-57	0.279979	0.354	0.294	8.44512e-53	SERINC5
KDM6A	2.3433e-57	0.392225	0.527	0.393	8.65171e-53	KDM6A
AC008014.1	2.348e-57	0.634039	0.456	0.253	8.66903e-53	AC008014.1
RBM26	2.8425e-57	0.326481	0.717	0.642	1.04948e-52	RBM26
FERMT2	3.21633e-57	0.419266	0.62	0.464	1.1875e-52	FERMT2
MARK3	3.33993e-57	0.318766	0.713	0.617	1.23313e-52	MARK3
MBNL1	4.34381e-57	0.410027	0.649	0.548	1.60378e-52	MBNL1
COL4A5	4.80578e-57	0.358599	0.383	0.254	1.77434e-52	COL4A5
CDK14	6.19038e-57	0.443055	0.607	0.47	2.28555e-52	CDK14
PHF14	6.26934e-57	0.345739	0.636	0.533	2.3147e-52	PHF14
TRIO	6.76136e-57	0.558789	0.72	0.601	2.49636e-52	TRIO
NKAIN2	6.76487e-57	1.02471	0.417	0.198	2.49766e-52	NKAIN2
BPTF	7.10833e-57	0.373377	0.705	0.61	2.62446e-52	BPTF
JMJD1C	7.4413e-57	0.569739	0.812	0.696	2.7474e-52	JMJD1C
FUT8	8.60074e-57	0.425018	0.731	0.666	3.17548e-52	FUT8
CEP85L	8.67825e-57	0.554316	0.776	0.657	3.2041e-52	CEP85L
KAT2B	9.46496e-57	0.385442	0.541	0.435	3.49456e-52	KAT2B
DOCK5	1.00413e-56	0.327123	0.49	0.433	3.70733e-52	DOCK5
JARID2	1.07276e-56	0.667243	0.778	0.652	3.96075e-52	JARID2
ACSS1	1.08825e-56	0.497656	0.817	0.681	4.01792e-52	ACSS1
OCIAD1	1.1891e-56	0.330179	0.321	0.132	4.39027e-52	OCIAD1
FAM120B	1.32581e-56	0.330226	0.468	0.332	4.89504e-52	FAM120B
PLEKHA6	1.67159e-56	0.368941	0.524	0.367	6.17168e-52	PLEKHA6
KIFAP3	1.70841e-56	0.412957	0.333	0.141	6.30761e-52	KIFAP3
SLC15A2	2.47046e-56	0.370458	0.572	0.415	9.12118e-52	SLC15A2
YAP1	2.50091e-56	0.386105	0.601	0.46	9.23361e-52	YAP1
ZNF280D	3.37038e-56	0.396772	0.738	0.66	1.24438e-51	ZNF280D
TNKS	3.80769e-56	0.400893	0.675	0.571	1.40584e-51	TNKS
POGZ	5.87629e-56	0.407106	0.686	0.547	2.16959e-51	POGZ
PIK3C2A	5.91662e-56	0.315425	0.798	0.743	2.18448e-51	PIK3C2A
ARHGEF4	6.22314e-56	0.537311	0.823	0.749	2.29765e-51	ARHGEF4
PDE4D	6.22889e-56	0.509449	0.939	0.937	2.29977e-51	PDE4D
KLF7	8.03979e-56	0.370254	0.409	0.254	2.96837e-51	KLF7
GLS	8.61336e-56	0.298691	0.194	0.074	3.18014e-51	GLS
RBAK-RBAKDN	9.88969e-56	0.287509	0.37	0.243	3.65137e-51	RBAK-RBAKDN
ZC3H12C	1.20261e-55	0.3629	0.507	0.401	4.44014e-51	ZC3H12C
ZMYM2	1.23747e-55	0.368422	0.66	0.542	4.56887e-51	ZMYM2
ANKRD17	1.54896e-55	0.384823	0.692	0.607	5.71892e-51	ANKRD17
LINC00894	1.5924e-55	0.327441	0.439	0.299	5.87929e-51	LINC00894
RAB2A	1.73364e-55	0.475505	0.371	0.144	6.40077e-51	RAB2A
GAREM1	1.84609e-55	0.57981	0.83	0.742	6.81594e-51	GAREM1
SLC44A1	2.11407e-55	0.514723	0.508	0.425	7.80535e-51	SLC44A1
LMO4	2.40673e-55	0.26347	0.159	0.02	8.88589e-51	LMO4
SPIRE1	3.15985e-55	0.413788	0.72	0.607	1.16665e-50	SPIRE1
PPP1R12A	3.18223e-55	0.389067	0.679	0.561	1.17491e-50	PPP1R12A
SLC6A1	3.29224e-55	0.341868	0.654	0.574	1.21553e-50	SLC6A1
AC005154.1	3.54735e-55	0.269814	0.46	0.324	1.30972e-50	AC005154.1
WASF3	3.69869e-55	0.374891	0.674	0.56	1.36559e-50	WASF3
IGF1R	3.77154e-55	0.543102	0.618	0.457	1.39249e-50	IGF1R
LONP2	3.77551e-55	0.400748	0.641	0.499	1.39395e-50	LONP2
VPS13B	5.21038e-55	0.430408	0.683	0.548	1.92372e-50	VPS13B
ARHGAP32	5.75387e-55	0.468523	0.786	0.671	2.12439e-50	ARHGAP32
TMEM232	6.27381e-55	0.426355	0.617	0.512	2.31635e-50	TMEM232
CAMK2D	6.57051e-55	0.415516	0.554	0.441	2.4259e-50	CAMK2D
ZNF292	8.87251e-55	0.442672	0.683	0.536	3.27582e-50	ZNF292
PCDH7	9.04322e-55	0.620522	0.766	0.697	3.33885e-50	PCDH7
SMURF2	9.25034e-55	0.316204	0.592	0.501	3.41532e-50	SMURF2
RNF150	1.00871e-54	0.444147	0.372	0.213	3.72427e-50	RNF150
CERS6	1.04671e-54	0.616195	0.395	0.227	3.86457e-50	CERS6
PTPRK	1.08253e-54	0.400928	0.491	0.424	3.99682e-50	PTPRK
PELI2	1.80942e-54	0.425272	0.418	0.28	6.68057e-50	PELI2
MAP4K5	2.77219e-54	0.439722	0.645	0.502	1.02352e-49	MAP4K5
FAF1	2.82763e-54	0.481795	0.772	0.679	1.04399e-49	FAF1
DPH6-AS1	3.6632e-54	0.42626	0.399	0.249	1.35249e-49	DPH6-AS1
NRF1	4.53199e-54	0.444908	0.606	0.46	1.67326e-49	NRF1
PDZRN3	4.6e-54	0.534332	0.711	0.637	1.69837e-49	PDZRN3
AC007389.1	5.02447e-54	0.644181	0.605	0.414	1.85508e-49	AC007389.1
SEPT11	1.00842e-53	0.318784	0.533	0.453	3.72319e-49	SEPT11
NBEA	1.55975e-53	0.639798	0.494	0.296	5.75875e-49	NBEA
CUL3	1.60289e-53	0.341775	0.517	0.387	5.91805e-49	CUL3
MTMR1	1.66722e-53	0.370129	0.41	0.242	6.15555e-49	MTMR1
DPH6	1.75863e-53	0.495228	0.632	0.482	6.49304e-49	DPH6
CHD9	1.8122e-53	0.398106	0.886	0.849	6.69081e-49	CHD9
USP47	2.18297e-53	0.39682	0.561	0.43	8.05974e-49	USP47
FNDC3B	2.63812e-53	0.366596	0.532	0.434	9.74019e-49	FNDC3B
RBFOX2	3.03144e-53	0.413816	0.777	0.696	1.11924e-48	RBFOX2
GAB1	3.60064e-53	0.409903	0.438	0.324	1.32939e-48	GAB1
ARID1A	3.71983e-53	0.402722	0.561	0.415	1.3734e-48	ARID1A
PCGF5	3.99244e-53	0.441714	0.619	0.464	1.47405e-48	PCGF5
RAVER2	4.1177e-53	0.269904	0.405	0.287	1.5203e-48	RAVER2
GALNT2	5.9332e-53	0.333457	0.488	0.372	2.1906e-48	GALNT2
AC091078.1	6.70013e-53	0.43934	0.382	0.226	2.47375e-48	AC091078.1
FBXW7	8.13939e-53	0.361263	0.266	0.13	3.00515e-48	FBXW7
ALCAM	8.44304e-53	0.462794	0.696	0.604	3.11726e-48	ALCAM
CTNNA1	9.41946e-53	0.288265	0.522	0.427	3.47776e-48	CTNNA1
C9orf3	1.02605e-52	0.486676	0.612	0.473	3.78827e-48	C9orf3
IQCA1	1.02752e-52	0.477286	0.531	0.377	3.79371e-48	IQCA1
TENM4	1.15946e-52	0.569053	0.487	0.371	4.28085e-48	TENM4
MAPK8	1.18657e-52	0.523675	0.663	0.483	4.38093e-48	MAPK8
AL591686.2	1.33489e-52	0.361102	0.381	0.348	4.92856e-48	AL591686.2
AZIN1-AS1	1.43403e-52	0.374402	0.509	0.353	5.29459e-48	AZIN1-AS1
DYM	1.56402e-52	0.385279	0.561	0.435	5.77452e-48	DYM
USP34	1.66066e-52	0.44426	0.783	0.69	6.13131e-48	USP34
NCKAP1	2.79912e-52	0.280094	0.67	0.581	1.03346e-47	NCKAP1
HDAC8	2.83836e-52	0.513219	0.61	0.45	1.04795e-47	HDAC8
EIF3E	3.39631e-52	0.308197	0.526	0.422	1.25395e-47	EIF3E
ZEB1	3.86537e-52	0.450476	0.67	0.575	1.42713e-47	ZEB1
RBMS3	3.99874e-52	0.301915	0.492	0.426	1.47638e-47	RBMS3
LGR4	4.14342e-52	0.347125	0.596	0.509	1.52979e-47	LGR4
BBS9	4.32985e-52	0.385827	0.49	0.355	1.59862e-47	BBS9
PJA2	4.37007e-52	0.462952	0.349	0.147	1.61347e-47	PJA2
FAM135A	4.73315e-52	0.334949	0.525	0.406	1.74753e-47	FAM135A
CPEB3	7.33917e-52	0.418648	0.771	0.673	2.70969e-47	CPEB3
DAAM2	7.76938e-52	0.601988	0.564	0.42	2.86853e-47	DAAM2
GLUD1	8.49557e-52	0.447931	0.923	0.887	3.13665e-47	GLUD1
OSBPL9	9.14951e-52	0.337761	0.502	0.347	3.37809e-47	OSBPL9
ITGAV	1.21292e-51	0.300224	0.509	0.399	4.47823e-47	ITGAV
ZNF516	1.29431e-51	0.318669	0.429	0.298	4.77871e-47	ZNF516
SFMBT2	1.37467e-51	0.45508	0.686	0.632	5.07543e-47	SFMBT2
BABAM2	1.41214e-51	0.439171	0.63	0.509	5.21375e-47	BABAM2
AKAP11	1.43377e-51	0.315785	0.242	0.079	5.29363e-47	AKAP11
FOXP1	1.69354e-51	0.46455	0.619	0.475	6.25273e-47	FOXP1
FAM49A	1.69776e-51	0.327372	0.371	0.219	6.26832e-47	FAM49A
SH3PXD2B	1.70384e-51	0.323214	0.537	0.446	6.29074e-47	SH3PXD2B
PLCH1	2.39482e-51	0.363504	0.394	0.245	8.84193e-47	PLCH1
ITFG1	2.48406e-51	0.468758	0.738	0.639	9.1714e-47	ITFG1
ATXN10	2.56806e-51	0.360488	0.554	0.445	9.48153e-47	ATXN10
MYO10	2.62318e-51	0.473883	0.753	0.613	9.68503e-47	MYO10
LINC02062	3.02188e-51	0.366362	0.511	0.364	1.11571e-46	LINC02062
OXR1	3.1085e-51	0.464767	0.341	0.257	1.14769e-46	OXR1
PCNX1	3.22218e-51	0.367433	0.6	0.475	1.18966e-46	PCNX1
PLPP1	3.22832e-51	0.346559	0.661	0.589	1.19193e-46	PLPP1
AP3B1	3.50077e-51	0.353612	0.519	0.39	1.29252e-46	AP3B1
KLHL32	3.52995e-51	0.468002	0.557	0.454	1.30329e-46	KLHL32
TCF7L2	3.56473e-51	0.43189	0.845	0.779	1.31614e-46	TCF7L2
TLE1	4.14381e-51	0.344261	0.572	0.45	1.52994e-46	TLE1
AC098679.1	4.83873e-51	0.424464	0.46	0.343	1.78651e-46	AC098679.1
TBC1D22A	5.35768e-51	0.402627	0.52	0.391	1.97811e-46	TBC1D22A
DMD	5.47836e-51	0.53156	0.66	0.542	2.02267e-46	DMD
SLC16A9	6.6451e-51	0.445856	0.433	0.286	2.45344e-46	SLC16A9
CSNK1A1	8.66047e-51	0.342118	0.477	0.329	3.19753e-46	CSNK1A1
CDH11	9.92287e-51	0.337225	0.412	0.317	3.66362e-46	CDH11
EHMT1	9.93801e-51	0.34492	0.541	0.406	3.66921e-46	EHMT1
BCL2	1.56154e-50	0.513243	0.779	0.715	5.76537e-46	BCL2
EML6	1.84475e-50	0.452226	0.466	0.365	6.81101e-46	EML6
PIK3C3	2.07333e-50	0.261913	0.383	0.255	7.65494e-46	PIK3C3
CTBP2	2.21091e-50	0.412748	0.453	0.305	8.1629e-46	CTBP2
HDAC4	2.98366e-50	0.454098	0.468	0.285	1.1016e-45	HDAC4
ZNF407	3.00896e-50	0.405696	0.461	0.315	1.11094e-45	ZNF407
FAM214A	3.8399e-50	0.294092	0.416	0.294	1.41773e-45	FAM214A
MYO9A	3.95825e-50	0.402784	0.643	0.548	1.46142e-45	MYO9A
PRKCE	4.01139e-50	0.46978	0.472	0.353	1.48105e-45	PRKCE
C3orf70	4.1599e-50	0.307805	0.351	0.202	1.53588e-45	C3orf70
GRAMD1B	4.54194e-50	0.358125	0.484	0.363	1.67693e-45	GRAMD1B
SEPT2	5.32565e-50	0.272093	0.491	0.379	1.96628e-45	SEPT2
PPP6R3	7.00174e-50	0.368343	0.638	0.505	2.58511e-45	PPP6R3
MEF2A	7.20704e-50	0.445246	0.588	0.47	2.66091e-45	MEF2A
SRSF11	7.85588e-50	0.331254	0.569	0.439	2.90047e-45	SRSF11
RORB	8.89888e-50	0.404232	0.781	0.705	3.28555e-45	RORB
DICER1	9.78774e-50	0.378278	0.471	0.324	3.61373e-45	DICER1
KIF16B	1.14518e-49	0.313209	0.385	0.239	4.22813e-45	KIF16B
AC053527.1	1.14683e-49	0.373382	0.503	0.334	4.23422e-45	AC053527.1
COLEC12	1.21144e-49	0.357597	0.379	0.354	4.47276e-45	COLEC12
TAX1BP1	2.3083e-49	0.277624	0.362	0.234	8.52248e-45	TAX1BP1
MPPED2	2.31324e-49	0.344395	0.426	0.322	8.5407e-45	MPPED2
RAPGEF2	2.81042e-49	0.380007	0.538	0.395	1.03764e-44	RAPGEF2
AHCYL1	3.17203e-49	0.406466	0.809	0.737	1.17115e-44	AHCYL1
KIF13A	3.43953e-49	0.435236	0.629	0.496	1.26991e-44	KIF13A
ENOSF1	5.2278e-49	0.314045	0.314	0.159	1.93016e-44	ENOSF1
RNF130	6.44618e-49	0.449786	0.586	0.465	2.38e-44	RNF130
TRIP12	6.47221e-49	0.389729	0.567	0.418	2.3896e-44	TRIP12
AL356599.1	6.53549e-49	0.28951	0.387	0.257	2.41297e-44	AL356599.1
C14orf37	7.12932e-49	0.279171	0.556	0.46	2.63222e-44	C14orf37
PIP4K2A	7.13975e-49	0.623828	0.543	0.425	2.63607e-44	PIP4K2A
CYFIP2	7.54547e-49	0.381566	0.58	0.429	2.78586e-44	CYFIP2
PPFIA1	8.53927e-49	0.435011	0.662	0.566	3.15278e-44	PPFIA1
IRF2	8.70142e-49	0.268536	0.385	0.265	3.21265e-44	IRF2
BIRC6	1.25333e-48	0.370467	0.804	0.705	4.62742e-44	BIRC6
VAPA	1.28512e-48	0.291568	0.409	0.273	4.74479e-44	VAPA
DAAM1	1.30823e-48	0.435015	0.638	0.522	4.83011e-44	DAAM1
PTPRG	1.46323e-48	0.500458	0.862	0.804	5.40239e-44	PTPRG
KLC1	1.48506e-48	0.258167	0.255	0.113	5.48301e-44	KLC1
HIPK2	1.61505e-48	0.418366	0.554	0.426	5.96293e-44	HIPK2
BRINP1	1.96908e-48	0.43708	0.623	0.547	7.27002e-44	BRINP1
CDKAL1	2.02077e-48	0.386654	0.606	0.492	7.46087e-44	CDKAL1
ZXDC	2.3857e-48	0.283198	0.397	0.279	8.80824e-44	ZXDC
HERC4	2.44307e-48	0.330398	0.641	0.537	9.02005e-44	HERC4
LRRC1	2.4591e-48	0.321249	0.309	0.177	9.07923e-44	LRRC1
MYLK	2.51491e-48	0.284527	0.331	0.207	9.2853e-44	MYLK
SPOCK1	2.66873e-48	0.560758	0.462	0.358	9.85323e-44	SPOCK1
KANTR	3.14682e-48	0.274745	0.468	0.356	1.16184e-43	KANTR
LYPLAL1	3.76811e-48	0.294063	0.485	0.38	1.39122e-43	LYPLAL1
ZC2HC1A	4.08439e-48	0.285723	0.437	0.318	1.508e-43	ZC2HC1A
SEC14L1	4.12553e-48	0.390423	0.501	0.404	1.52319e-43	SEC14L1
MAPK4	4.19135e-48	0.623273	0.615	0.51	1.54749e-43	MAPK4
USP3	4.86798e-48	0.348127	0.501	0.357	1.79731e-43	USP3
RERE	5.00705e-48	0.477152	0.88	0.808	1.84865e-43	RERE
DENND4A	5.7267e-48	0.382931	0.564	0.439	2.11435e-43	DENND4A
AC125613.1	5.79414e-48	0.404307	0.572	0.442	2.13926e-43	AC125613.1
PDE8B	6.21228e-48	0.368712	0.354	0.274	2.29364e-43	PDE8B
RFX4	6.23229e-48	0.698908	0.875	0.796	2.30102e-43	RFX4
CCSER2	6.55204e-48	0.327464	0.621	0.536	2.41908e-43	CCSER2
RNF13	7.20016e-48	0.30821	0.522	0.4	2.65837e-43	RNF13
CDH2	7.83798e-48	0.331243	0.712	0.638	2.89386e-43	CDH2
ADRA1A	8.26109e-48	0.39535	0.468	0.341	3.05008e-43	ADRA1A
MTUS1	8.55429e-48	0.456264	0.638	0.467	3.15833e-43	MTUS1
HNRNPC	8.71972e-48	0.33353	0.563	0.435	3.21941e-43	HNRNPC
ERC1	8.85027e-48	0.423209	0.707	0.605	3.26761e-43	ERC1
SH3RF1	9.91388e-48	0.515561	0.542	0.379	3.6603e-43	SH3RF1
ANKRD36C	1.03022e-47	0.324494	0.412	0.294	3.80366e-43	ANKRD36C
NOL4	1.12916e-47	0.330005	0.557	0.486	4.16898e-43	NOL4
NINL	1.41499e-47	0.281128	0.302	0.159	5.22428e-43	NINL
PREPL	1.52445e-47	0.33057	0.283	0.105	5.6284e-43	PREPL
OTUD7B	1.61597e-47	0.369013	0.482	0.325	5.96634e-43	OTUD7B
WDR7	1.65726e-47	0.339089	0.552	0.448	6.11878e-43	WDR7
FAM66C	1.67737e-47	0.263499	0.354	0.231	6.19301e-43	FAM66C
CACNA2D1	1.74679e-47	0.426099	0.506	0.403	6.44931e-43	CACNA2D1
BRAF	1.82309e-47	0.466029	0.701	0.54	6.73105e-43	BRAF
RB1CC1	2.06463e-47	0.297542	0.485	0.346	7.62284e-43	RB1CC1
FRMD4A	2.13462e-47	0.738881	0.644	0.516	7.88122e-43	FRMD4A
COL21A1	2.89263e-47	0.391419	0.215	0.101	1.06799e-42	COL21A1
PSMD1	2.92439e-47	0.337834	0.518	0.39	1.07971e-42	PSMD1
AFDN	3.26673e-47	0.342999	0.538	0.413	1.20611e-42	AFDN
AC006059.1	3.40022e-47	0.393382	0.501	0.364	1.2554e-42	AC006059.1
TRAPPC9	3.42139e-47	0.454027	0.569	0.426	1.26321e-42	TRAPPC9
GPATCH8	3.59394e-47	0.416469	0.708	0.59	1.32692e-42	GPATCH8
NUTM2B-AS1	4.79623e-47	0.360027	0.546	0.413	1.77081e-42	NUTM2B-AS1
FAM184A	4.91987e-47	0.332759	0.795	0.752	1.81647e-42	FAM184A
NFASC	5.18494e-47	0.442633	0.258	0.119	1.91433e-42	NFASC
AMER2	5.64128e-47	0.357416	0.405	0.273	2.08282e-42	AMER2
DMTF1	5.86402e-47	0.305457	0.411	0.269	2.16505e-42	DMTF1
PKIA	6.04296e-47	0.280992	0.359	0.267	2.23112e-42	PKIA
OPHN1	6.50298e-47	0.512307	0.927	0.869	2.40097e-42	OPHN1
SPRED1	7.9359e-47	0.437308	0.639	0.551	2.93001e-42	SPRED1
NPTN	9.09054e-47	0.290862	0.235	0.085	3.35632e-42	NPTN
NUCKS1	1.01038e-46	0.403937	0.445	0.258	3.73042e-42	NUCKS1
NSMCE2	1.13501e-46	0.428975	0.644	0.54	4.19059e-42	NSMCE2
HIVEP3	1.26976e-46	0.469835	0.433	0.291	4.68809e-42	HIVEP3
TBCK	1.36091e-46	0.422702	0.549	0.408	5.02461e-42	TBCK
ADAMTSL3	1.7586e-46	0.420872	0.115	0.025	6.49293e-42	ADAMTSL3
ST8SIA1	1.87541e-46	0.275794	0.396	0.31	6.92421e-42	ST8SIA1
LRRC3B	1.97897e-46	0.334979	0.579	0.534	7.30655e-42	LRRC3B
AC008957.3	2.3458e-46	0.502057	0.522	0.387	8.66091e-42	AC008957.3
SETD2	2.35015e-46	0.318792	0.596	0.481	8.677e-42	SETD2
SMAD2	2.56912e-46	0.301191	0.417	0.291	9.48544e-42	SMAD2
CCNY	2.5866e-46	0.402949	0.601	0.474	9.54999e-42	CCNY
AQP4	2.59717e-46	0.360163	0.869	0.844	9.58902e-42	AQP4
EIF5	2.75193e-46	0.27432	0.192	0.041	1.01604e-41	EIF5
TTC7B	2.87926e-46	0.330675	0.515	0.409	1.06305e-41	TTC7B
GOLGA4	3.16335e-46	0.425521	0.673	0.519	1.16794e-41	GOLGA4
HNRNPA2B1	3.31109e-46	0.368017	0.67	0.57	1.22249e-41	HNRNPA2B1
RABGAP1L	3.9326e-46	0.441113	0.705	0.612	1.45195e-41	RABGAP1L
EPB41L5	4.13762e-46	0.29571	0.436	0.296	1.52765e-41	EPB41L5
NEK1	4.36943e-46	0.355132	0.603	0.468	1.61324e-41	NEK1
MAPK1	4.79767e-46	0.287899	0.461	0.348	1.77135e-41	MAPK1
DLEU2	4.81896e-46	0.36157	0.593	0.498	1.77921e-41	DLEU2
KCNIP1	5.29585e-46	0.485024	0.391	0.224	1.95528e-41	KCNIP1
KIAA2026	5.45464e-46	0.315138	0.532	0.428	2.01391e-41	KIAA2026
ARHGEF10	6.14985e-46	0.265969	0.4	0.32	2.27058e-41	ARHGEF10
GSK3B	6.66194e-46	0.337422	0.615	0.508	2.45965e-41	GSK3B
MSRA	6.67311e-46	0.492294	0.613	0.499	2.46378e-41	MSRA
BRINP2	6.81906e-46	0.330801	0.483	0.4	2.51766e-41	BRINP2
NOTCH2	6.86655e-46	0.312333	0.524	0.377	2.5352e-41	NOTCH2
BTBD9	7.1225e-46	0.459288	0.744	0.645	2.6297e-41	BTBD9
CHKA	7.29979e-46	0.31914	0.734	0.673	2.69515e-41	CHKA
VPS13C	8.17509e-46	0.279979	0.693	0.628	3.01832e-41	VPS13C
FTCDNL1	9.53687e-46	0.277518	0.279	0.166	3.52111e-41	FTCDNL1
FGF2	9.59601e-46	0.394096	0.465	0.295	3.54294e-41	FGF2
TET2	1.12444e-45	0.266847	0.356	0.264	4.15156e-41	TET2
SH3RF3	1.3429e-45	0.391038	0.314	0.18	4.95811e-41	SH3RF3
KDM4C	1.5643e-45	0.375847	0.49	0.358	5.77555e-41	KDM4C
TBL1XR1	1.73741e-45	0.320948	0.68	0.596	6.4147e-41	TBL1XR1
ADD3-AS1	1.74961e-45	0.307537	0.461	0.364	6.45974e-41	ADD3-AS1
RAB11FIP2	1.83551e-45	0.286852	0.469	0.357	6.77688e-41	RAB11FIP2
ZNF644	2.04493e-45	0.40507	0.612	0.473	7.55007e-41	ZNF644
FARS2	2.05355e-45	0.404433	0.503	0.393	7.58193e-41	FARS2
AUH	2.48881e-45	0.354184	0.43	0.269	9.18892e-41	AUH
MEF2C	2.52676e-45	0.527746	0.406	0.253	9.32907e-41	MEF2C
AC093865.1	2.55107e-45	0.382618	0.353	0.232	9.41879e-41	AC093865.1
THRB	2.67781e-45	0.413775	0.545	0.418	9.88675e-41	THRB
PBRM1	2.7238e-45	0.294029	0.537	0.426	1.00565e-40	PBRM1
ADCY8	2.87957e-45	0.503338	0.499	0.389	1.06316e-40	ADCY8
CEP112	3.12765e-45	0.383028	0.518	0.391	1.15476e-40	CEP112
ZNF148	3.17375e-45	0.322691	0.566	0.469	1.17178e-40	ZNF148
RHEB	3.60827e-45	0.280643	0.449	0.319	1.33221e-40	RHEB
RPAP2	4.63486e-45	0.348513	0.489	0.357	1.71124e-40	RPAP2
KDM3B	4.78476e-45	0.27692	0.439	0.313	1.76658e-40	KDM3B
ZNF248	5.40822e-45	0.374176	0.545	0.399	1.99677e-40	ZNF248
RALGAPA2	5.48531e-45	0.418962	0.64	0.533	2.02523e-40	RALGAPA2
CDK13	5.98746e-45	0.304039	0.66	0.563	2.21063e-40	CDK13
OGFRL1	6.09267e-45	0.466086	0.635	0.54	2.24947e-40	OGFRL1
PKN2	6.31033e-45	0.360025	0.663	0.532	2.32984e-40	PKN2
ATRX	6.56623e-45	0.368814	0.709	0.572	2.42432e-40	ATRX
R3HDM1	6.9963e-45	0.570815	0.492	0.296	2.5831e-40	R3HDM1
EIF4G3	7.00826e-45	0.439291	0.798	0.734	2.58752e-40	EIF4G3
ZCCHC11	7.07518e-45	0.421038	0.725	0.594	2.61223e-40	ZCCHC11
LINC02060	7.83468e-45	0.270117	0.41	0.267	2.89264e-40	LINC02060
CLTC	1.11525e-44	0.251603	0.36	0.244	4.11762e-40	CLTC
TMEM178B	1.27375e-44	0.42869	0.661	0.6	4.70281e-40	TMEM178B
PTBP2	1.32888e-44	0.401379	0.587	0.444	4.90637e-40	PTBP2
CCDC171	1.47134e-44	0.372324	0.473	0.335	5.43232e-40	CCDC171
MTHFD2L	1.85863e-44	0.27623	0.37	0.259	6.86224e-40	MTHFD2L
RALGPS1	2.23454e-44	0.346466	0.501	0.353	8.25014e-40	RALGPS1
SOBP	2.28804e-44	0.377528	0.624	0.525	8.44767e-40	SOBP
STOX1	2.32655e-44	0.304198	0.609	0.534	8.58985e-40	STOX1
TERF2IP	2.35616e-44	0.349974	0.545	0.391	8.69918e-40	TERF2IP
PSPC1	2.66089e-44	0.269528	0.449	0.343	9.82428e-40	PSPC1
CACNA1C	3.10419e-44	0.601598	0.55	0.422	1.1461e-39	CACNA1C
TANK	3.19145e-44	0.279124	0.364	0.255	1.17832e-39	TANK
MLLT10	3.40674e-44	0.334666	0.747	0.663	1.2578e-39	MLLT10
PAN3	5.14089e-44	0.356349	0.617	0.507	1.89807e-39	PAN3
ARNT2	5.27337e-44	0.516852	0.698	0.629	1.94698e-39	ARNT2
AP2B1	5.36491e-44	0.367177	0.364	0.184	1.98078e-39	AP2B1
HSPA1A	5.71984e-44	0.744622	0.215	0.055	2.11182e-39	HSPA1A
ECHDC2	5.91609e-44	0.326973	0.672	0.544	2.18428e-39	ECHDC2
DPY19L3	8.28891e-44	0.291307	0.427	0.296	3.06035e-39	DPY19L3
L3MBTL4	8.86339e-44	0.577055	0.225	0.085	3.27245e-39	L3MBTL4
KCNQ3	9.74555e-44	0.466518	0.382	0.353	3.59815e-39	KCNQ3
ANKIB1	1.11159e-43	0.30113	0.535	0.446	4.10412e-39	ANKIB1
EPB41L2	1.14699e-43	0.469641	0.683	0.577	4.2348e-39	EPB41L2
HSPB1	1.27871e-43	0.420944	0.263	0.18	4.72113e-39	HSPB1
SPG20	1.81807e-43	0.293643	0.362	0.233	6.71248e-39	SPG20
COG5	2.00053e-43	0.3057	0.609	0.549	7.38615e-39	COG5
EXT1	2.16307e-43	0.455685	0.584	0.456	7.98627e-39	EXT1
MAP2K5	2.38151e-43	0.310573	0.538	0.463	8.79277e-39	MAP2K5
AGAP1	2.60216e-43	0.56203	0.613	0.542	9.60744e-39	AGAP1
TSC22D1	3.11444e-43	0.40902	0.403	0.265	1.14988e-38	TSC22D1
USP9X	3.2103e-43	0.270243	0.396	0.274	1.18527e-38	USP9X
LINC02006	3.24471e-43	0.323819	0.254	0.132	1.19798e-38	LINC02006
RBM33	3.69364e-43	0.328878	0.481	0.336	1.36373e-38	RBM33
CTIF	3.79688e-43	0.354448	0.474	0.347	1.40185e-38	CTIF
ZFPM2	3.90346e-43	0.406105	0.456	0.366	1.4412e-38	ZFPM2
SETD5	3.92559e-43	0.402255	0.721	0.606	1.44937e-38	SETD5
BMPR1A	3.95411e-43	0.361589	0.729	0.647	1.4599e-38	BMPR1A
SNAP91	4.00848e-43	0.431147	0.284	0.121	1.47997e-38	SNAP91
CHD6	4.15622e-43	0.34815	0.612	0.491	1.53452e-38	CHD6
TBCA	4.20635e-43	0.305659	0.326	0.191	1.55303e-38	TBCA
PI4KA	4.51388e-43	0.30381	0.486	0.363	1.66657e-38	PI4KA
CEP170	4.75101e-43	0.301674	0.454	0.335	1.75412e-38	CEP170
LINC01376	5.48444e-43	0.369767	0.468	0.332	2.02491e-38	LINC01376
AC091948.1	6.41325e-43	0.360597	0.369	0.216	2.36784e-38	AC091948.1
SRPK2	6.6038e-43	0.36741	0.72	0.634	2.43819e-38	SRPK2
RAB31	6.99403e-43	0.394923	0.467	0.347	2.58226e-38	RAB31
AIG1	7.39645e-43	0.316606	0.564	0.483	2.73084e-38	AIG1
SPEN	7.58186e-43	0.28868	0.523	0.396	2.7993e-38	SPEN
TMEM131	7.84708e-43	0.355701	0.508	0.361	2.89722e-38	TMEM131
AC073941.1	8.41328e-43	0.460227	0.157	0.078	3.10627e-38	AC073941.1
STXBP6	8.54034e-43	0.440664	0.383	0.213	3.15318e-38	STXBP6
MPP6	8.80209e-43	0.251611	0.351	0.266	3.24982e-38	MPP6
GLI2	9.17732e-43	0.283895	0.292	0.187	3.38836e-38	GLI2
DZIP3	9.99343e-43	0.274698	0.467	0.353	3.68967e-38	DZIP3
AC110023.1	1.10581e-42	0.414265	0.371	0.253	4.08275e-38	AC110023.1
DKK3	1.17406e-42	0.284135	0.557	0.48	4.33475e-38	DKK3
CDC14A	1.42603e-42	0.34735	0.562	0.437	5.26503e-38	CDC14A
CCDC92	1.5688e-42	0.260762	0.332	0.207	5.79218e-38	CCDC92
LINC00476	1.64718e-42	0.277245	0.311	0.194	6.08155e-38	LINC00476
ACYP2	1.69714e-42	0.356615	0.775	0.732	6.26603e-38	ACYP2
BRWD1	1.78149e-42	0.307099	0.565	0.441	6.57744e-38	BRWD1
AC009120.6	1.94858e-42	0.351319	0.417	0.272	7.19436e-38	AC009120.6
RPS6KC1	2.06728e-42	0.388422	0.498	0.345	7.63259e-38	RPS6KC1
LDHB	2.09225e-42	0.262399	0.29	0.13	7.7248e-38	LDHB
EPM2A	2.44178e-42	0.417028	0.491	0.351	9.01529e-38	EPM2A
STK39	2.68715e-42	0.362121	0.362	0.219	9.92123e-38	STK39
STRN3	2.7643e-42	0.307771	0.571	0.444	1.02061e-37	STRN3
DLG1	2.89145e-42	0.399551	0.588	0.497	1.06755e-37	DLG1
ZBTB7C	2.97693e-42	0.321389	0.352	0.253	1.09911e-37	ZBTB7C
USP40	3.14308e-42	0.252138	0.433	0.3	1.16046e-37	USP40
MON2	3.14451e-42	0.323196	0.55	0.433	1.16098e-37	MON2
AL645568.1	3.27076e-42	0.292892	0.442	0.314	1.2076e-37	AL645568.1
UNC5C	3.94947e-42	0.562503	0.614	0.562	1.45819e-37	UNC5C
ITSN1	4.20463e-42	0.439055	0.76	0.65	1.55239e-37	ITSN1
MEGF9	4.56037e-42	0.372737	0.556	0.435	1.68374e-37	MEGF9
PACRG	4.69589e-42	0.305962	0.344	0.281	1.73377e-37	PACRG
LONRF2	4.87387e-42	0.272033	0.238	0.108	1.79948e-37	LONRF2
TACC1	5.8424e-42	0.35136	0.426	0.339	2.15707e-37	TACC1
LMBRD1	5.95368e-42	0.284874	0.492	0.352	2.19816e-37	LMBRD1
EPS15	6.6791e-42	0.284586	0.733	0.671	2.46599e-37	EPS15
PIAS2	7.07023e-42	0.261491	0.414	0.306	2.6104e-37	PIAS2
ANKDD1A	7.5456e-42	0.339956	0.856	0.774	2.78591e-37	ANKDD1A
MAP2K4	7.99024e-42	0.288994	0.471	0.348	2.95008e-37	MAP2K4
GIGYF2	8.3572e-42	0.337256	0.571	0.444	3.08556e-37	GIGYF2
APPL2	8.41321e-42	0.391733	0.564	0.419	3.10624e-37	APPL2
PICALM	8.92369e-42	0.408253	0.58	0.481	3.29472e-37	PICALM
KIDINS220	9.85157e-42	0.295251	0.538	0.409	3.6373e-37	KIDINS220
HEPACAM	1.07633e-41	0.265854	0.713	0.651	3.97391e-37	HEPACAM
AVL9	1.10651e-41	0.319241	0.54	0.418	4.08535e-37	AVL9
VCAN	1.20989e-41	0.564589	0.231	0.134	4.46704e-37	VCAN
EFNA5	1.21181e-41	0.5318	0.612	0.47	4.47414e-37	EFNA5
ANKRD44	1.24907e-41	0.337226	0.381	0.265	4.61168e-37	ANKRD44
SLC13A3	1.25122e-41	0.265021	0.385	0.297	4.61964e-37	SLC13A3
LINC02328	1.31675e-41	0.29949	0.273	0.16	4.86156e-37	LINC02328
ATXN2	1.41053e-41	0.381038	0.818	0.735	5.20783e-37	ATXN2
KIAA1958	1.4488e-41	0.442596	0.623	0.519	5.34911e-37	KIAA1958
PRICKLE2	1.45249e-41	0.433794	0.494	0.356	5.36276e-37	PRICKLE2
SDC2	1.62634e-41	0.278728	0.422	0.339	6.00462e-37	SDC2
WDR70	1.77804e-41	0.320315	0.602	0.508	6.56469e-37	WDR70
KDM5A	1.82442e-41	0.285895	0.396	0.249	6.73595e-37	KDM5A
LARGE1	2.02947e-41	0.435724	0.55	0.431	7.493e-37	LARGE1
DPYSL3	2.08879e-41	0.339362	0.354	0.283	7.71202e-37	DPYSL3
ZCCHC7	2.43404e-41	0.435496	0.623	0.514	8.98671e-37	ZCCHC7
PAPD4	2.91239e-41	0.362416	0.731	0.612	1.07528e-36	PAPD4
AKAP7	2.96777e-41	0.265945	0.505	0.416	1.09573e-36	AKAP7
AC021231.1	3.16278e-41	0.338912	0.394	0.275	1.16773e-36	AC021231.1
NEK11	3.47547e-41	0.300128	0.376	0.267	1.28318e-36	NEK11
PURG	3.64172e-41	0.275047	0.394	0.266	1.34456e-36	PURG
ARHGEF7	3.69661e-41	0.382971	0.478	0.306	1.36483e-36	ARHGEF7
ATP6V1H	3.84962e-41	0.27462	0.515	0.407	1.42132e-36	ATP6V1H
DYNC2H1	3.98581e-41	0.358608	0.548	0.414	1.4716e-36	DYNC2H1
YWHAE	4.587e-41	0.320274	0.36	0.17	1.69357e-36	YWHAE
ASH1L	4.6547e-41	0.376096	0.796	0.703	1.71856e-36	ASH1L
SMC5	5.5063e-41	0.250593	0.367	0.272	2.03298e-36	SMC5
[truncated: 764 more rows]

## Sheet: e. DE_markers_oligodendrocyte
	p_val	avg_log2FC	pct.1	pct.2	p_val_adj	gene_symbol
[truncated: 1,277 more rows]

[truncated: 2 more sheets: f. DE_markers_polydendrocyte, g. DE_markers_endothelia]
