# Supplementary material for: Brain single cell transcriptomic profiles in episodic memory phenotypes associated with temporal lobe epilepsy
Source: NPJ Genom Med. 2022 Nov 29;7:69. doi: 10.1038/s41525-022-00339-4 (PMC9709106; doi:10.1038/s41525-022-00339-4)
Supplement: Supplementary file 3 — Supplementary Table 3 [file 41525_2022_339_MOESM3_ESM.xlsx]

## Sheet: a. kegg_pathway_GABAergic
pathway	pval	padj	log2err	ES	NES	size
KEGG_CALCIUM_SIGNALING_PATHWAY	1.13286e-09	9.96914e-08	0.788187	0.559407	2.47989	58
KEGG_NEUROACTIVE_LIGAND_RECEPTOR_INTERACTION	1.63511e-06	7.1945e-05	0.643552	0.515329	2.2301	49
KEGG_LONG_TERM_POTENTIATION	6.84886e-05	0.00150675	0.538434	0.499124	2.08627	40
KEGG_OXIDATIVE_PHOSPHORYLATION	6.06416e-05	0.00150675	0.557332	-0.414236	-2.76851	27
KEGG_VASCULAR_SMOOTH_MUSCLE_CONTRACTION	0.000118904	0.0020927	0.538434	0.483331	2.00133	38
KEGG_SPLICEOSOME	0.00016359	0.00239933	0.518848	-0.440438	-2.47907	20
KEGG_ARRHYTHMOGENIC_RIGHT_VENTRICULAR_CARDIOMYOPATHY_ARVC	0.000291724	0.00366739	0.498493	0.538549	2.02858	24
KEGG_PARKINSONS_DISEASE	0.000352967	0.00388264	0.498493	-0.379218	-2.38088	25
KEGG_DILATED_CARDIOMYOPATHY	0.00073553	0.00647267	0.477271	0.480823	1.91462	31
KEGG_GNRH_SIGNALING_PATHWAY	0.000704157	0.00647267	0.477271	0.45259	1.87404	38
KEGG_CELL_ADHESION_MOLECULES_CAMS	0.00102588	0.00820704	0.45506	0.52179	1.98404	25
KEGG_LONG_TERM_DEPRESSION	0.00159277	0.0116803	0.45506	0.494064	1.94795	29
KEGG_TIGHT_JUNCTION	0.00231471	0.0156688	0.431708	0.429841	1.80472	41
KEGG_ERBB_SIGNALING_PATHWAY	0.0078381	0.0405737	0.38073	0.407546	1.69909	39
KEGG_HYPERTROPHIC_CARDIOMYOPATHY_HCM	0.00773916	0.0405737	0.407018	0.446626	1.72075	26
KEGG_MAPK_SIGNALING_PATHWAY	0.00742122	0.0405737	0.407018	0.342301	1.58559	83
KEGG_MELANOGENESIS	0.00747458	0.0405737	0.407018	0.440671	1.72722	28
KEGG_TYPE_II_DIABETES_MELLITUS	0.00837484	0.0409437	0.38073	0.501003	1.78251	19

## Sheet: b. kegg_pathway_glutamatergic
pathway	pval	padj	log2err	ES	NES	size
KEGG_CALCIUM_SIGNALING_PATHWAY	4.24834e-11	4.67318e-09	0.851339	0.576885	2.48625	64
KEGG_VASCULAR_SMOOTH_MUSCLE_CONTRACTION	3.4062e-08	1.87341e-06	0.719513	0.568186	2.32439	45
KEGG_LONG_TERM_POTENTIATION	6.20921e-08	2.27671e-06	0.704976	0.562738	2.30211	45
KEGG_LONG_TERM_DEPRESSION	4.22313e-07	1.16136e-05	0.674963	0.603732	2.33266	32
KEGG_GNRH_SIGNALING_PATHWAY	3.04602e-06	6.70124e-05	0.627257	0.516739	2.11393	45
KEGG_DILATED_CARDIOMYOPATHY	5.43492e-06	9.96402e-05	0.610527	0.571804	2.1814	30
KEGG_NEUROACTIVE_LIGAND_RECEPTOR_INTERACTION	9.81487e-06	0.000154234	0.593325	0.467477	2.00073	61
KEGG_ARRHYTHMOGENIC_RIGHT_VENTRICULAR_CARDIOMYOPATHY_ARVC	1.2663e-05	0.000174116	0.593325	0.581106	2.18846	28
KEGG_ERBB_SIGNALING_PATHWAY	1.42734e-05	0.000174453	0.593325	0.496857	2.03259	45
KEGG_CELL_ADHESION_MOLECULES_CAMS	2.16679e-05	0.000238347	0.57561	0.5534	2.11119	30
KEGG_AXON_GUIDANCE	3.23049e-05	0.000323049	0.557332	0.43797	1.91414	72
KEGG_HYPERTROPHIC_CARDIOMYOPATHY_HCM	6.02631e-05	0.000552412	0.557332	0.572906	2.1189	25
KEGG_NEUROTROPHIN_SIGNALING_PATHWAY	0.000126213	0.00106795	0.518848	0.422789	1.83204	68
KEGG_SPLICEOSOME	0.00017629	0.00138514	0.518848	-0.325505	-2.34664	35
KEGG_PHOSPHATIDYLINOSITOL_SIGNALING_SYSTEM	0.000210611	0.00154448	0.518848	0.484584	1.92244	38
KEGG_OOCYTE_MEIOSIS	0.000254693	0.00175101	0.498493	0.446603	1.85305	50
KEGG_MAPK_SIGNALING_PATHWAY	0.000325821	0.00210825	0.498493	0.374396	1.72137	106
KEGG_GAP_JUNCTION	0.000418676	0.00255857	0.498493	0.464132	1.85864	40
KEGG_TIGHT_JUNCTION	0.000888266	0.00514259	0.477271	0.423073	1.78038	55
KEGG_OLFACTORY_TRANSDUCTION	0.000995413	0.00547477	0.45506	0.611593	1.95057	14
KEGG_MELANOGENESIS	0.00132424	0.00693649	0.45506	0.465072	1.81719	35
KEGG_GLIOMA	0.00143987	0.00719936	0.45506	0.47341	1.82913	32
KEGG_OXIDATIVE_PHOSPHORYLATION	0.00164112	0.00784885	0.45506	-0.273745	-1.79394	34
KEGG_CHEMOKINE_SIGNALING_PATHWAY	0.0017853	0.00818265	0.45506	0.41146	1.73151	55
KEGG_TYPE_II_DIABETES_MELLITUS	0.00193292	0.00850487	0.45506	0.527165	1.8648	21
KEGG_FC_EPSILON_RI_SIGNALING_PATHWAY	0.00576403	0.0243863	0.407018	0.451484	1.71372	29
KEGG_CARDIAC_MUSCLE_CONTRACTION	0.00739713	0.0301364	0.407018	0.4703	1.71871	24
KEGG_WNT_SIGNALING_PATHWAY	0.00981896	0.0385745	0.38073	0.36458	1.55445	60

## Sheet: c. kegg_pathway_astrocyte
pathway	pval	padj	log2err	ES	NES	size
KEGG_VASCULAR_SMOOTH_MUSCLE_CONTRACTION	0.00027319	0.0136595	0.498493	0.557658	2.15098	21
KEGG_CELL_ADHESION_MOLECULES_CAMS	0.000777377	0.0194344	0.477271	0.530787	2.07327	22
KEGG_GNRH_SIGNALING_PATHWAY	0.00165211	0.0221369	0.45506	0.512713	1.96567	20
KEGG_PROGESTERONE_MEDIATED_OOCYTE_MATURATION	0.00177095	0.0221369	0.45506	0.59303	1.98196	13
KEGG_ALZHEIMERS_DISEASE	0.00513507	0.0285282	0.407018	0.562113	1.87863	13
KEGG_CALCIUM_SIGNALING_PATHWAY	0.00481878	0.0285282	0.407018	0.428114	1.83934	32
KEGG_CELL_CYCLE	0.00347114	0.0285282	0.431708	-0.503659	-2.1728	12
KEGG_GAP_JUNCTION	0.00337255	0.0285282	0.431708	0.529601	1.9342	17
KEGG_LONG_TERM_DEPRESSION	0.00475035	0.0285282	0.407018	0.565294	1.93261	14
KEGG_PHOSPHATIDYLINOSITOL_SIGNALING_SYSTEM	0.007278	0.03639	0.407018	0.551177	1.88435	14

## Sheet: d. kegg_pathway_oligodendrocyt
pathway	pval	padj	log2err	ES	NES	size
KEGG_CELL_ADHESION_MOLECULES_CAMS	0.000507664	0.0137069	0.477271	0.602497	2.08782	18
KEGG_ENDOCYTOSIS	0.00548603	0.0493742	0.407018	0.49369	1.81381	23
KEGG_PURINE_METABOLISM	0.00453356	0.0493742	0.407018	0.569399	1.78648	13

## Sheet: e. kegg_pathway_polydendrocyte
pathway	pval	padj	log2err	ES	NES	size
KEGG_CELL_ADHESION_MOLECULES_CAMS	7.95037e-07	4.69072e-05	0.659444	0.632413	2.34029	24
