# Supplementary material for: Brain single cell transcriptomic profiles in episodic memory phenotypes associated with temporal lobe epilepsy
Source: NPJ Genom Med. 2022 Nov 29;7:69. doi: 10.1038/s41525-022-00339-4 (PMC9709106; doi:10.1038/s41525-022-00339-4)
Supplement: Supplementary file 4 — Supplementary Table 4 [file 41525_2022_339_MOESM4_ESM.xlsx]

## Sheet: a. IPA_pathway_GABAergic
Ingenuity Canonical Pathways (GABAergic neurons)	-log(B-H p-value)	B-H p-value	Ratio	z-score	Molecules
Synaptogenesis Signaling Pathway	5.66	2.18776e-06	0.041	3.464	CDH12,CDH13,CNTNAP2,DAB1,GRIN2B,GRM7,NLGN1,NRXN1,NRXN3,NTRK2,PRKCE,SNAP25,SYN2
Neuropathic Pain Signaling In Dorsal Horn Neurons	2.76	0.0017378	0.0594	2.449	GRIN2B,GRM7,KCNQ3,NTRK2,PLCB1,PRKCE
Dopamine-DARPP32 Feedback in cAMP Signaling	2.44	0.00363078	0.0383	2.646	CACNA1C,CACNA1D,GRIN2B,PLCB1,PPP2R2B,PRKCE,PRKG1
Synaptic Long Term Depression	2.44	0.00363078	0.0359	1.89	CACNA1C,CACNA1D,GRM7,PLCB1,PPP2R2B,PRKCE,PRKG1
Circadian Rhythm Signaling	2.44	0.00363078	0.0299	-	CACNA1C,CACNA1D,GRIN2B,NTRK2,PLCB1,PRKCE,PRKG1,RORA
Neurovascular Coupling Signaling Pathway	2.17	0.00676083	0.0311	1.134	CACNA1C,CACNA1D,GABRG3,GRIN2B,KCNMA1,PLCB1,PRKG1
Glutamate Receptor Signaling	1.86	0.0138038	0.0606	-	GRIK1,GRIN2B,GRIP1,GRM7
Synaptic Long Term Potentiation	1.77	0.0169824	0.0382	2	CACNA1C,GRIN2B,GRM7,PLCB1,PRKCE
Opioid Signaling Pathway	1.77	0.0169824	0.025	1.89	CACNA1C,CACNA1D,GRIN2B,PLCB1,PRKCE,RGS6,RPS6KA2
Cellular Effects of Sildenafil (Viagra)	1.63	0.0234423	0.0336	-	CACNA1C,CACNA1D,KCNQ3,PLCB1,PRKG1
Endocannabinoid Neuronal Synapse Pathway	1.63	0.0234423	0.0336	2.236	CACNA1C,CACNA1D,GRIN2B,MAPK10,PLCB1
CREB Signaling in Neurons	1.63	0.0234423	0.0165	2.53	ADGRB3,CACNA1C,CACNA1D,GRIK1,GRIN2B,GRM7,NTRK2,NTRK3,PLCB1,PRKCE
ERBB Signaling	1.55	0.0281838	0.0426	2	ERBB4,MAPK10,NRG3,PRKCE
nNOS Signaling in Neurons	1.49	0.0323594	0.0638	-	DLG2,GRIN2B,PRKCE
nNOS Signaling in Skeletal Muscle Cells	1.49	0.0323594	0.0625	-	CACNA1C,CACNA1D,DMD
Sperm Motility	1.49	0.0323594	0.0235	-	ERBB4,NTRK2,NTRK3,PLCB1,PRKCE,PRKG1
Insulin Secretion Signaling Pathway	1.41	0.0389045	0.0221	2.236	ASIC2,CACNA1C,CACNA1D,PLCB1,PRKCE,SNAP25
Amyotrophic Lateral Sclerosis Signaling	1.41	0.0389045	0.0348	-	CACNA1C,CACNA1D,GRIK1,GRIN2B
GNRH Signaling	1.41	0.0389045	0.026	-	CACNA1C,CACNA1D,MAPK10,PLCB1,PRKCE
GPCR-Mediated Nutrient Sensing in Enteroendocrine Cells	1.41	0.0389045	0.0339	2	CACNA1C,CACNA1D,PLCB1,PRKCE
Oxytocin Signaling Pathway	1.41	0.0389045	0.0214	2.449	CACNA1C,CACNA1D,MAPK10,PLCB1,PRKCE,PRKG1
Nitric Oxide Signaling in the Cardiovascular System	1.41	0.0389045	0.0336	2	CACNA1C,CACNA1D,PRKCE,PRKG1
Gustation Pathway	1.35	0.0446684	0.0246	1.342	ASIC2,CACNA1C,CACNA1D,GABRG3,KCNQ3

## Sheet: b. IPA_pathway_glutamatergic
Ingenuity Canonical Pathways (Glutamatergic neurons)	-log(B-H p-value)	B-H p-value	Ratio	z-score	Molecules
Synaptogenesis Signaling Pathway	12.3	5.01187e-13	0.0883	5	ADCY2,ARHGEF7,CACNA1B,CACNB4,CALM1 (includes others),CAMK2A,CDH13,CDH18,CHN1,CNTNAP2,EFNA5,GRIA1,GRIN2A,GRIN2B,GRM5,GRM7,GRM8,KALRN,MAP1B,NLGN1,NLGN4Y,NRXN1,NRXN3,NTRK2,PRKCE,SNAP25,SYN3,SYT1
Synaptic Long Term Depression	10.7	1.99526e-11	0.108	3.273	CACNA1B,CACNA1C,CACNA1D,CACNA1E,CACNA2D3,CACNB4,GRIA1,GRID1,GRM5,GRM7,GRM8,PLCB1,PLCL1,PPM1L,PPP2R2B,PPP2R2C,PRKCB,PRKCE,PRKG1,RYR2,RYR3
Dopamine-DARPP32 Feedback in cAMP Signaling	9.39	4.0738e-10	0.104	4	ADCY2,CACNA1B,CACNA1C,CACNA1D,CACNA1E,CACNA2D3,CACNB4,CALM1 (includes others),GRIN2A,GRIN2B,PLCB1,PLCL1,PPM1L,PPP2R2B,PPP2R2C,PPP3CA,PRKCB,PRKCE,PRKG1
Netrin Signaling	9.16	6.91831e-10	0.181	3.051	CACNA1B,CACNA1C,CACNA1D,CACNA1E,CACNA2D3,CACNB4,DCC,PPP3CA,PRKG1,RYR2,RYR3,UNC5C,UNC5D
Neurovascular Coupling Signaling Pathway	8.94	1.14815e-09	0.0889	1.789	CACNA1B,CACNA1C,CACNA1D,CACNA1E,CACNA2D3,CACNB4,CALM1 (includes others),GABBR2,GABRB2,GABRB3,GABRG3,GRIA1,GRIN2A,GRIN2B,GRM5,KCNMA1,PLCB1,PRKG1,RYR2,RYR3
Endocannabinoid Neuronal Synapse Pathway	8.2	6.30957e-09	0.107	3	ADCY2,CACNA1B,CACNA1C,CACNA1D,CACNA1E,CACNA2D3,CACNB4,GRIA1,GRIN2A,GRIN2B,GRM5,MAPK10,PLCB1,PLCL1,PPP3CA,RIMS1
Opioid Signaling Pathway	8.2	6.30957e-09	0.075	3.71	ADCY2,CACNA1B,CACNA1C,CACNA1D,CACNA1E,CACNA2D3,CACNB4,CALM1 (includes others),CAMK2A,GRIN2A,GRIN2B,PDE1A,PLCB1,PPP3CA,PRKCB,PRKCE,RGS6,RGS7,RPS6KA2,RYR2,RYR3
Cardiac β-adrenergic Signaling	8.1	7.94328e-09	0.0955	1.508	ADCY2,AKAP6,CACNA1B,CACNA1C,CACNA1D,CACNA1E,CACNA2D3,CACNB4,PDE10A,PDE1A,PDE4B,PDE4D,PPM1L,PPP2R2B,PPP2R2C,RYR2,SLC8A1
Circadian Rhythm Signaling	7.83	1.47911e-08	0.0746	-	ADCY2,CACNA1B,CACNA1C,CACNA1D,CACNA1E,CACNA2D3,CACNB4,CAMK2A,GRIA1,GRIN2A,GRIN2B,NTRK2,PLCB1,PLCL1,PRKCB,PRKCE,PRKG1,RORA,RYR2,RYR3
nNOS Signaling in Skeletal Muscle Cells	7.78	1.65959e-08	0.208	-	CACNA1B,CACNA1C,CACNA1D,CACNA1E,CACNA2D3,CACNB4,CALM1 (includes others),DMD,RYR2,RYR3
Calcium Signaling	7.74	1.8197e-08	0.0826	4.123	ATP2B2,CACNA1B,CACNA1C,CACNA1D,CACNA1E,CACNA2D3,CACNB4,CALM1 (includes others),CAMK2A,GRIA1,GRIN2A,GRIN2B,MEF2C,PPP3CA,RCAN2,RYR2,RYR3,SLC8A1
Neuropathic Pain Signaling In Dorsal Horn Neurons	7.72	1.90546e-08	0.129	3.606	CAMK2A,GRIA1,GRIN2A,GRIN2B,GRM5,GRM7,GRM8,KCNQ3,NTRK2,PLCB1,PLCL1,PRKCB,PRKCE
Role of NFAT in Cardiac Hypertrophy	7.68	2.0893e-08	0.0811	3.771	ADCY2,CACNA1B,CACNA1C,CACNA1D,CACNA1E,CACNA2D3,CACNB4,CALM1 (includes others),CAMK2A,MAPK10,MEF2C,PLCB1,PLCL1,PPP3CA,PRKCB,PRKCE,RCAN2,SLC8A1
Cellular Effects of Sildenafil (Viagra)	7.58	2.63027e-08	0.101	-	ADCY2,CACNA1B,CACNA1C,CACNA1D,CACNA1E,CACNA2D3,CACNB4,CALM1 (includes others),KCNQ3,PDE1A,PDE4B,PDE4D,PLCB1,PLCL1,PRKG1
Synaptic Long Term Potentiation	7.4	3.98107e-08	0.107	3.606	CACNA1C,CALM1 (includes others),CAMK2A,GRIA1,GRIN2A,GRIN2B,GRM5,GRM7,GRM8,PLCB1,PLCL1,PPP3CA,PRKCB,PRKCE
nNOS Signaling in Neurons	6.76	1.7378e-07	0.191	2.236	CALM1 (includes others),CAMK2A,DLG2,GRIN2A,GRIN2B,NOS1AP,PPP3CA,PRKCB,PRKCE
Amyotrophic Lateral Sclerosis Signaling	6.17	6.76083e-07	0.104	1.633	CACNA1B,CACNA1C,CACNA1D,CACNA1E,CACNA2D3,CACNB4,GRIA1,GRID1,GRIN2A,GRIN2B,HECW1,PPP3CA
Nitric Oxide Signaling in the Cardiovascular System	6.04	9.12011e-07	0.101	2.828	CACNA1B,CACNA1C,CACNA1D,CACNA1E,CACNA2D3,CACNB4,CALM1 (includes others),PDE1A,PRKCB,PRKCE,PRKG1,RYR2
Cardiac Hypertrophy Signaling (Enhanced)	6.04	9.12011e-07	0.0461	4.69	ADCY2,CACNA1B,CACNA1C,CACNA1D,CACNA1E,CACNA2D3,CACNB4,CALM1 (includes others),CAMK2A,FGF12,FGF14,MAPK10,MEF2C,PDE10A,PDE1A,PDE4B,PDE4D,PLCB1,PLCL1,PPP3CA,PRKCB,PRKCE,PRKG1,RYR2,RYR3
Insulin Secretion Signaling Pathway	5.72	1.90546e-06	0.0625	3.606	ADCY2,ASIC2,CACNA1B,CACNA1C,CACNA1D,CACNA1E,CACNA2D3,CACNB4,CAMK2A,PCSK2,PLCB1,PLCL1,PRKCB,PRKCE,RYR2,RYR3,SNAP25
GABA Receptor Signaling	5.56	2.75423e-06	0.0902	-	ADCY2,CACNA1B,CACNA1C,CACNA1D,CACNA1E,CACNA2D3,CACNB4,GABBR2,GABRB2,GABRB3,GABRG3,KCNQ3
GPCR-Mediated Nutrient Sensing in Enteroendocrine Cells	5.2	6.30957e-06	0.0932	3.317	ADCY2,CACNA1B,CACNA1C,CACNA1D,CACNA1E,CACNA2D3,CACNB4,PLCB1,PLCL1,PRKCB,PRKCE
Dilated Cardiomyopathy Signaling Pathway	5.09	8.12831e-06	0.0811	1.633	ADCY2,CACNA1B,CACNA1C,CACNA1D,CACNA1E,CACNA2D3,CACNB4,CAMK2A,DMD,PRKCE,RYR2,SGCD
GNRH Signaling	4.7	1.99526e-05	0.0677	2.449	ADCY2,CACNA1B,CACNA1C,CACNA1D,CACNA1E,CACNA2D3,CACNB4,CALM1 (includes others),CAMK2A,MAPK10,PLCB1,PRKCB,PRKCE
CREB Signaling in Neurons	4.7	1.99526e-05	0.0396	4.082	ADCY2,ADGRB3,CACNA1B,CACNA1C,CACNA1D,CACNA1E,CACNA2D3,CACNB4,CALM1 (includes others),CAMK2A,GABBR2,GRIA1,GRID1,GRIN2A,GRIN2B,GRM5,GRM7,GRM8,NTRK2,NTRK3,PLCB1,PLCL1,PRKCB,PRKCE
Protein Kinase A Signaling	4.6	2.51189e-05	0.0465	2.828	ADCY2,AKAP6,CALM1 (includes others),CAMK2A,DCC,PDE10A,PDE1A,PDE4B,PDE4D,PLCB1,PLCL1,PPP3CA,PRKCB,PRKCE,PTPRD,PTPRG,PTPRT,RYR2,RYR3
Glutamate Receptor Signaling	4.57	2.69153e-05	0.121	2.449	CALM1 (includes others),GRIA1,GRID1,GRIN2A,GRIN2B,GRM5,GRM7,GRM8
Oxytocin Signaling Pathway	4.27	5.37032e-05	0.0534	3.357	ATP2B2,CACNA1B,CACNA1C,CACNA1D,CACNA1E,CACNA2D3,CACNB4,CALM1 (includes others),MAPK10,MEF2C,PLCB1,PPP3CA,PRKCB,PRKCE,PRKG1
Corticotropin Releasing Hormone Signaling	4.26	5.49541e-05	0.0728	-0.632	ADCY2,CACNA1B,CACNA1C,CACNA1D,CACNA1E,CACNA2D3,CACNB4,CALM1 (includes others),MEF2C,PRKCB,PRKCE
cAMP-mediated signaling	3.82	0.000151356	0.0553	2.887	ADCY2,AKAP6,CALM1 (includes others),CAMK2A,GABBR2,GRM7,GRM8,PDE10A,PDE1A,PDE4B,PDE4D,PPP3CA,RGS7
Gustation Pathway	3.79	0.000162181	0.0591	2.887	ADCY2,ASIC2,CACNA1B,CACNA1C,CACNA1D,CACNA1E,CACNA2D3,CACNB4,GABRB2,GABRB3,GABRG3,KCNQ3
Cardiac Hypertrophy Signaling	3.39	0.00040738	0.05	3.162	ADCY2,CACNA1B,CACNA1C,CACNA1D,CACNA1E,CACNA2D3,CACNB4,CALM1 (includes others),MAPK10,MEF2C,PLCB1,PLCL1,PPP3CA
Melatonin Signaling	3.38	0.000416869	0.0972	1.89	CALM1 (includes others),CAMK2A,PLCB1,PLCL1,PRKCB,PRKCE,RORA
G Beta Gamma Signaling	3.32	0.00047863	0.0698	3	ADCY2,CACNA1B,CACNA1C,CACNA1D,CACNA1E,CACNA2D3,CACNB4,PRKCB,PRKCE
SNARE Signaling Pathway	3.15	0.000707946	0.0662	2.333	ADCY2,CACNA1B,CACNB4,CALM1 (includes others),CAMK2A,RIMS1,SNAP25,SYN3,SYT1
White Adipose Tissue Browning Pathway	3.12	0.000758578	0.0652	3	ADCY2,CACNA1B,CACNA1C,CACNA1D,CACNA1E,CACNA2D3,CACNB4,PRKG1,THRB
FcγRIIB Signaling in B Lymphocytes	2.97	0.00107152	0.0824	-	CACNA1B,CACNA1C,CACNA1D,CACNA1E,CACNA2D3,CACNB4,MAPK10
Type II Diabetes Mellitus Signaling	2.8	0.00158489	0.0588	-	CACNA1B,CACNA1C,CACNA1D,CACNA1E,CACNA2D3,CACNB4,MAPK10,PRKCB,PRKCE
Oxytocin In Brain Signaling Pathway	2.64	0.00229087	0.0508	3.162	CACNA1B,CACNA1C,CACNA1D,CACNA1E,CACNA2D3,CACNB4,CALM1 (includes others),MEF2C,PRKCB,PRKCE
Androgen Signaling	2.51	0.0030903	0.0533	3	CACNA1B,CACNA1C,CACNA1D,CACNA1E,CACNA2D3,CACNB4,CALM1 (includes others),PRKCB,PRKCE
Axonal Guidance Signaling	2.51	0.0030903	0.0335	-	ARHGEF7,DCC,EFNA5,KALRN,LRRC4C,MMP16,NTRK2,NTRK3,PLCB1,PLCL1,PPP3CA,PRKCB,PRKCE,ROBO2,SLIT3,UNC5C,UNC5D
Maturity Onset Diabetes of Young (MODY) Signaling	2.38	0.00416869	0.0769	-	CACNA1B,CACNA1C,CACNA1D,CACNA1E,CACNA2D3,CACNB4
Sperm Motility	2.38	0.00416869	0.0431	3	CALM1 (includes others),NTRK2,NTRK3,PDE1A,PDE4B,PDE4D,PLCB1,PLCL1,PRKCB,PRKCE,PRKG1
G-Protein Coupled Receptor Signaling	2.15	0.00707946	0.0284	1.789	ADCY2,ADGRB3,CALM1 (includes others),CAMK2A,GABBR2,GRM5,GRM7,GRM8,KCNQ3,MAPK10,MEF2C,PDE10A,PDE1A,PDE4B,PDE4D,PLCB1,PPP3CA,PRKCB,PRKCE,RGS7
p70S6K Signaling	1.9	0.0125893	0.053	0.378	PLCB1,PLCL1,PPM1L,PPP2R2B,PPP2R2C,PRKCB,PRKCE
Senescence Pathway	1.88	0.0131826	0.037	2.828	CACNA1B,CACNA1C,CACNA1D,CACNA1E,CACNA2D3,CACNB4,CALM1 (includes others),PPM1L,PPP2R2B,PPP2R2C,PPP3CA
Apelin Cardiomyocyte Signaling Pathway	1.88	0.0131826	0.0606	2.449	MAPK10,PLCB1,PLCL1,PRKCB,PRKCE,SLC8A1
Mechanisms of Viral Exit from Host Cells	1.87	0.0134896	0.0976	-	PRKCB,PRKCE,SH3GL2,SH3GL3
Apelin Endothelial Signaling Pathway	1.77	0.0169824	0.0496	1.89	ADCY2,CALM1 (includes others),MAPK10,MEF2C,PLCB1,PRKCB,PRKCE
tRNA Splicing	1.71	0.0194984	0.087	2	PDE10A,PDE1A,PDE4B,PDE4D
CDK5 Signaling	1.61	0.0245471	0.0526	1.633	ADCY2,MAPK10,NTRK2,PPM1L,PPP2R2B,PPP2R2C
Factors Promoting Cardiogenesis in Vertebrates	1.6	0.0251189	0.0458	2.646	CAMK2A,MAPK10,MEF2C,PLCB1,PLCL1,PRKCB,PRKCE
BEX2 Signaling Pathway	1.59	0.025704	0.0617	-1.342	MAP2,MAPK10,PPM1L,PPP2R2B,PPP2R2C
Gap Junction Signaling	1.56	0.0275423	0.0404	-	ADCY2,GRIA1,PLCB1,PLCL1,PPP3CA,PRKCB,PRKCE,PRKG1
Aldosterone Signaling in Epithelial Cells	1.46	0.0346737	0.0427	2.236	ASIC2,HSPA12A,KCNMA1,PLCB1,PLCL1,PRKCB,PRKCE
Gαq Signaling	1.39	0.040738	0.0412	1.89	CALM1 (includes others),GRM5,PLCB1,PPP3CA,PRKCB,PRKCE,RGS7
Estrogen Receptor Signaling	1.36	0.0436516	0.0294	3	ADCY2,CACNA1B,CACNA1C,CACNA1D,CACNA1E,CACNA2D3,CACNB4,MMP16,PLCB1,PLCL1,PRKCB,PRKCE
ERBB Signaling	1.36	0.0436516	0.0532	2.236	MAPK10,NRG1,NRG3,PRKCB,PRKCE
