# Supplementary material for: Brain single cell transcriptomic profiles in episodic memory phenotypes associated with temporal lobe epilepsy
Source: NPJ Genom Med. 2022 Nov 29;7:69. doi: 10.1038/s41525-022-00339-4 (PMC9709106; doi:10.1038/s41525-022-00339-4)
Supplement: Supplementary file 5 — Supplementary Table 5 [file 41525_2022_339_MOESM5_ESM.xlsx]

## Sheet: a. IPA_Disease_GABAergic
Categories (GABAergic neurons)	Diseases or Functions Annotation	p-value	B-H p-value	Predicted Activation State	Activation z-score	Molecules	# Molecules
Cancer,Dermatological Diseases and Conditions,Organismal Injury and Abnormalities	Skin squamous cell carcinoma	7.51e-35	2.71e-31			ADGRB3,AKAP6,ANKS1B,CACNA1C,CACNA1D,CADM2,CADPS,CNTNAP2,CNTNAP5,COL19A1,CSMD1,CTNNA2,CTNND2,DCLK1,DIP2C,DLG2,DLGAP1,DLGAP2,DPP10,DPP6,DSCAML1,ENOX1,ERBB4,GRIN2B,HIVEP3,KCND2,KCNMA1,KCNQ3,LRP1B,LRRC4C,LRRTM4,MAGI2,MAPK10,MDGA2,NRG3,NTRK3,OPCML,PCDH9,PLCB1,PTPRM,RBFOX1,ROBO2,SDK1,SGCZ,SLC24A2,SNAP25,TENM4,THSD7A,TMEM132B,TMEM132C,XKR4	51
Cancer,Dermatological Diseases and Conditions,Organismal Injury and Abnormalities	Skin carcinoma	7.07e-31	1.27e-27			ADGRB3,AKAP6,ANKS1B,ATRNL1,CACNA1C,CACNA1D,CADM2,CADPS,CDH12,CNTN4,CNTNAP2,CNTNAP5,COL19A1,CSMD1,CTNNA2,CTNND2,DCLK1,DIP2C,DLG2,DLGAP1,DLGAP2,DMD,DPP10,DPP6,DSCAML1,ENOX1,ERBB4,FAM155A,FGF12,FGF14,FRMD4A,GABRG3,GALNTL6,GRIN2B,HIVEP3,IL1RAPL1,KAZN,KCND2,KCNIP4,KCNMA1,KCNQ3,LRP1B,LRRC4C,LRRTM4,MAGI2,MAPK10,MDGA2,MTUS2,NAV2,NAV3,NBEA,NLGN1,NPAS3,NRG3,NRXN1,NTRK3,OPCML,OXR1,PCDH9,PLCB1,PLXNA4,PTPRD,P…	84
Cancer,Organismal Injury and Abnormalities,Reproductive System Disease	Female genital tract adenocarcinoma	4.57e-30	5.49e-27			ADGRB3,AKAP6,ANKS1B,ASIC2,ASTN2,ATRNL1,CACNA1C,CACNA1D,CADPS,CDH12,CDH13,CNTN4,CNTNAP2,CNTNAP5,COL19A1,CSMD1,CTNNA2,CTNND2,DCLK1,DIP2C,DLG2,DLGAP1,DLGAP2,DMD,DNM3,DPP10,DPP6,DSCAML1,DTNA,ENOX1,ERBB4,FGF12,FRMD4A,FRMD5,GABRG3,GRIK1,GRIN2B,GRIP1,GRM7,HIVEP3,IL1RAPL1,IQCJ-SCHIP1,KAZN,KCNAB1,KCND2,KCNMA1,KCNQ3,KIAA1217,KIRREL3,LRP1B,LRRTM4,MAGI2,MALAT1,MAPK10,MDGA2,MTUS2,MYRIP,NAV2,NAV3,NBEA,NLGN1,NP…	99
Cancer,Organismal Injury and Abnormalities	Extrapulmonary squamous cell carcinoma	3.8e-29	3.42e-26			ADGRB3,AKAP6,ANKS1B,ATRNL1,CACNA1C,CACNA1D,CADM2,CADPS,CDH12,CDH13,CELF2,CNTN4,CNTNAP2,CNTNAP5,COL19A1,CSMD1,CTNNA2,CTNND2,DCLK1,DIP2C,DLG2,DLGAP1,DLGAP2,DMD,DPP10,DPP6,DSCAML1,ENOX1,ERBB4,FAM155A,FRMD5,GRIK1,GRIN2B,HIVEP3,KAZN,KCND2,KCNMA1,KCNQ3,KIRREL3,LRP1B,LRRC4C,LRRTM4,MAGI1,MAGI2,MALAT1,MAPK10,MDGA2,MTUS2,NAV3,NPAS3,NRG3,NRXN1,NRXN3,NTRK2,NTRK3,NXPH1,OPCML,PCDH9,PLCB1,PLXNA4,PRKCE,PRKG1,PTP…	85
Cancer,Organismal Injury and Abnormalities,Reproductive System Disease	Endometrial carcinoma	6.91e-29	4.98e-26			ADGRB3,AKAP6,ANKS1B,ASIC2,ASTN2,ATRNL1,CACNA1C,CACNA1D,CADPS,CDH12,CDH13,CNTN4,CNTNAP2,CNTNAP5,COL19A1,CSMD1,CTNNA2,CTNND2,DCLK1,DIP2C,DLG2,DLGAP1,DLGAP2,DMD,DNM3,DPP10,DPP6,DSCAML1,DTNA,ENOX1,ERBB4,FGF12,FRMD4A,FRMD5,GABRG3,GRIK1,GRIN2B,GRIP1,GRM7,HIVEP3,IL1RAPL1,KAZN,KCNAB1,KCND2,KCNMA1,KCNQ3,KIAA1217,KIRREL3,LRP1B,LRRTM4,MAGI2,MDGA2,MTUS2,MYRIP,NAV2,NAV3,NBEA,NLGN1,NRG3,NRXN1,NTRK2,NTRK3,OPCML…	91
Cancer,Organismal Injury and Abnormalities,Reproductive System Disease	Endometrial cancer	1.76e-28	1.06e-25			ADGRB3,AKAP6,ANKS1B,ASIC2,ASTN2,ATRNL1,CACNA1C,CACNA1D,CADPS,CDH12,CDH13,CNTN4,CNTNAP2,CNTNAP5,COL19A1,CSMD1,CTNNA2,CTNND2,DCLK1,DIP2C,DLG2,DLGAP1,DLGAP2,DMD,DNM3,DPP10,DPP6,DSCAML1,DTNA,ENOX1,ERBB4,FGF12,FRMD4A,FRMD5,GABRG3,GRIK1,GRIN2B,GRIP1,GRM7,HIVEP3,IL1RAPL1,KAZN,KCNAB1,KCND2,KCNMA1,KCNQ3,KIAA1217,KIRREL3,LRP1B,LRRTM4,MAGI2,MAPK10,MDGA2,MTUS2,MYRIP,NAV2,NAV3,NBEA,NLGN1,NRG3,NRXN1,NTRK2,NTRK…	94
Cancer,Dermatological Diseases and Conditions,Organismal Injury and Abnormalities	Basal cell carcinoma	2.39e-28	1.23e-25			ADGRB3,AKAP6,ANKS1B,ATRNL1,CACNA1C,CACNA1D,CADM2,CDH12,CNTN4,CNTNAP2,CNTNAP5,COL19A1,CSMD1,CTNNA2,CTNND2,DCLK1,DIP2C,DLG2,DMD,DPP10,DSCAML1,ENOX1,ERBB4,FAM155A,FGF12,FGF14,FRMD4A,GABRG3,GALNTL6,GRIN2B,HIVEP3,IL1RAPL1,KAZN,KCND2,KCNIP4,KCNMA1,KCNQ3,LRP1B,LRRC4C,LRRTM4,MAGI2,MDGA2,MTUS2,NAV2,NAV3,NBEA,NLGN1,NPAS3,NRG3,NRXN1,NTRK3,OPCML,OXR1,PCDH9,PLCB1,PLXNA4,PTPRD,PTPRM,PTPRN2,PTPRT,RBFOX1,ROBO2,S…	77
Cancer,Organismal Injury and Abnormalities,Reproductive System Disease	Uterine carcinoma	5.92e-28	2.65e-25			ADGRB3,AKAP6,ANKS1B,ASIC2,ASTN2,ATRNL1,CACNA1C,CACNA1D,CADPS,CDH12,CDH13,CNTN4,CNTNAP2,CNTNAP5,COL19A1,CSMD1,CTNNA2,CTNND2,DCLK1,DIP2C,DLG2,DLGAP1,DLGAP2,DMD,DNM3,DPP10,DPP6,DSCAML1,DTNA,ENOX1,ERBB4,FGF12,FRMD4A,FRMD5,GABRG3,GRIK1,GRIN2B,GRIP1,GRM7,HIVEP3,IL1RAPL1,KAZN,KCNAB1,KCND2,KCNMA1,KCNQ3,KIAA1217,KIRREL3,LRP1B,LRRTM4,MAGI2,MAPK10,MDGA2,MTUS2,MYRIP,NAV2,NAV3,NBEA,NLGN1,NRG3,NRXN1,NTRK2,NTRK…	93
Cancer,Gastrointestinal Disease,Organismal Injury and Abnormalities	Colorectal adenocarcinoma	6.62e-28	2.65e-25			ADGRB3,AKAP6,ANKS1B,ASTN2,ATRNL1,CACNA1C,CACNA1D,CADM2,CADPS,CDH12,CDH13,CELF2,CNTN4,CNTNAP5,COL19A1,CSMD1,CTNNA2,CTNND2,DCLK1,DIP2C,DLG2,DLGAP1,DLGAP2,DMD,DNM3,DPP10,DPP6,DSCAML1,ERBB4,FAM155A,FGF12,FRMD4A,GABRG3,GALNTL6,GRIK1,GRIP1,GRM7,HIVEP3,IL1RAPL1,KCNAB1,KCND2,KCNIP4,KCNMA1,KCNQ3,KIAA1217,KIRREL3,LARGE1,LRP1B,LRRTM4,MAGI1,MAGI2,MAPK10,MDGA2,MTUS2,NAV2,NAV3,NBEA,NLGN1,NPAS3,NRG3,NRXN1,NTRK2…	96
Cancer,Organismal Injury and Abnormalities	Endometrioid carcinoma	8.36e-28	3.01e-25			ADGRB3,AKAP6,ANKS1B,ASIC2,ASTN2,ATRNL1,CACNA1C,CACNA1D,CADPS,CDH12,CNTN4,CNTNAP2,CNTNAP5,COL19A1,CSMD1,CTNNA2,CTNND2,DCLK1,DIP2C,DLG2,DLGAP1,DLGAP2,DMD,DNM3,DPP10,DPP6,DSCAML1,DTNA,ENOX1,ERBB4,FGF12,FRMD4A,FRMD5,GABRG3,GRIK1,GRIN2B,GRIP1,GRM7,HIVEP3,IL1RAPL1,IQCJ-SCHIP1,KAZN,KCNAB1,KCND2,KCNMA1,KCNQ3,KIAA1217,KIRREL3,LRP1B,LRRTM4,MAGI2,MDGA2,MTUS2,MYRIP,NAV2,NAV3,NBEA,NLGN1,NRG3,NRXN1,NRXN3,NTRK2…	93
Cancer,Organismal Injury and Abnormalities,Reproductive System Disease	Uterine endometrioid carcinoma	1.09e-27	3.58e-25			ADGRB3,AKAP6,ANKS1B,ASIC2,ASTN2,ATRNL1,CACNA1C,CACNA1D,CADPS,CDH12,CNTN4,CNTNAP2,CNTNAP5,COL19A1,CSMD1,CTNNA2,CTNND2,DCLK1,DIP2C,DLG2,DLGAP1,DLGAP2,DMD,DNM3,DPP10,DPP6,DSCAML1,DTNA,ENOX1,ERBB4,FGF12,FRMD4A,FRMD5,GABRG3,GRIK1,GRIN2B,GRIP1,GRM7,HIVEP3,IL1RAPL1,KAZN,KCNAB1,KCND2,KCNMA1,KCNQ3,KIAA1217,KIRREL3,LRP1B,LRRTM4,MAGI2,MDGA2,MTUS2,MYRIP,NAV2,NAV3,NBEA,NLGN1,NRG3,NRXN1,NTRK3,OPCML,PLCB1,PLXNA…	89
Cancer,Organismal Injury and Abnormalities	Pelvic adenocarcinoma	2.62e-27	7.87e-25			ADGRB3,AKAP6,ANKS1B,ASIC2,ASTN2,ATRNL1,CACNA1C,CACNA1D,CADPS,CDH12,CDH13,CELF2,CNTN4,CNTNAP2,CNTNAP5,COL19A1,CSMD1,CTNNA2,CTNND2,DAB1,DCLK1,DIP2C,DLG2,DLGAP1,DLGAP2,DMD,DNM3,DPP10,DPP6,DSCAML1,DTNA,ENOX1,ERBB4,FGF12,FRMD4A,FRMD5,GABRG3,GALNTL6,GRIK1,GRIN2B,GRIP1,GRM7,HIVEP3,IL1RAPL1,IQCJ-SCHIP1,KAZN,KCNAB1,KCND2,KCNMA1,KCNQ3,KIAA1217,KIRREL3,LARGE1,LRP1B,LRRC4C,LRRTM4,MAGI1,MAGI2,MALAT1,MAPK10,MD…	107
Cancer,Gastrointestinal Disease,Organismal Injury and Abnormalities	Large intestine carcinoma	4.82e-27	1.31e-24			ADGRB3,AKAP6,ANKS1B,ASIC2,ASTN2,ATRNL1,CACNA1C,CACNA1D,CADM2,CADPS,CDH12,CDH13,CELF2,CNTN4,CNTNAP2,CNTNAP5,COL19A1,CSMD1,CTNNA2,CTNND2,DAB1,DCLK1,DIP2C,DLG2,DLGAP1,DLGAP2,DMD,DNM3,DPP10,DPP6,DSCAML1,DTNA,ENOX1,ERBB4,FAM155A,FGF12,FGF14,FRMD4A,FRMD5,GABRG3,GALNTL6,GRIK1,GRIN2B,GRIP1,GRM7,HIVEP3,IL1RAPL1,IQCJ-SCHIP1,KAZN,KCNAB1,KCND2,KCNIP4,KCNMA1,KCNQ3,KIAA1217,KIRREL3,LARGE1,LRP1B,LRRC4C,LRRTM4,M…	118
Cancer,Organismal Injury and Abnormalities,Reproductive System Disease	Uterine tumor	5.11e-27	1.31e-24			ADGRB3,AKAP6,ANKS1B,ASIC2,ASTN2,ATRNL1,CACNA1C,CACNA1D,CADPS,CDH12,CDH13,CNTN4,CNTNAP2,CNTNAP5,COL19A1,CSMD1,CTNNA2,CTNND2,DCLK1,DIP2C,DLG2,DLGAP1,DLGAP2,DMD,DNM3,DPP10,DPP6,DSCAML1,DTNA,ENOX1,ERBB4,FGF12,FRMD4A,FRMD5,GABRG3,GRIK1,GRIN2B,GRIP1,GRM7,HIVEP3,IL1RAPL1,KAZN,KCNAB1,KCND2,KCNMA1,KCNQ3,KIAA1217,KIRREL3,LRP1B,LRRTM4,MAGI2,MALAT1,MAPK10,MDGA2,MTUS2,MYRIP,NAV2,NAV3,NBEA,NLGN1,NRG3,NRXN1,NTR…	96
Cancer,Organismal Injury and Abnormalities,Reproductive System Disease	Endometrioid endometrial adenocarcinoma	5.81e-27	1.39e-24			ADGRB3,AKAP6,ANKS1B,ASIC2,ASTN2,ATRNL1,CACNA1C,CACNA1D,CADPS,CDH12,CNTN4,CNTNAP2,CNTNAP5,COL19A1,CSMD1,CTNNA2,CTNND2,DCLK1,DIP2C,DLG2,DLGAP1,DLGAP2,DMD,DNM3,DPP10,DPP6,DSCAML1,DTNA,ENOX1,ERBB4,FGF12,FRMD4A,FRMD5,GABRG3,GRIK1,GRIN2B,GRIP1,GRM7,HIVEP3,IL1RAPL1,KAZN,KCNAB1,KCND2,KCNMA1,KCNQ3,KIAA1217,KIRREL3,LRP1B,LRRTM4,MAGI2,MDGA2,MTUS2,MYRIP,NAV2,NAV3,NBEA,NLGN1,NRG3,NRXN1,NTRK3,OPCML,PLCB1,PLXNA…	88
Cancer,Gastrointestinal Disease,Organismal Injury and Abnormalities	Gastro-esophageal carcinoma	1.58e-26	3.55e-24			ADGRB3,AKAP6,ANKS1B,ASIC2,ASTN2,ATRNL1,CACNA1C,CACNA1D,CADPS,CDH12,CELF2,CNTN4,CNTNAP2,CNTNAP5,COL19A1,CSMD1,CTNNA2,CTNND2,DAB1,DCLK1,DLG2,DLGAP1,DLGAP2,DMD,DPP10,DPP6,DSCAML1,ERBB4,FGF12,FGF14,FRMD4A,GRIK1,GRIN2B,GRM7,HIVEP3,IL1RAPL1,KAZN,KCNAB1,KCND2,KCNIP4,KCNMA1,KCNQ3,KIAA1217,KIRREL3,LRP1B,MAGI1,MAGI2,MAPK10,MDGA2,MTUS2,MYRIP,NAV3,NBEA,NRG3,NRXN1,NRXN3,NTRK2,NTRK3,PCDH9,PLCB1,PLXNA4,PPP2R2B,…	86
Cancer,Organismal Injury and Abnormalities	Genitourinary adenocarcinoma	2.89e-26	6.13e-24			ADGRB3,AKAP6,ANKS1B,ASIC2,ASTN2,ATRNL1,CACNA1C,CACNA1D,CADM2,CADPS,CDH12,CDH13,CELF2,CNTN4,CNTNAP2,CNTNAP5,COL19A1,CSMD1,CTNNA2,CTNND2,DAB1,DCLK1,DIP2C,DLG2,DLGAP1,DLGAP2,DMD,DNM3,DPP10,DPP6,DSCAML1,DTNA,ENOX1,ERBB4,FGF12,FRMD4A,FRMD5,GABRG3,GALNTL6,GRIK1,GRIN2B,GRIP1,GRM7,HIVEP3,IL1RAPL1,IQCJ-SCHIP1,KAZN,KCNAB1,KCND2,KCNMA1,KCNQ3,KIAA1217,KIRREL3,LARGE1,LRP1B,LRRC4C,LRRTM4,MAGI1,MAGI2,MALAT1,MAP…	109
Cancer,Organismal Injury and Abnormalities,Reproductive System Disease	Genital carcinoma	3.53e-26	6.94e-24			ADGRB3,AKAP6,ANKS1B,ASIC2,ASTN2,ATRNL1,CACNA1C,CACNA1D,CADPS,CDH12,CDH13,CELF2,CNTN4,CNTNAP2,CNTNAP5,COL19A1,CSMD1,CTNNA2,CTNND2,DAB1,DCLK1,DIP2C,DLG2,DLGAP1,DLGAP2,DMD,DNM3,DPP10,DPP6,DSCAML1,DTNA,ENOX1,ERBB4,FGF12,FRMD4A,FRMD5,GABRG3,GALNTL6,GRIK1,GRIN2B,GRIP1,GRM7,HIVEP3,IL1RAPL1,IQCJ-SCHIP1,KAZN,KCNAB1,KCND2,KCNMA1,KCNQ3,KIAA1217,KIRREL3,LARGE1,LRP1B,LRRC4C,LRRTM4,MAGI1,MAGI2,MALAT1,MAPK10,MD…	107
Cancer,Organismal Injury and Abnormalities,Reproductive System Disease	Development of genital tumor	3.66e-26	6.94e-24			ADGRB3,AKAP6,ANKS1B,ASIC2,ASTN2,ATRNL1,CACNA1C,CACNA1D,CADPS,CDH12,CDH13,CNTN4,CNTNAP2,CNTNAP5,COL19A1,CSMD1,CTNNA2,CTNND2,DCLK1,DIP2C,DLG2,DLGAP1,DLGAP2,DMD,DNM3,DPP10,DPP6,DSCAML1,DTNA,ENOX1,ERBB4,FGF12,FRMD4A,FRMD5,GABRG3,GRIK1,GRIN2B,GRIP1,GRM7,HIVEP3,IL1RAPL1,IQCJ-SCHIP1,KAZN,KCNAB1,KCND2,KCNMA1,KCNQ3,KIAA1217,KIRREL3,LRP1B,LRRTM4,MAGI2,MALAT1,MAPK10,MDGA2,MTUS2,MYRIP,NAV2,NAV3,NBEA,NLGN1,NP…	100
Cancer,Organismal Injury and Abnormalities,Reproductive System Disease	Female genital tract cancer	4.23e-26	7.62e-24			ADGRB3,AKAP6,ANKS1B,ASIC2,ASTN2,ATRNL1,CACNA1C,CACNA1D,CADPS,CDH12,CDH13,CNTN4,CNTNAP2,CNTNAP5,COL19A1,CSMD1,CTNNA2,CTNND2,DCLK1,DIP2C,DLG2,DLGAP1,DLGAP2,DMD,DNM3,DPP10,DPP6,DSCAML1,DTNA,ENOX1,ERBB4,FGF12,FRMD4A,FRMD5,GABRG3,GRIK1,GRIN2B,GRIP1,GRM7,HIVEP3,IL1RAPL1,IQCJ-SCHIP1,KAZN,KCNAB1,KCND2,KCNMA1,KCNQ3,KIAA1217,KIRREL3,LRP1B,LRRTM4,MAGI2,MALAT1,MAPK10,MDGA2,MTUS2,MYRIP,NAV2,NAV3,NBEA,NLGN1,NP…	100
Cancer,Gastrointestinal Disease,Organismal Injury and Abnormalities	Large intestine adenocarcinoma	5.62e-26	9.64e-24			ADGRB3,AKAP6,ANKS1B,ASIC2,ASTN2,ATRNL1,CACNA1C,CACNA1D,CADM2,CADPS,CDH12,CDH13,CELF2,CNTN4,CNTNAP2,CNTNAP5,COL19A1,CSMD1,CTNNA2,CTNND2,DAB1,DCLK1,DIP2C,DLG2,DLGAP1,DLGAP2,DMD,DNM3,DPP10,DPP6,DSCAML1,DTNA,ENOX1,ERBB4,FAM155A,FGF12,FGF14,FRMD4A,FRMD5,GABRG3,GALNTL6,GRIK1,GRIN2B,GRIP1,GRM7,HIVEP3,IL1RAPL1,IQCJ-SCHIP1,KCNAB1,KCND2,KCNIP4,KCNMA1,KCNQ3,KIAA1217,KIRREL3,LARGE1,LRP1B,LRRC4C,LRRTM4,MAGI1,…	117
Cancer,Gastrointestinal Disease,Organismal Injury and Abnormalities	Gastroesophageal adenocarcinoma	6.07e-26	9.93e-24			ADGRB3,AKAP6,ASTN2,CACNA1C,CACNA1D,CDH12,CNTN4,CNTNAP2,CNTNAP5,COL19A1,CSMD1,CTNNA2,CTNND2,DAB1,DCLK1,DLG2,DLGAP2,DMD,DPP6,DSCAML1,ERBB4,FGF12,FGF14,FRMD4A,GRIK1,GRIN2B,GRM7,HIVEP3,IL1RAPL1,KAZN,KCNAB1,KCND2,KCNIP4,KCNMA1,KCNQ3,KIAA1217,KIRREL3,LRP1B,MAGI1,MAGI2,MDGA2,MTUS2,MYRIP,NAV3,NBEA,NRXN1,NRXN3,NTRK2,NTRK3,PCDH9,PLCB1,PLXNA4,PPP2R2B,PTPRT,RBFOX1,ROBO2,SDK1,SETBP1,SGCZ,SRRM4,TENM2,TENM4,THS…	69
Cancer,Gastrointestinal Disease,Organismal Injury and Abnormalities	Colon cancer	1.35e-25	2.12e-23			ADGRB3,AKAP6,ANKS1B,ASTN2,ATRNL1,CACNA1C,CACNA1D,CADM2,CADPS,CDH12,CDH13,CELF2,CNTN4,CNTNAP2,CNTNAP5,COL19A1,CSMD1,CTNNA2,CTNND2,DCLK1,DIP2C,DLG2,DLGAP1,DLGAP2,DMD,DNM3,DPP10,DPP6,DSCAML1,ERBB4,FAM155A,FGF12,FRMD4A,GABRG3,GALNTL6,GRIK1,GRIP1,GRM7,HIVEP3,IL1RAPL1,KAZN,KCNAB1,KCND2,KCNIP4,KCNMA1,KCNQ3,KIRREL3,LARGE1,LRP1B,MAGI1,MAGI2,MAPK10,MDGA2,MTUS2,NAV2,NAV3,NBEA,NLGN1,NPAS3,NRG3,NRXN1,NTRK2,NT…	94
Cancer,Gastrointestinal Disease,Organismal Injury and Abnormalities	Gastrointestinal adenocarcinoma	1.42e-25	2.13e-23			ADGRB3,AKAP6,ANKS1B,ASIC2,ASTN2,ATRNL1,CACNA1C,CACNA1D,CADM2,CADPS,CDH12,CDH13,CELF2,CNTN4,CNTNAP2,CNTNAP5,COL19A1,CSMD1,CTNNA2,CTNND2,DAB1,DCLK1,DIP2C,DLG2,DLGAP1,DLGAP2,DMD,DNM3,DPP10,DPP6,DSCAML1,DTNA,ENOX1,ERBB4,FAM155A,FGF12,FGF14,FRMD4A,FRMD5,GABRG3,GALNTL6,GRIK1,GRIN2B,GRIP1,GRM7,HIVEP3,IL1RAPL1,IQCJ-SCHIP1,KAZN,KCNAB1,KCND2,KCNIP4,KCNMA1,KCNQ3,KIAA1217,KIRREL3,LARGE1,LRP1B,LRRC4C,LRRTM4,M…	118
Cancer,Gastrointestinal Disease,Organismal Injury and Abnormalities	Development of digestive organ tumor	3.06e-25	4.29e-23			ADGRB3,AKAP6,ANKS1B,ASIC2,ASTN2,ATRNL1,CACNA1C,CACNA1D,CADM2,CADPS,CDH12,CDH13,CELF2,CNTN4,CNTNAP2,CNTNAP5,COL19A1,CSMD1,CTNNA2,CTNND2,DCLK1,DIP2C,DLG2,DLGAP1,DLGAP2,DMD,DNM3,DPP10,DPP6,DSCAML1,ERBB4,FAM155A,FGF12,FGF14,FRMD4A,GABRG3,GALNTL6,GRIK1,GRIN2B,GRIP1,GRM7,HIVEP3,IL1RAPL1,KCNAB1,KCND2,KCNIP4,KCNMA1,KCNQ3,KIAA1217,KIRREL3,LARGE1,LRP1B,LRRTM4,MAGI1,MAGI2,MAPK10,MDGA2,MTUS2,NAV2,NAV3,NBEA,N…	105
Cancer,Organismal Injury and Abnormalities,Reproductive System Disease	Tumorigenesis of reproductive tract	3.1e-25	4.29e-23			ADGRB3,AKAP6,ANKS1B,ASIC2,ASTN2,ATRNL1,CACNA1C,CACNA1D,CADPS,CDH12,CDH13,CNTN4,CNTNAP2,CNTNAP5,COL19A1,CSMD1,CTNNA2,CTNND2,DCLK1,DIP2C,DLG2,DLGAP1,DLGAP2,DMD,DNM3,DPP10,DPP6,DSCAML1,DTNA,ENOX1,ERBB4,FGF12,FRMD4A,FRMD5,GABRG3,GRIK1,GRIN2B,GRIP1,GRM7,HIVEP3,IL1RAPL1,IQCJ-SCHIP1,KAZN,KCNAB1,KCND2,KCNMA1,KCNQ3,KIAA1217,KIRREL3,LRP1B,LRRTM4,MAGI2,MALAT1,MAPK10,MDGA2,MTUS2,MYRIP,NAV2,NAV3,NBEA,NLGN1,NP…	100
Dermatological Diseases and Conditions,Organismal Injury and Abnormalities	Skin lesion	4.37e-25	5.83e-23			ADGRB3,AKAP6,ANKS1B,ASIC2,ASTN2,ATRNL1,CACNA1C,CACNA1D,CADM2,CADPS,CDH12,CDH13,CNTN4,CNTNAP2,CNTNAP5,COL19A1,CSMD1,CTNNA2,CTNND2,DAB1,DCLK1,DIP2C,DLG2,DLGAP1,DLGAP2,DMD,DNM3,DPP10,DPP6,DSCAML1,DTNA,ENOX1,ERBB4,FAM155A,FGF12,FGF14,FRMD4A,FRMD5,GABRG3,GALNTL6,GRIK1,GRIN2B,GRIP1,GRM7,HIVEP3,IL1RAPL1,KAZN,KCNAB1,KCND2,KCNIP4,KCNMA1,KCNQ3,KIAA1217,KIRREL3,LARGE1,LRP1B,LRRC4C,LRRTM4,MAGI1,MAGI2,MAPK10,…	115
Cancer,Gastrointestinal Disease,Organismal Injury and Abnormalities	Upper gastrointestinal carcinoma	4.96e-25	6.38e-23			ADGRB3,AKAP6,ANKS1B,ASIC2,ASTN2,ATRNL1,CACNA1C,CACNA1D,CADPS,CDH12,CDH13,CELF2,CNTN4,CNTNAP2,CNTNAP5,COL19A1,CSMD1,CTNNA2,CTNND2,DAB1,DCLK1,DLG2,DLGAP1,DLGAP2,DMD,DPP10,DPP6,DSCAML1,ERBB4,FAM155A,FGF12,FGF14,FRMD4A,GRIK1,GRIN2B,GRM7,HIVEP3,IL1RAPL1,KAZN,KCNAB1,KCND2,KCNIP4,KCNMA1,KCNQ3,KIAA1217,KIRREL3,LRP1B,MAGI1,MAGI2,MAPK10,MDGA2,MTUS2,MYRIP,NAV3,NBEA,NPAS3,NRG3,NRXN1,NRXN3,NTRK2,NTRK3,PCDH9,P…	92
Cancer,Gastrointestinal Disease,Organismal Injury and Abnormalities	Colon adenocarcinoma	6.79e-25	8.43e-23			ADGRB3,AKAP6,ANKS1B,ASTN2,ATRNL1,CACNA1C,CACNA1D,CADM2,CADPS,CDH12,CDH13,CELF2,CNTN4,CNTNAP5,COL19A1,CSMD1,CTNNA2,CTNND2,DCLK1,DIP2C,DLG2,DLGAP1,DLGAP2,DMD,DNM3,DPP10,DPP6,DSCAML1,ERBB4,FAM155A,FGF12,FRMD4A,GABRG3,GALNTL6,GRIK1,GRIP1,GRM7,HIVEP3,IL1RAPL1,KCNAB1,KCND2,KCNIP4,KCNMA1,KCNQ3,KIRREL3,LARGE1,LRP1B,MAGI1,MAGI2,MDGA2,MTUS2,NAV2,NAV3,NBEA,NLGN1,NPAS3,NRG3,NRXN1,NTRK2,NTRK3,OPCML,PCDH9,PLCB…	91
Cancer,Gastrointestinal Disease,Organismal Injury and Abnormalities	Non-colon gastrointestinal cancer	7.17e-25	8.61e-23			ADGRB3,AKAP6,ANKS1B,ASIC2,ASTN2,ATRNL1,CACNA1C,CACNA1D,CADPS,CDH12,CDH13,CELF2,CNTN4,CNTNAP2,CNTNAP5,COL19A1,CSMD1,CTNNA2,CTNND2,DAB1,DCLK1,DLG2,DLGAP1,DLGAP2,DMD,DPP10,DPP6,DSCAML1,ERBB4,FAM155A,FGF12,FGF14,FRMD4A,GRIK1,GRIN2B,GRM7,HIVEP3,IL1RAPL1,KAZN,KCNAB1,KCND2,KCNIP4,KCNMA1,KCNQ3,KIAA1217,KIRREL3,LRP1B,LRRTM4,MAGI1,MAGI2,MAPK10,MDGA2,MTUS2,MYRIP,NAV3,NBEA,NPAS3,NRG3,NRXN1,NRXN3,NTRK2,NTRK3,…	95
Cancer,Organismal Injury and Abnormalities	Pelvic carcinoma	1.04e-24	1.18e-22			ADGRB3,AKAP6,ANKS1B,ASIC2,ASTN2,ATRNL1,CACNA1C,CACNA1D,CADPS,CDH12,CDH13,CELF2,CNTN4,CNTNAP2,CNTNAP5,COL19A1,CSMD1,CTNNA2,CTNND2,DAB1,DCLK1,DIP2C,DLG2,DLGAP1,DLGAP2,DMD,DNM3,DPP10,DPP6,DSCAML1,DTNA,ENOX1,ERBB4,FGF12,FRMD4A,FRMD5,GABRG3,GALNTL6,GRIK1,GRIN2B,GRIP1,GRM7,HIVEP3,IL1RAPL1,IQCJ-SCHIP1,KAZN,KCNAB1,KCND2,KCNMA1,KCNQ3,KIAA1217,KIRREL3,LARGE1,LRP1B,LRRC4C,LRRTM4,MAGI1,MAGI2,MALAT1,MAPK10,MD…	109
Cancer,Organismal Injury and Abnormalities	Connective or soft tissue tumor	1.05e-24	1.18e-22			ADGRB3,AKAP6,ANKS1B,ASIC2,ASTN2,ATRNL1,CACNA1C,CACNA1D,CADM2,CADPS,CDH12,CDH13,CNTN4,CNTNAP2,CNTNAP5,COL19A1,CSMD1,CTNNA2,CTNND2,DAB1,DCLK1,DIP2C,DLG2,DLGAP1,DLGAP2,DMD,DNM3,DPP10,DPP6,DSCAML1,DTNA,ENOX1,ERBB4,FAM155A,FGF12,FGF14,FRMD4A,FRMD5,GABRG3,GALNTL6,GRIK1,GRIN2B,GRIP1,GRM7,HIVEP3,IL1RAPL1,KAZN,KCNAB1,KCND2,KCNIP4,KCNMA1,KCNQ3,KIAA1217,KIRREL3,LARGE1,LRP1B,LRRC4C,LRRTM4,MAGI1,MAGI2,MALAT1,…	114
Hereditary Disorder,Organismal Injury and Abnormalities,Psychological Disorders	Familial psychiatric disease	1.45e-24	1.58e-22			ANKS1B,ASTN2,CACNA1C,CELF2,CNTN4,CNTNAP2,CSMD1,CTNNA2,DCLK1,DLG2,DMD,DTNA,ERBB4,FAM155A,FGF12,FRMD4A,GABRG3,GRIK1,GRIN2B,KAZN,KCNAB1,KCNIP4,KCNMA1,LRP1B,LRRC4C,LRRTM4,MAGI2,MAPK10,NBEA,NLGN1,NPAS3,NRXN1,NRXN3,NTRK2,OXR1,PCDH9,PLCB1,PTPRM,PTPRT,RBFOX1,SGCZ,SLC9A9,SNAP25,SOX6,TENM4,TRIO,ZBTB16	47
Cancer,Organismal Injury and Abnormalities	Development of adenocarcinoma	2.13e-24	2.22e-22			ADGRB3,AKAP6,ANKS1B,ASIC2,ASTN2,ATRNL1,CACNA1C,CACNA1D,CADM2,CADPS,CDH12,CNTN4,CNTNAP2,CNTNAP5,COL19A1,CSMD1,CTNNA2,CTNND2,DCLK1,DIP2C,DLG2,DLGAP1,DLGAP2,DMD,DNM3,DPP10,DPP6,DSCAML1,DTNA,ENOX1,ERBB4,FGF12,FRMD4A,FRMD5,GABRG3,GRIK1,GRIN2B,GRIP1,GRM7,HIVEP3,IL1RAPL1,IQCJ-SCHIP1,KAZN,KCNAB1,KCND2,KCNMA1,KCNQ3,KIAA1217,KIRREL3,LRP1B,LRRC4C,LRRTM4,MAGI1,MAGI2,MALAT1,MDGA2,MTUS2,MYRIP,NAV2,NAV3,NBEA,NL…	102
Cancer,Gastrointestinal Disease,Organismal Injury and Abnormalities	Colorectal cancer	2.16e-24	2.22e-22			ADGRB3,AKAP6,ANKS1B,ASTN2,ATRNL1,CACNA1C,CACNA1D,CADM2,CADPS,CDH12,CDH13,CELF2,CNTN4,CNTNAP2,CNTNAP5,COL19A1,CSMD1,CTNNA2,CTNND2,DCLK1,DIP2C,DLG2,DLGAP1,DLGAP2,DMD,DNM3,DPP10,DPP6,DSCAML1,ERBB4,FAM155A,FGF12,FRMD4A,GABRG3,GALNTL6,GRIK1,GRIP1,GRM7,HIVEP3,IL1RAPL1,KAZN,KCNAB1,KCND2,KCNIP4,KCNMA1,KCNQ3,KIAA1217,KIRREL3,LARGE1,LRP1B,LRRTM4,MAGI1,MAGI2,MAPK10,MDGA2,MTUS2,NAV2,NAV3,NBEA,NLGN1,NPAS3,NRG…	98
Cancer,Dermatological Diseases and Conditions,Organismal Injury and Abnormalities	Cutaneous melanoma	2.5e-24	2.5e-22			ADGRB3,AKAP6,ANKS1B,ASIC2,ASTN2,ATRNL1,CACNA1C,CACNA1D,CADM2,CADPS,CDH12,CDH13,CNTN4,CNTNAP2,CNTNAP5,COL19A1,CSMD1,CTNNA2,CTNND2,DAB1,DCLK1,DIP2C,DLG2,DLGAP1,DLGAP2,DMD,DNM3,DPP10,DPP6,DSCAML1,DTNA,ENOX1,ERBB4,FAM155A,FGF12,FGF14,FRMD4A,FRMD5,GABRG3,GALNTL6,GRIK1,GRIN2B,GRIP1,GRM7,HIVEP3,IL1RAPL1,KAZN,KCNAB1,KCND2,KCNIP4,KCNMA1,KCNQ3,KIAA1217,KIRREL3,LARGE1,LRP1B,LRRC4C,LRRTM4,MAGI1,MAGI2,MAPK10,…	111
Cancer,Organismal Injury and Abnormalities,Reproductive System Disease	Breast or gynecological cancer	3.08e-24	2.99e-22			ADGRB3,AKAP6,ANKS1B,ASIC2,ASTN2,ATRNL1,CACNA1C,CACNA1D,CADPS,CDH12,CDH13,CNTN4,CNTNAP2,CNTNAP5,COL19A1,CSMD1,CTNNA2,CTNND2,DAB1,DCLK1,DIP2C,DLG2,DLGAP1,DLGAP2,DMD,DNM3,DPP10,DPP6,DSCAML1,DTNA,ENOX1,ERBB4,FGF12,FRMD4A,FRMD5,GABRG3,GALNTL6,GRIK1,GRIN2B,GRIP1,GRM7,HIVEP3,IL1RAPL1,IQCJ-SCHIP1,KAZN,KCNAB1,KCND2,KCNMA1,KCNQ3,KIAA1217,KIRREL3,LRP1B,LRRTM4,MAGI1,MAGI2,MALAT1,MAPK10,MDGA2,MTUS2,MYRIP,NAV2…	106
Cancer,Organismal Injury and Abnormalities	Development of carcinoma	3.15e-24	2.99e-22			ADGRB3,AKAP6,ANKS1B,ASIC2,ASTN2,ATRNL1,CACNA1C,CACNA1D,CADM2,CADPS,CDH12,CDH13,CELF2,CNTN4,CNTNAP2,CNTNAP5,COL19A1,CSMD1,CTNNA2,CTNND2,DCLK1,DIP2C,DLG2,DLGAP1,DLGAP2,DMD,DNM3,DPP10,DPP6,DSCAML1,DTNA,ENOX1,ERBB4,FAM155A,FGF12,FGF14,FRMD4A,FRMD5,GABRG3,GALNTL6,GRIK1,GRIN2B,GRIP1,GRM7,HIVEP3,IL1RAPL1,IQCJ-SCHIP1,KAZN,KCNAB1,KCND2,KCNIP4,KCNMA1,KCNQ3,KIAA1217,KIRREL3,LARGE1,LRP1B,LRRC4C,LRRTM4,MAGI1,…	116
Cancer,Organismal Injury and Abnormalities,Reproductive System Disease	Genital tract cancer	3.54e-24	3.19e-22			ADGRB3,AKAP6,ANKS1B,ASIC2,ASTN2,ATRNL1,CACNA1C,CACNA1D,CADPS,CDH12,CDH13,CELF2,CNTN4,CNTNAP2,CNTNAP5,COL19A1,CSMD1,CTNNA2,CTNND2,DAB1,DCLK1,DIP2C,DLG2,DLGAP1,DLGAP2,DMD,DNM3,DPP10,DPP6,DSCAML1,DTNA,ENOX1,ERBB4,FGF12,FRMD4A,FRMD5,GABRG3,GALNTL6,GRIK1,GRIN2B,GRIP1,GRM7,HIVEP3,IL1RAPL1,IQCJ-SCHIP1,KAZN,KCNAB1,KCND2,KCNMA1,KCNQ3,KIAA1217,KIRREL3,LARGE1,LRP1B,LRRC4C,LRRTM4,MAGI1,MAGI2,MALAT1,MAPK10,MD…	108
Cancer,Dermatological Diseases and Conditions,Organismal Injury and Abnormalities	Skin cancer	3.54e-24	3.19e-22			ADGRB3,AKAP6,ANKS1B,ASIC2,ASTN2,ATRNL1,CACNA1C,CACNA1D,CADM2,CADPS,CDH12,CDH13,CNTN4,CNTNAP2,CNTNAP5,COL19A1,CSMD1,CTNNA2,CTNND2,DAB1,DCLK1,DIP2C,DLG2,DLGAP1,DLGAP2,DMD,DNM3,DPP10,DPP6,DSCAML1,DTNA,ENOX1,ERBB4,FAM155A,FGF12,FGF14,FRMD4A,FRMD5,GABRG3,GALNTL6,GRIK1,GRIN2B,GRIP1,GRM7,HIVEP3,IL1RAPL1,KAZN,KCNAB1,KCND2,KCNIP4,KCNMA1,KCNQ3,KIAA1217,KIRREL3,LARGE1,LRP1B,LRRC4C,LRRTM4,MAGI1,MAGI2,MAPK10,…	114
Cancer,Organismal Injury and Abnormalities	Cancer of cells	6.6e-24	5.8e-22		0.186	ADGRB3,AKAP6,ANKS1B,ASTN2,ATRNL1,CACNA1C,CACNA1D,CADM2,CADPS,CDH12,CDH13,CELF2,CNTN4,CNTNAP2,CNTNAP5,COL19A1,CSMD1,CTNNA2,CTNND2,DCLK1,DIP2C,DLG2,DLGAP1,DLGAP2,DMD,DNM3,DPP10,DPP6,DSCAML1,DTNA,ENOX1,ERBB4,FAM155A,FRMD5,GABRG3,GRIK1,GRIN2B,GRIP1,GRM7,HIVEP3,IL1RAPL1,KAZN,KCND2,KCNMA1,KCNQ3,KIRREL3,LRP1B,LRRC4C,LRRTM4,MAGI1,MAGI2,MALAT1,MAPK10,MDGA2,MTUS2,NAV2,NAV3,NPAS3,NRG3,NRXN1,NRXN3,NTRK2,NTRK…	96
Cancer,Organismal Injury and Abnormalities,Reproductive System Disease	Genital tumor	1.62e-23	1.39e-21			ADGRB3,AKAP6,ANKS1B,ASIC2,ASTN2,ATRNL1,CACNA1C,CACNA1D,CADPS,CDH12,CDH13,CELF2,CNTN4,CNTNAP2,CNTNAP5,COL19A1,CSMD1,CTNNA2,CTNND2,DAB1,DCLK1,DIP2C,DLG2,DLGAP1,DLGAP2,DMD,DNM3,DPP10,DPP6,DSCAML1,DTNA,ENOX1,ERBB4,FGF12,FRMD4A,FRMD5,GABRG3,GALNTL6,GRIK1,GRIN2B,GRIP1,GRM7,HIVEP3,IL1RAPL1,IQCJ-SCHIP1,KAZN,KCNAB1,KCND2,KCNMA1,KCNQ3,KIAA1217,KIRREL3,LARGE1,LRP1B,LRRC4C,LRRTM4,MAGI1,MAGI2,MALAT1,MAPK10,MD…	108
Cancer,Gastrointestinal Disease,Organismal Injury and Abnormalities	Gastric carcinoma	4.38e-23	3.67e-21			ADGRB3,AKAP6,ANKS1B,ASIC2,ASTN2,ATRNL1,CACNA1C,CACNA1D,CADPS,CDH12,CELF2,CNTN4,CNTNAP2,CNTNAP5,COL19A1,CSMD1,CTNNA2,CTNND2,DCLK1,DLG2,DLGAP1,DLGAP2,DMD,DPP10,DPP6,DSCAML1,ERBB4,FGF12,FGF14,FRMD4A,GRIK1,GRIN2B,GRM7,HIVEP3,IL1RAPL1,KCNAB1,KCND2,KCNIP4,KCNMA1,KCNQ3,KIAA1217,KIRREL3,LRP1B,MAGI1,MAGI2,MAPK10,MDGA2,MTUS2,NBEA,NRG3,NRXN1,NRXN3,NTRK2,NTRK3,PCDH9,PLCB1,PPP2R2B,PRKG1,PTPRD,PTPRT,RBFOX1,ROB…	79
Cancer,Organismal Injury and Abnormalities	Malignant connective or soft tissue neoplasm	5.67e-23	4.64e-21			ADGRB3,AKAP6,ANKS1B,ASIC2,ASTN2,ATRNL1,CACNA1C,CACNA1D,CADM2,CADPS,CDH12,CDH13,CNTN4,CNTNAP2,CNTNAP5,COL19A1,CSMD1,CTNNA2,CTNND2,DAB1,DCLK1,DIP2C,DLG2,DLGAP1,DLGAP2,DMD,DNM3,DPP10,DPP6,DSCAML1,DTNA,ENOX1,ERBB4,FAM155A,FGF12,FGF14,FRMD4A,FRMD5,GABRG3,GALNTL6,GRIK1,GRIN2B,GRIP1,GRM7,HIVEP3,IL1RAPL1,KAZN,KCNAB1,KCND2,KCNIP4,KCNMA1,KCNQ3,KIAA1217,KIRREL3,LARGE1,LRP1B,LRRC4C,LRRTM4,MAGI1,MAGI2,MAPK10,…	112
Cancer,Organismal Injury and Abnormalities	Breast or gastric cancer	8e-23	6.4e-21			ADGRB3,AKAP6,ANKS1B,ASIC2,ASTN2,ATRNL1,CACNA1C,CACNA1D,CADPS,CDH12,CELF2,CNTN4,CNTNAP2,CNTNAP5,COL19A1,CSMD1,CTNNA2,CTNND2,DAB1,DCLK1,DIP2C,DLG2,DLGAP1,DLGAP2,DMD,DNM3,DPP10,DPP6,DSCAML1,DTNA,ENOX1,ERBB4,FGF12,FGF14,FRMD4A,GABRG3,GALNTL6,GRIK1,GRIN2B,GRM7,HIVEP3,IL1RAPL1,IQCJ-SCHIP1,KAZN,KCNAB1,KCND2,KCNIP4,KCNMA1,KCNQ3,KIAA1217,KIRREL3,LRP1B,MAGI1,MAGI2,MALAT1,MAPK10,MDGA2,MTUS2,NAV2,NAV3,NBEA,N…	100
Hereditary Disorder,Neurological Disease,Organismal Injury and Abnormalities	Familial neurological disorder	1.09e-22	8.56e-21			ANKS1B,ASTN2,CACNA1C,CACNA1D,CELF2,CNTN4,CNTNAP2,CSMD1,CTNNA2,DAB1,DCLK1,DLG2,DMD,DPP6,DTNA,ERBB4,FAM155A,FGF12,FGF14,FRMD4A,GABRG3,GRIK1,GRIN2B,GRM7,IL1RAPL1,KAZN,KCNAB1,KCNIP4,KCNMA1,KCNQ3,KIRREL3,LARGE1,LRP1B,LRRC4C,LRRTM4,MAGI2,MAPK10,NAV2,NBEA,NLGN1,NPAS3,NRXN1,NRXN3,NTRK2,OXR1,PCDH9,PLCB1,PPP2R2B,PTPRM,PTPRN2,PTPRT,RBFOX1,RORA,SETBP1,SGCZ,SLC9A9,SNAP25,SOX6,SYN2,TENM4,TRIO,WWOX,ZBTB16	63
Cancer,Organismal Injury and Abnormalities	Anogenital cancer	1.41e-22	1.08e-20			ADGRB3,AKAP6,ANKS1B,ASIC2,ASTN2,ATRNL1,CACNA1C,CACNA1D,CADPS,CDH12,CDH13,CELF2,CNTN4,CNTNAP2,CNTNAP5,COL19A1,CSMD1,CTNNA2,CTNND2,DAB1,DCLK1,DIP2C,DLG2,DLGAP1,DLGAP2,DMD,DNM3,DPP10,DPP6,DSCAML1,DTNA,ENOX1,ERBB4,FGF12,FRMD4A,FRMD5,GABRG3,GALNTL6,GRIK1,GRIN2B,GRIP1,GRM7,HIVEP3,IL1RAPL1,IQCJ-SCHIP1,KAZN,KCNAB1,KCND2,KCNMA1,KCNQ3,KIAA1217,KIRREL3,LARGE1,LRP1B,LRRC4C,LRRTM4,MAGI1,MAGI2,MALAT1,MAPK10,MD…	111
Cancer,Gastrointestinal Disease,Organismal Injury and Abnormalities	Gastric adenocarcinoma	3.25e-22	2.44e-20			ADGRB3,AKAP6,CACNA1C,CACNA1D,CDH12,CNTN4,CNTNAP2,CNTNAP5,COL19A1,CSMD1,CTNNA2,CTNND2,DCLK1,DLG2,DLGAP2,DMD,DPP6,DSCAML1,ERBB4,FGF12,FGF14,FRMD4A,GRIK1,GRIN2B,GRM7,HIVEP3,IL1RAPL1,KCNAB1,KCND2,KCNIP4,KCNMA1,KCNQ3,KIAA1217,KIRREL3,LRP1B,MAGI1,MAGI2,MDGA2,MTUS2,NBEA,NRXN1,NRXN3,NTRK2,NTRK3,PCDH9,PLCB1,PPP2R2B,PTPRT,RBFOX1,ROBO2,SDK1,SETBP1,SGCZ,SRRM4,TENM2,TENM4,THSD7A,TRIO,ZBTB16,ZNF385D,ZNF536	61
Cancer,Organismal Injury and Abnormalities	Neoplasia of cells	3.41e-22	2.5e-20		0.412	ADGRB3,AKAP6,ANKS1B,ASTN2,ATRNL1,CACNA1C,CACNA1D,CADM2,CADPS,CDH12,CDH13,CELF2,CNTN4,CNTNAP2,CNTNAP5,COL19A1,CSMD1,CTNNA2,CTNND2,DCLK1,DIP2C,DLG2,DLGAP1,DLGAP2,DMD,DNM3,DPP10,DPP6,DSCAML1,DTNA,ENOX1,ERBB4,FAM155A,FRMD5,GABRG3,GRIK1,GRIN2B,GRIP1,GRM7,HIVEP3,IL1RAPL1,KAZN,KCND2,KCNMA1,KCNQ3,KIAA1217,KIRREL3,LRP1B,LRRC4C,LRRTM4,MAGI1,MAGI2,MALAT1,MAPK10,MDGA2,MTUS2,NAV2,NAV3,NPAS3,NRG3,NRXN1,NRXN3,N…	99
Cancer,Organismal Injury and Abnormalities	Genitourinary carcinoma	3.67e-22	2.64e-20			ADGRB3,AKAP6,ANKS1B,ASIC2,ASTN2,ATRNL1,CACNA1C,CACNA1D,CADM2,CADPS,CDH12,CDH13,CELF2,CNTN4,CNTNAP2,CNTNAP5,COL19A1,CSMD1,CTNNA2,CTNND2,DAB1,DCLK1,DIP2C,DLG2,DLGAP1,DLGAP2,DMD,DNM3,DPP10,DPP6,DSCAML1,DTNA,ENOX1,ERBB4,FGF12,FRMD4A,FRMD5,GABRG3,GALNTL6,GRIK1,GRIN2B,GRIP1,GRM7,HIVEP3,IL1RAPL1,IQCJ-SCHIP1,KAZN,KCNAB1,KCND2,KCNMA1,KCNQ3,KIAA1217,KIRREL3,LARGE1,LRP1B,LRRC4C,LRRTM4,MAGI1,MAGI2,MALAT1,MAP…	111
Cancer,Organismal Injury and Abnormalities	Melanoma	3.78e-22	2.67e-20			ADGRB3,AKAP6,ANKS1B,ASIC2,ASTN2,ATRNL1,CACNA1C,CACNA1D,CADM2,CADPS,CDH12,CDH13,CNTN4,CNTNAP2,CNTNAP5,COL19A1,CSMD1,CTNNA2,CTNND2,DAB1,DCLK1,DIP2C,DLG2,DLGAP1,DLGAP2,DMD,DNM3,DPP10,DPP6,DSCAML1,DTNA,ENOX1,ERBB4,FAM155A,FGF12,FGF14,FRMD4A,FRMD5,GABRG3,GALNTL6,GRIK1,GRIN2B,GRIP1,GRM7,HIVEP3,IL1RAPL1,KAZN,KCNAB1,KCND2,KCNIP4,KCNMA1,KCNQ3,KIAA1217,KIRREL3,LARGE1,LRP1B,LRRC4C,LRRTM4,MAGI1,MAGI2,MAPK10,…	113
Psychological Disorders	Schizophrenia spectrum disorder	7.52e-22	5.21e-20			ASTN2,CACNA1C,CELF2,CNTN4,CNTNAP2,CSMD1,CTNNA2,CTNND2,DAB1,DLG2,DMD,DPP10,DPP6,ERBB4,GABRG3,GRIK1,GRIN2B,GRM7,LARGE1,MAGI2,NBEA,NLGN1,NPAS3,NRXN1,NRXN3,NTRK2,PTPRM,PTPRT,RBFOX1,SLC9A9,SNAP25,SYN2,TENM4	33
Cancer,Organismal Injury and Abnormalities	Breast or colorectal cancer	1.16e-21	7.85e-20			ADGRB3,AKAP6,ANKS1B,ASTN2,ATRNL1,CACNA1C,CACNA1D,CADM2,CADPS,CDH12,CDH13,CELF2,CNTN4,CNTNAP2,CNTNAP5,COL19A1,CSMD1,CTNNA2,CTNND2,DAB1,DCLK1,DIP2C,DLG2,DLGAP1,DLGAP2,DMD,DNM3,DPP10,DPP6,DSCAML1,ERBB4,FAM155A,FGF12,FRMD4A,GABRG3,GALNTL6,GRIK1,GRIN2B,GRIP1,GRM7,HIVEP3,IL1RAPL1,KAZN,KCNAB1,KCND2,KCNIP4,KCNMA1,KCNQ3,KIAA1217,KIRREL3,LARGE1,LRP1B,LRRTM4,MAGI1,MAGI2,MALAT1,MAPK10,MDGA2,MTUS2,NAV2,NAV3,N…	103
Developmental Disorder	Autism spectrum disorder or intellectual disability	1.57e-21	1.04e-19			AKAP6,ASTN2,CACNA1C,CACNA1D,CADPS,CNTN4,CNTNAP2,CSMD1,CTNNA2,DMD,DPP6,DSCAML1,GABRG3,GRIN2B,GRIP1,GRM7,IL1RAPL1,KCNMA1,KCNQ3,KIRREL3,LARGE1,NBEA,NLGN1,NRXN1,NRXN3,PCDH9,PTPRD,PTPRT,RBFOX1,RORA,RPS6KA2,SDK1,SETBP1,SLC9A9,SNAP25,SOX6,TRIO,WWOX,ZBTB16,ZNF385D	40
Cell-To-Cell Signaling and Interaction,Nervous System Development and Function	Neurotransmission	2.37e-21	1.55e-19		1.513	ANKS1B,ASIC2,CACNA1C,CACNA1D,CNTNAP2,DLG2,DLGAP1,DMD,DPP6,DTNA,FGF12,FGF14,GRIK1,GRIN2B,GRM7,KCNAB1,KCND2,KCNMA1,KCNQ3,LRRC4C,LRRTM4,NBEA,NLGN1,NRG3,NRXN1,NTRK2,RPS6KA2,SLC9A9,SNAP25,SYN2	30
Cancer,Organismal Injury and Abnormalities,Respiratory Disease	Lung carcinoma	5.94e-21	3.82e-19			ADGRB3,AKAP6,ANKS1B,ASTN2,ATRNL1,CACNA1C,CACNA1D,CDH12,CDH13,CNTNAP2,CNTNAP5,COL19A1,CSMD1,CTNNA2,CTNND2,DCLK1,DIP2C,DLG2,DLGAP1,DLGAP2,DMD,DPP10,DPP6,DSCAML1,DTNA,ERBB4,GABRG3,GRIK1,GRIN2B,GRIP1,GRM7,HIVEP3,IL1RAPL1,IQCJ-SCHIP1,KAZN,KCND2,KCNMA1,KIRREL3,LRP1B,LRRC4C,LRRTM4,MAGI2,MALAT1,MDGA2,MTUS2,NAV2,NAV3,NBEA,NLGN1,NPAS3,NRXN1,NRXN3,NTRK2,NTRK3,OPCML,PCDH9,PLCB1,PRKCE,PRKG1,PTPRD,PTPRN2,PTPRT…	81
Cancer,Organismal Injury and Abnormalities,Respiratory Disease	Lung cancer	1.84e-20	1.16e-18		0.283	ADGRB3,AKAP6,ANKS1B,ASTN2,ATRNL1,CACNA1C,CACNA1D,CDH12,CDH13,CNTNAP2,CNTNAP5,COL19A1,CSMD1,CTNNA2,CTNND2,DCLK1,DIP2C,DLG2,DLGAP1,DLGAP2,DMD,DPP10,DPP6,DSCAML1,DTNA,ERBB4,GABRG3,GRIK1,GRIN2B,GRIP1,GRM7,HIVEP3,IL1RAPL1,IQCJ-SCHIP1,KAZN,KCND2,KCNMA1,KIRREL3,LRP1B,LRRC4C,LRRTM4,MAGI1,MAGI2,MALAT1,MDGA2,MTUS2,NAV2,NAV3,NBEA,NLGN1,NPAS3,NRXN1,NRXN3,NTRK2,NTRK3,OPCML,PCDH9,PLCB1,PRKCE,PRKG1,PTPRD,PTPRN2…	82
Cancer,Hematological Disease,Organismal Injury and Abnormalities	Myeloid or lymphoid neoplasm	2.86e-20	1.78e-18			ADGRB3,AKAP6,ANKS1B,ASTN2,ATRNL1,CACNA1C,CACNA1D,CADM2,CADPS,CDH12,CELF2,CNTN4,CNTNAP2,CNTNAP5,COL19A1,CSMD1,CTNNA2,CTNND2,DIP2C,DLGAP1,DLGAP2,DMD,DNM3,DSCAML1,DTNA,ERBB4,GABRG3,GRIK1,GRIN2B,GRIP1,GRM7,IL1RAPL1,KAZN,KCND2,KCNMA1,KIAA1217,LRP1B,MAGI1,MAGI2,MALAT1,MDGA2,MTUS2,NAV2,NAV3,NPAS3,NRG3,NRXN1,NRXN3,NTRK2,NTRK3,PCDH9,PLXNA4,PPP2R2B,PRKCE,PRKG1,PTPRD,PTPRM,PTPRN2,PTPRT,RGS6,ROBO2,RORA,SETBP…	76
Cancer,Gastrointestinal Disease,Organismal Injury and Abnormalities	Hepatobiliary carcinoma	4.1e-20	2.51e-18			ADGRB3,AKAP6,ANKS1B,ASTN2,CACNA1C,CACNA1D,CADM2,CADPS,CDH13,CELF2,CNTNAP2,CNTNAP5,COL19A1,CSMD1,CTNNA2,CTNND2,DCLK1,DIP2C,DLGAP1,DLGAP2,DMD,DPP10,DPP6,DSCAML1,DTNA,ENOX1,ERBB4,FAM155A,FGF12,FRMD4A,GRIK1,GRIN2B,GRM7,HIVEP3,IL1RAPL1,KAZN,KCNAB1,KCND2,KCNMA1,KCNQ3,KIAA1217,LRP1B,LRRC4C,LRRTM4,MAGI1,MAGI2,MAPK10,MDGA2,MTUS2,MYRIP,NAV2,NAV3,NBEA,NLGN1,NRG3,NRXN1,NTRK2,NTRK3,OPCML,OXR1,PCDH9,PLCB1,PLXN…	86
Cancer,Organismal Injury and Abnormalities	Abdominal adenocarcinoma	4.5e-20	2.7e-18			ADGRB3,AKAP6,ANKS1B,ASIC2,ASTN2,ATRNL1,CACNA1C,CACNA1D,CADM2,CADPS,CDH12,CDH13,CELF2,CNTN4,CNTNAP2,CNTNAP5,COL19A1,CSMD1,CTNNA2,CTNND2,DAB1,DCLK1,DIP2C,DLG2,DLGAP1,DLGAP2,DMD,DNM3,DPP10,DPP6,DSCAML1,DTNA,ENOX1,ERBB4,FAM155A,FGF12,FGF14,FRMD4A,FRMD5,GABRG3,GALNTL6,GRIK1,GRIN2B,GRIP1,GRM7,HIVEP3,IL1RAPL1,IQCJ-SCHIP1,KAZN,KCNAB1,KCND2,KCNIP4,KCNMA1,KCNQ3,KIAA1217,KIRREL3,LARGE1,LRP1B,LRRC4C,LRRTM4,M…	119
Cancer,Gastrointestinal Disease,Organismal Injury and Abnormalities	Hepato-pancreato-biliary cancer	4.82e-20	2.84e-18			ADGRB3,AKAP6,ANKS1B,ASTN2,ATRNL1,CACNA1C,CACNA1D,CADM2,CADPS,CDH12,CDH13,CELF2,CNTNAP2,CNTNAP5,COL19A1,CSMD1,CTNNA2,CTNND2,DCLK1,DIP2C,DLGAP1,DLGAP2,DMD,DNM3,DPP10,DPP6,DSCAML1,DTNA,ENOX1,ERBB4,FAM155A,FGF12,FRMD4A,GABRG3,GALNTL6,GRIK1,GRIN2B,GRM7,HIVEP3,IL1RAPL1,KAZN,KCNAB1,KCND2,KCNMA1,KCNQ3,KIAA1217,KIRREL3,LRP1B,LRRC4C,LRRTM4,MAGI1,MAGI2,MAPK10,MDGA2,MTUS2,MYRIP,NAV2,NAV3,NBEA,NLGN1,NRG3,NRXN…	96
Cancer,Endocrine System Disorders,Gastrointestinal Disease,Organismal Injury and Abnormalities	Pancreatic carcinoma	5.18e-20	3.01e-18			ADGRB3,ANKS1B,ATRNL1,CACNA1C,CACNA1D,CADM2,CADPS,CDH12,CELF2,CNTNAP2,COL19A1,CSMD1,CTNNA2,DCLK1,DIP2C,DLGAP1,DMD,DNM3,DSCAML1,ENOX1,ERBB4,FGF12,GABRG3,GALNTL6,GRIK1,IL1RAPL1,KCND2,KCNQ3,KIRREL3,LRP1B,MAGI2,MDGA2,MTUS2,NAV2,NAV3,NBEA,NLGN1,NRXN1,NRXN3,NTRK2,NTRK3,PLCB1,PLXNA4,PRKG1,PTPRD,PTPRN2,PTPRT,RBFOX1,ROBO2,RORA,SETBP1,SH3RF3,SLC9A9,SOX6,TENM2,TENM4,TMEM132B,TRIO,WWOX,ZBTB16,ZNF536	61
Cancer,Organismal Injury and Abnormalities	Head and neck squamous cell carcinoma	6.67e-20	3.81e-18			ADGRB3,AKAP6,ANKS1B,ATRNL1,CACNA1D,CADPS,CDH12,CDH13,CELF2,CNTN4,CNTNAP2,CNTNAP5,COL19A1,CSMD1,CTNNA2,CTNND2,DCLK1,DLGAP2,DMD,DPP10,DSCAML1,ERBB4,FAM155A,GRIK1,HIVEP3,KAZN,KCND2,KCNQ3,KIRREL3,LRP1B,LRRC4C,LRRTM4,MAGI1,MAGI2,MALAT1,MDGA2,NAV3,NPAS3,NRG3,NRXN1,NRXN3,NTRK2,NTRK3,NXPH1,PCDH9,PLXNA4,PRKCE,PRKG1,PTPRD,PTPRM,PTPRT,RGS6,ROBO2,RPS6KA2,SDK1,SETBP1,SNAP25,TENM1,TENM2,TENM4,THSD7A,TMEM132B,T…	65
Cancer,Hematological Disease,Organismal Injury and Abnormalities	Hematologic cancer	9.44e-20	5.31e-18			ADGRB3,AKAP6,ANKS1B,ASTN2,ATRNL1,CACNA1C,CACNA1D,CADM2,CADPS,CDH12,CELF2,CNTN4,CNTNAP2,CNTNAP5,COL19A1,CSMD1,CTNNA2,CTNND2,DIP2C,DLGAP1,DLGAP2,DMD,DNM3,DSCAML1,DTNA,ERBB4,GABRG3,GRIK1,GRIN2B,GRIP1,GRM7,IL1RAPL1,KAZN,KCND2,KIAA1217,LRP1B,MAGI1,MAGI2,MALAT1,MDGA2,MTUS2,NAV2,NAV3,NPAS3,NRG3,NRXN1,NRXN3,NTRK2,NTRK3,PCDH9,PLXNA4,PPP2R2B,PRKCE,PRKG1,PTPRD,PTPRM,PTPRN2,PTPRT,RGS6,ROBO2,RORA,SETBP1,SGCZ,…	75
Cancer,Organismal Injury and Abnormalities,Respiratory Disease	Malignant neoplasm of respiratory system	1.04e-19	5.75e-18		0.283	ADGRB3,AKAP6,ANKS1B,ASTN2,ATRNL1,CACNA1C,CACNA1D,CDH12,CDH13,CNTN4,CNTNAP2,CNTNAP5,COL19A1,CSMD1,CTNNA2,CTNND2,DCLK1,DIP2C,DLG2,DLGAP1,DLGAP2,DMD,DPP10,DPP6,DSCAML1,DTNA,ERBB4,FAM155A,GABRG3,GRIK1,GRIN2B,GRIP1,GRM7,HIVEP3,IL1RAPL1,IQCJ-SCHIP1,KAZN,KCND2,KCNMA1,KIRREL3,LRP1B,LRRC4C,LRRTM4,MAGI1,MAGI2,MALAT1,MDGA2,MTUS2,NAV2,NAV3,NBEA,NLGN1,NPAS3,NRG3,NRXN1,NRXN3,NTRK2,NTRK3,OPCML,PCDH9,PLCB1,PRKCE…	85
Cancer,Gastrointestinal Disease,Hepatic System Disease,Organismal Injury and Abnormalities	Liver carcinoma	1.05e-19	5.75e-18			ADGRB3,AKAP6,ANKS1B,ASTN2,CACNA1C,CACNA1D,CADM2,CADPS,CDH13,CELF2,CNTNAP2,CNTNAP5,COL19A1,CSMD1,CTNNA2,CTNND2,DCLK1,DIP2C,DLGAP1,DLGAP2,DMD,DPP10,DPP6,DSCAML1,DTNA,ENOX1,ERBB4,FAM155A,FGF12,FRMD4A,GRIK1,GRM7,HIVEP3,IL1RAPL1,KAZN,KCNAB1,KCND2,KCNMA1,KCNQ3,KIAA1217,LRP1B,LRRC4C,LRRTM4,MAGI1,MAGI2,MAPK10,MDGA2,MTUS2,MYRIP,NAV2,NAV3,NBEA,NLGN1,NRG3,NRXN1,NTRK2,NTRK3,OPCML,OXR1,PCDH9,PLCB1,PLXNA4,PPP2…	83
Cancer,Organismal Injury and Abnormalities	Malignant neoplasm of retroperitoneum	1.35e-19	7.2e-18			ADGRB3,ANKS1B,ATRNL1,CACNA1C,CACNA1D,CADM2,CADPS,CDH12,CELF2,CNTNAP2,COL19A1,CSMD1,CTNNA2,CTNND2,DCLK1,DIP2C,DLGAP1,DMD,DNM3,DPP6,DSCAML1,ENOX1,ERBB4,FGF12,FRMD4A,GABRG3,GALNTL6,GRIK1,GRIN2B,IL1RAPL1,KCND2,KCNMA1,KCNQ3,KIAA1217,KIRREL3,LRP1B,MAGI1,MAGI2,MALAT1,MDGA2,MTUS2,NAV2,NAV3,NBEA,NLGN1,NPAS3,NRXN1,NRXN3,NTRK2,NTRK3,PLCB1,PLXNA4,PRKCE,PRKG1,PTPRD,PTPRN2,PTPRT,RBFOX1,ROBO2,RORA,RPS6KA2,SETBP…	73
Cancer,Gastrointestinal Disease,Organismal Injury and Abnormalities	Pancreaticobiliary carcinoma	1.36e-19	7.2e-18			ADGRB3,ANKS1B,ATRNL1,CACNA1C,CACNA1D,CADM2,CADPS,CDH12,CELF2,CNTNAP2,COL19A1,CSMD1,CTNNA2,DCLK1,DIP2C,DLGAP1,DLGAP2,DMD,DNM3,DSCAML1,ENOX1,ERBB4,FGF12,GABRG3,GALNTL6,GRIK1,GRIN2B,IL1RAPL1,KCNAB1,KCND2,KCNQ3,KIRREL3,LRP1B,LRRTM4,MAGI2,MDGA2,MTUS2,NAV2,NAV3,NBEA,NLGN1,NRXN1,NRXN3,NTRK2,NTRK3,PLCB1,PLXNA4,PRKG1,PTPRD,PTPRN2,PTPRT,RBFOX1,ROBO2,RORA,SETBP1,SH3RF3,SLC9A9,SNAP25,SOX6,TENM2,TENM4,TMEM132…	66
Cancer,Gastrointestinal Disease,Hepatic System Disease,Organismal Injury and Abnormalities	Liver cancer	1.88e-19	9.8e-18			ADGRB3,AKAP6,ANKS1B,ASTN2,CACNA1C,CACNA1D,CADM2,CADPS,CDH13,CELF2,CNTNAP2,CNTNAP5,COL19A1,CSMD1,CTNNA2,CTNND2,DCLK1,DIP2C,DLGAP1,DLGAP2,DMD,DPP10,DPP6,DSCAML1,DTNA,ENOX1,ERBB4,FAM155A,FGF12,FRMD4A,GRIK1,GRIN2B,GRM7,HIVEP3,IL1RAPL1,KAZN,KCNAB1,KCND2,KCNMA1,KCNQ3,KIAA1217,LRP1B,LRRC4C,LRRTM4,MAGI1,MAGI2,MAPK10,MDGA2,MTUS2,MYRIP,NAV2,NAV3,NBEA,NLGN1,NRG3,NRXN1,NTRK2,NTRK3,OPCML,OXR1,PCDH9,PLCB1,PLXN…	84
Cancer,Organismal Injury and Abnormalities	Lymphatic system tumor	2.05e-19	1.06e-17			ADGRB3,AKAP6,ASTN2,ATRNL1,CACNA1D,CADPS,CDH12,CELF2,CNTN4,CNTNAP2,CNTNAP5,COL19A1,CSMD1,CTNNA2,CTNND2,DIP2C,DLGAP1,DLGAP2,DMD,DNM3,DSCAML1,DTNA,ERBB4,GABRG3,GRIK1,GRIN2B,GRIP1,GRM7,IL1RAPL1,KAZN,KCND2,LRP1B,MAGI1,MAGI2,MALAT1,MDGA2,MTUS2,NAV2,NAV3,NPAS3,NRG3,NRXN1,NRXN3,NTRK2,NTRK3,PCDH9,PLXNA4,PRKCE,PRKG1,PTPRD,PTPRM,PTPRN2,PTPRT,RGS6,ROBO2,RORA,SETBP1,SLC24A2,SRRM4,TENM2,TMEM132B,TMEM132C,TRIO,…	65
Cancer,Hematological Disease,Organismal Injury and Abnormalities	Neoplasia of blood cells	2.32e-19	1.18e-17			ADGRB3,AKAP6,ANKS1B,ASTN2,ATRNL1,CACNA1C,CADM2,CADPS,CDH12,CELF2,CNTN4,CNTNAP2,CNTNAP5,COL19A1,CSMD1,CTNNA2,CTNND2,DLGAP1,DLGAP2,DMD,DNM3,DSCAML1,DTNA,ERBB4,GABRG3,GRIK1,GRIN2B,GRIP1,GRM7,IL1RAPL1,KAZN,KCND2,KCNMA1,KIAA1217,LRP1B,MAGI1,MAGI2,MALAT1,MDGA2,MTUS2,NAV2,NAV3,NPAS3,NRG3,NRXN1,NRXN3,NTRK2,NTRK3,PCDH9,PLXNA4,PPP2R2B,PRKCE,PRKG1,PTPRD,PTPRM,PTPRN2,PTPRT,RGS6,ROBO2,RORA,SETBP1,SGCZ,SLC24A2…	74
Cancer,Organismal Injury and Abnormalities	Extraadrenal retroperitoneal tumor	3.28e-19	1.64e-17			ADGRB3,AKAP6,ANKS1B,ATRNL1,CACNA1C,CACNA1D,CADM2,CADPS,CDH12,CELF2,CNTNAP2,COL19A1,CSMD1,CTNNA2,CTNND2,DCLK1,DIP2C,DLGAP1,DMD,DNM3,DPP6,DSCAML1,ENOX1,ERBB4,FAM155A,FGF12,FRMD4A,GABRG3,GALNTL6,GRIK1,GRIN2B,IL1RAPL1,KCND2,KCNMA1,KCNQ3,KIAA1217,KIRREL3,LRP1B,MAGI1,MAGI2,MALAT1,MDGA2,MTUS2,NAV2,NAV3,NBEA,NLGN1,NPAS3,NRXN1,NRXN3,NTRK2,NTRK3,PLCB1,PLXNA4,PRKCE,PRKG1,PTPRD,PTPRN2,PTPRT,RBFOX1,ROBO2,RORA…	76
Cancer,Gastrointestinal Disease,Hepatic System Disease,Organismal Injury and Abnormalities	Hepatobiliary system cancer	3.62e-19	1.79e-17			ADGRB3,AKAP6,ANKS1B,ASTN2,CACNA1C,CACNA1D,CADM2,CADPS,CDH13,CELF2,CNTNAP2,CNTNAP5,COL19A1,CSMD1,CTNNA2,CTNND2,DCLK1,DIP2C,DLGAP1,DLGAP2,DMD,DPP10,DPP6,DSCAML1,DTNA,ENOX1,ERBB4,FAM155A,FGF12,FRMD4A,GRIK1,GRIN2B,GRM7,HIVEP3,IL1RAPL1,KAZN,KCNAB1,KCND2,KCNMA1,KCNQ3,KIAA1217,LRP1B,LRRC4C,LRRTM4,MAGI1,MAGI2,MAPK10,MDGA2,MTUS2,MYRIP,NAV2,NAV3,NBEA,NLGN1,NRG3,NRXN1,NTRK2,NTRK3,OPCML,OXR1,PCDH9,PLCB1,PLXN…	86
Cancer,Organismal Injury and Abnormalities	Upper aerodigestive tract carcinoma	3.71e-19	1.8e-17			ADGRB3,AKAP6,ANKS1B,ASTN2,ATRNL1,CACNA1D,CADPS,CDH13,CELF2,CNTN4,CNTNAP5,COL19A1,CSMD1,CTNNA2,CTNND2,DAB1,DCLK1,DMD,DSCAML1,ERBB4,FAM155A,GRIK1,GRM7,KAZN,KCND2,KCNQ3,KIRREL3,LRP1B,LRRC4C,LRRTM4,MDGA2,MYRIP,NAV3,NPAS3,NRG3,NRXN1,NRXN3,NTRK2,NTRK3,PCDH9,PLXNA4,PRKG1,PTPRD,PTPRM,PTPRN2,PTPRT,RGS6,ROBO2,SDK1,SETBP1,SNAP25,SOX6,TENM2,TENM4,THSD7A,TMEM132B,TMEM132C,TRIO,WWOX,ZNF536	60
Cancer,Hematological Disease,Immunological Disease,Organismal Injury and Abnormalities	Lymphocytic cancer	4.1e-19	1.97e-17			ADGRB3,AKAP6,ASTN2,ATRNL1,CACNA1D,CADPS,CDH12,CELF2,CNTN4,CNTNAP2,CNTNAP5,COL19A1,CSMD1,CTNNA2,CTNND2,DIP2C,DLGAP1,DLGAP2,DMD,DNM3,DSCAML1,DTNA,ERBB4,GABRG3,GRIK1,GRIN2B,GRIP1,GRM7,IL1RAPL1,KAZN,KCND2,LRP1B,MAGI1,MAGI2,MALAT1,MDGA2,MTUS2,NAV2,NAV3,NPAS3,NRG3,NRXN1,NRXN3,NTRK2,NTRK3,PCDH9,PLXNA4,PRKCE,PRKG1,PTPRD,PTPRM,PTPRN2,PTPRT,RGS6,ROBO2,RORA,SETBP1,SLC24A2,SRRM4,TENM2,TMEM132B,TRIO,WWOX,ZBTB…	64
Cancer,Hematological Disease,Organismal Injury and Abnormalities	Lymphocytic neoplasm	4.37e-19	2.07e-17			ADGRB3,AKAP6,ASTN2,ATRNL1,CACNA1D,CADPS,CDH12,CELF2,CNTN4,CNTNAP2,CNTNAP5,COL19A1,CSMD1,CTNNA2,CTNND2,DIP2C,DLGAP1,DLGAP2,DMD,DNM3,DSCAML1,DTNA,ERBB4,GABRG3,GRIK1,GRIN2B,GRIP1,GRM7,IL1RAPL1,KAZN,KCND2,LRP1B,MAGI1,MAGI2,MALAT1,MDGA2,MTUS2,NAV2,NAV3,NPAS3,NRG3,NRXN1,NRXN3,NTRK2,NTRK3,PCDH9,PLXNA4,PRKCE,PRKG1,PTPRD,PTPRM,PTPRN2,PTPRT,RGS6,ROBO2,RORA,SETBP1,SLC24A2,SRRM4,TENM2,TMEM132B,TRIO,WWOX,ZBTB…	64
Cancer,Endocrine System Disorders,Gastrointestinal Disease,Organismal Injury and Abnormalities	Pancreatic adenocarcinoma	6.12e-19	2.86e-17			ADGRB3,ANKS1B,ATRNL1,CACNA1C,CACNA1D,CADM2,CADPS,CDH12,CELF2,CNTNAP2,COL19A1,CSMD1,CTNNA2,DCLK1,DIP2C,DLGAP1,DMD,DNM3,DSCAML1,ENOX1,ERBB4,FGF12,GALNTL6,GRIK1,IL1RAPL1,KCND2,KCNQ3,KIRREL3,LRP1B,MAGI2,MDGA2,MTUS2,NAV2,NAV3,NBEA,NLGN1,NRXN1,NRXN3,NTRK2,NTRK3,PLCB1,PLXNA4,PRKG1,PTPRD,PTPRT,RBFOX1,ROBO2,RORA,SETBP1,SH3RF3,SOX6,TENM2,TENM4,TMEM132B,TRIO,WWOX,ZBTB16,ZNF536	58
Cancer,Endocrine System Disorders,Gastrointestinal Disease,Organismal Injury and Abnormalities	Pancreatic ductal adenocarcinoma	9.68e-19	4.47e-17			ADGRB3,ANKS1B,ATRNL1,CACNA1C,CACNA1D,CADM2,CADPS,CDH12,CELF2,CNTNAP2,COL19A1,CSMD1,CTNNA2,DCLK1,DIP2C,DLGAP1,DMD,DNM3,DSCAML1,ENOX1,ERBB4,FGF12,GALNTL6,GRIK1,IL1RAPL1,KCND2,KCNQ3,KIRREL3,LRP1B,MAGI2,MDGA2,MTUS2,NAV2,NAV3,NBEA,NLGN1,NRXN1,NRXN3,NTRK3,PLCB1,PLXNA4,PRKG1,PTPRD,PTPRT,RBFOX1,ROBO2,RORA,SETBP1,SH3RF3,SOX6,TENM2,TENM4,TMEM132B,TRIO,WWOX,ZBTB16,ZNF536	57
Neurological Disease	Movement Disorders	1.93e-18	8.79e-17	Decreased	-2.156	ANKS1B,CACNA1C,CACNA1D,CELF2,CTNNA2,DAB1,DCLK1,DLG2,DTNA,FAM155A,FGF12,FGF14,FRMD4A,GABRG3,GRIK1,GRIN2B,HIVEP3,KAZN,KCNAB1,KCND2,KCNIP4,KCNMA1,LRP1B,LRRC4C,LRRTM4,MAGI2,NBEA,NPAS3,NRXN1,NTRK2,NTRK3,OXR1,PCDH9,PLCB1,PPP2R2B,PTPRD,RBFOX1,RORA,SGCZ,SNAP25,SYN2,TENM4,TRIO,WWOX,ZBTB16	45
Cancer,Gastrointestinal Disease,Organismal Injury and Abnormalities	Pancreatobiliary adenocarcinoma	1.97e-18	8.86e-17			ADGRB3,ANKS1B,ATRNL1,CACNA1C,CACNA1D,CADM2,CADPS,CDH12,CELF2,CNTNAP2,COL19A1,CSMD1,CTNNA2,DCLK1,DIP2C,DLGAP1,DMD,DNM3,DSCAML1,ENOX1,ERBB4,FGF12,GALNTL6,GRIK1,IL1RAPL1,KCND2,KCNQ3,KIRREL3,LRP1B,MAGI2,MDGA2,MTUS2,NAV2,NAV3,NBEA,NLGN1,NRXN1,NRXN3,NTRK2,NTRK3,PLCB1,PLXNA4,PRKG1,PTPRD,PTPRT,RBFOX1,ROBO2,RORA,SETBP1,SH3RF3,SNAP25,SOX6,TENM2,TENM4,TMEM132B,TRIO,WWOX,ZBTB16,ZNF536	59
Developmental Disorder,Neurological Disease,Psychological Disorders	Pervasive developmental disorder	2.02e-18	8.99e-17			ASTN2,CADPS,CNTN4,CNTNAP2,CSMD1,DMD,GABRG3,GRIN2B,KCNMA1,KIRREL3,NBEA,NLGN1,NRXN1,NRXN3,PCDH9,PTPRT,RBFOX1,RPS6KA2,SDK1,SLC9A9,WWOX,ZBTB16,ZNF385D	23
Cancer,Endocrine System Disorders,Organismal Injury and Abnormalities	Extrapancreatic neuroendocrine tumor	2.14e-18	9.39e-17			ADGRB3,AKAP6,ANKS1B,ASTN2,ATRNL1,CACNA1C,CADPS,CDH12,CNTNAP2,CNTNAP5,COL19A1,CSMD1,CTNNA2,CTNND2,DIP2C,DLG2,DLGAP1,DLGAP2,DMD,DPP10,DSCAML1,DTNA,ERBB4,FAM155A,GRIK1,GRIN2B,GRIP1,IL1RAPL1,IQCJ-SCHIP1,KAZN,KCND2,KCNMA1,KIAA1217,KIRREL3,LRP1B,MTUS2,NAV2,NAV3,NBEA,NLGN1,NPAS3,NRXN1,NTRK2,NTRK3,OPCML,PCDH9,PRKG1,PTPRD,PTPRM,PTPRT,RBFOX1,ROBO2,RORA,SDK1,SETBP1,SH3RF3,SLC24A3,SOX6,TENM1,TENM2,TENM4,TMEM…	65
Cancer,Hematological Disease,Immunological Disease,Organismal Injury and Abnormalities	Neoplasia of leukocytes	2.6e-18	1.13e-16			ADGRB3,AKAP6,ASTN2,ATRNL1,CADPS,CDH12,CELF2,CNTN4,CNTNAP2,CNTNAP5,COL19A1,CSMD1,CTNNA2,CTNND2,DLGAP1,DLGAP2,DMD,DNM3,DSCAML1,DTNA,ERBB4,GABRG3,GRIK1,GRIN2B,GRIP1,GRM7,IL1RAPL1,KAZN,KCND2,KCNMA1,LRP1B,MAGI1,MAGI2,MALAT1,MDGA2,MTUS2,NAV2,NAV3,NPAS3,NRG3,NRXN1,NRXN3,NTRK2,NTRK3,PCDH9,PLXNA4,PRKCE,PRKG1,PTPRD,PTPRM,PTPRN2,PTPRT,RGS6,ROBO2,RORA,SETBP1,SLC24A2,SRRM4,TMEM132B,TRIO,WWOX,ZBTB16	62
Endocrine System Disorders,Gastrointestinal Disease,Organismal Injury and Abnormalities	Pancreatic lesion	2.78e-18	1.19e-16			ADGRB3,AKAP6,ANKS1B,ATRNL1,CACNA1C,CACNA1D,CADM2,CADPS,CDH12,CELF2,CNTNAP2,COL19A1,CSMD1,CTNNA2,DCLK1,DIP2C,DLGAP1,DMD,DNM3,DPP6,DSCAML1,ENOX1,ERBB4,FAM155A,FGF12,GABRG3,GALNTL6,GRIK1,IL1RAPL1,KCND2,KCNQ3,KIRREL3,LRP1B,MAGI2,MDGA2,MTUS2,NAV2,NAV3,NBEA,NLGN1,NRXN1,NRXN3,NTRK2,NTRK3,PLCB1,PLXNA4,PRKG1,PTPRD,PTPRN2,PTPRT,RBFOX1,ROBO2,RORA,SETBP1,SH3RF3,SLC24A3,SLC9A9,SOX6,TENM2,TENM4,TMEM132B,TRIO,W…	65
Cell-To-Cell Signaling and Interaction,Nervous System Development and Function	Synaptic transmission	3.01e-18	1.27e-16	Increased	2.537	ANKS1B,ASIC2,CACNA1C,CNTNAP2,DLG2,DLGAP1,DMD,DPP6,DTNA,FGF12,FGF14,GRIK1,GRIN2B,GRM7,KCND2,KCNMA1,KCNQ3,LRRC4C,NBEA,NLGN1,NRG3,NRXN1,RPS6KA2,SNAP25,SYN2	25
Cancer,Gastrointestinal Disease,Organismal Injury and Abnormalities	Pancreatobiliary tumor	4.73e-18	1.96e-16			ADGRB3,AKAP6,ANKS1B,ATRNL1,CACNA1C,CACNA1D,CADM2,CADPS,CDH12,CELF2,CNTNAP2,COL19A1,CSMD1,CTNNA2,DCLK1,DIP2C,DLGAP1,DLGAP2,DMD,DNM3,DSCAML1,ENOX1,ERBB4,FAM155A,FGF12,GABRG3,GALNTL6,GRIK1,GRIN2B,IL1RAPL1,KCNAB1,KCND2,KCNQ3,KIRREL3,LRP1B,LRRTM4,MAGI2,MDGA2,MTUS2,NAV2,NAV3,NBEA,NLGN1,NRXN1,NRXN3,NTRK2,NTRK3,PLCB1,PLXNA4,PRKG1,PTPRD,PTPRN2,PTPRT,RBFOX1,ROBO2,RORA,SETBP1,SH3RF3,SLC24A3,SLC9A9,SNAP25,SO…	69
Cancer,Gastrointestinal Disease,Organismal Injury and Abnormalities	Pancreaticobiliary neoplasm	4.73e-18	1.96e-16			ADGRB3,AKAP6,ANKS1B,ATRNL1,CACNA1C,CACNA1D,CADM2,CADPS,CDH12,CELF2,CNTNAP2,COL19A1,CSMD1,CTNNA2,DCLK1,DIP2C,DLGAP1,DLGAP2,DMD,DNM3,DSCAML1,ENOX1,ERBB4,FAM155A,FGF12,GABRG3,GALNTL6,GRIK1,GRIN2B,IL1RAPL1,KCNAB1,KCND2,KCNQ3,KIRREL3,LRP1B,LRRTM4,MAGI2,MDGA2,MTUS2,NAV2,NAV3,NBEA,NLGN1,NRXN1,NRXN3,NTRK2,NTRK3,PLCB1,PLXNA4,PRKG1,PTPRD,PTPRN2,PTPRT,RBFOX1,ROBO2,RORA,SETBP1,SH3RF3,SLC24A3,SLC9A9,SNAP25,SO…	69
Developmental Disorder	Autism or intellectual disability	6.09e-18	2.49e-16			AKAP6,ASTN2,CACNA1C,CACNA1D,CNTN4,CNTNAP2,CSMD1,CTNNA2,DMD,DPP6,DSCAML1,GABRG3,GRIN2B,GRIP1,GRM7,IL1RAPL1,KCNMA1,KCNQ3,KIRREL3,LARGE1,NBEA,NLGN1,NRXN1,NRXN3,PTPRD,PTPRT,RBFOX1,RORA,SETBP1,SLC9A9,SNAP25,SOX6,TRIO,ZBTB16	34
Cancer,Endocrine System Disorders,Organismal Injury and Abnormalities,Respiratory Disease	Small cell lung carcinoma	6.26e-18	2.53e-16			ADGRB3,ANKS1B,ASTN2,ATRNL1,CDH12,CNTNAP2,CNTNAP5,COL19A1,CSMD1,CTNNA2,CTNND2,DIP2C,DLG2,DLGAP1,DLGAP2,DMD,DPP10,DSCAML1,DTNA,ERBB4,GRIK1,GRIN2B,GRIP1,IL1RAPL1,IQCJ-SCHIP1,KAZN,KCND2,KCNMA1,KIRREL3,LRP1B,MTUS2,NAV3,NBEA,NLGN1,NPAS3,NRXN1,NTRK2,NTRK3,OPCML,PCDH9,PRKG1,PTPRT,RBFOX1,ROBO2,RORA,SDK1,SETBP1,SH3RF3,SOX6,TENM1,TENM2,TENM4,TMEM132C,TRIO,XKR4,ZNF536	56
Cancer,Hematological Disease,Organismal Injury and Abnormalities	Hematologic cancer of cells	8.02e-18	3.21e-16			ADGRB3,AKAP6,ASTN2,ATRNL1,CADPS,CDH12,CELF2,CNTN4,CNTNAP2,CNTNAP5,COL19A1,CSMD1,CTNNA2,CTNND2,DLGAP1,DLGAP2,DMD,DNM3,DSCAML1,DTNA,ERBB4,GABRG3,GRIK1,GRIN2B,GRIP1,GRM7,IL1RAPL1,KAZN,KCND2,LRP1B,MAGI1,MAGI2,MDGA2,MTUS2,NAV2,NAV3,NPAS3,NRXN1,NRXN3,NTRK2,NTRK3,PCDH9,PLXNA4,PRKCE,PRKG1,PTPRD,PTPRM,PTPRN2,PTPRT,RGS6,ROBO2,RORA,SETBP1,SLC24A2,SRRM4,TMEM132B,TRIO,WWOX,ZBTB16	59
Cancer,Endocrine System Disorders,Gastrointestinal Disease,Organismal Injury and Abnormalities	Pancreatic tumor	9.64e-18	3.81e-16			ADGRB3,AKAP6,ANKS1B,ATRNL1,CACNA1C,CACNA1D,CADM2,CADPS,CDH12,CELF2,CNTNAP2,COL19A1,CSMD1,CTNNA2,DCLK1,DIP2C,DLGAP1,DMD,DNM3,DSCAML1,ENOX1,ERBB4,FAM155A,FGF12,GABRG3,GALNTL6,GRIK1,IL1RAPL1,KCND2,KCNQ3,KIRREL3,LRP1B,MAGI2,MDGA2,MTUS2,NAV2,NAV3,NBEA,NLGN1,NRXN1,NRXN3,NTRK2,NTRK3,PLCB1,PLXNA4,PRKG1,PTPRD,PTPRN2,PTPRT,RBFOX1,ROBO2,RORA,SETBP1,SH3RF3,SLC24A3,SLC9A9,SOX6,TENM2,TENM4,TMEM132B,TRIO,WWOX,Z…	64
Cancer,Endocrine System Disorders,Organismal Injury and Abnormalities	Small-cell carcinoma	1.04e-17	4.07e-16			ADGRB3,ANKS1B,ASTN2,ATRNL1,CACNA1C,CADPS,CDH12,CNTNAP2,CNTNAP5,COL19A1,CSMD1,CTNNA2,CTNND2,DIP2C,DLG2,DLGAP1,DLGAP2,DMD,DPP10,DSCAML1,DTNA,ERBB4,GRIK1,GRIN2B,GRIP1,IL1RAPL1,IQCJ-SCHIP1,KAZN,KCND2,KCNMA1,KIAA1217,KIRREL3,LRP1B,MTUS2,NAV3,NBEA,NLGN1,NPAS3,NRXN1,NTRK2,NTRK3,OPCML,PCDH9,PRKG1,PTPRD,PTPRT,RBFOX1,ROBO2,RORA,SDK1,SETBP1,SH3RF3,SOX6,TENM1,TENM2,TENM4,TMEM132C,TRIO,XKR4,ZNF536	60
Hereditary Disorder,Neurological Disease,Organismal Injury and Abnormalities	Familial encephalopathy	1.48e-17	5.74e-16			ANKS1B,CACNA1D,CELF2,CNTNAP2,CTNNA2,DAB1,DCLK1,DMD,DPP6,DTNA,ERBB4,FAM155A,FGF12,FGF14,FRMD4A,GABRG3,GRIK1,GRIN2B,GRM7,IL1RAPL1,KAZN,KCNAB1,KCNIP4,KCNMA1,KCNQ3,KIRREL3,LARGE1,LRP1B,LRRC4C,LRRTM4,MAGI2,MAPK10,NBEA,NRXN1,NTRK2,OXR1,PCDH9,PLCB1,PPP2R2B,PTPRN2,RBFOX1,RORA,SETBP1,SGCZ,SNAP25,SOX6,SYN2,TRIO,WWOX,ZBTB16	50
Cancer,Neurological Disease,Organismal Injury and Abnormalities	Glioma	2.24e-17	8.57e-16			ADGRB3,AKAP6,ANKS1B,ASTN2,ATRNL1,CACNA1C,CACNA1D,CADPS,CDH12,CDH13,CELF2,CNTN4,CNTNAP2,CNTNAP5,COL19A1,CSMD1,CTNNA2,CTNND2,DCLK1,DIP2C,DLG2,DLGAP1,DLGAP2,DMD,DNM3,DPP10,DSCAML1,DTNA,ENOX1,ERBB4,FGF14,FRMD5,GRIN2B,GRIP1,GRM7,HIVEP3,IL1RAPL1,IQCJ-SCHIP1,KAZN,KCNAB1,KCNIP4,KCNMA1,KCNQ3,KIAA1217,KIRREL3,LARGE1,LRP1B,LRRC4C,LRRTM4,MAGI1,MAGI2,MAPK10,MDGA2,MTUS2,MYRIP,NAV2,NAV3,NBEA,NLGN1,NPAS3,NRG3,NR…	98
Cancer,Organismal Injury and Abnormalities	Blue round small cell tumor	2.31e-17	8.74e-16			ADGRB3,ANKS1B,ASIC2,ASTN2,ATRNL1,CACNA1C,CADPS,CDH12,CNTNAP2,CNTNAP5,COL19A1,CSMD1,CTNNA2,CTNND2,DIP2C,DLG2,DLGAP1,DLGAP2,DMD,DPP10,DPP6,DSCAML1,DTNA,ERBB4,GRIK1,GRIN2B,GRIP1,IL1RAPL1,IQCJ-SCHIP1,KAZN,KCND2,KCNMA1,KIAA1217,KIRREL3,LRP1B,MTUS2,NAV3,NBEA,NLGN1,NPAS3,NRXN1,NTRK2,NTRK3,OPCML,PCDH9,PRKG1,PTPRD,PTPRT,RBFOX1,ROBO2,RORA,SDK1,SETBP1,SH3RF3,SLC24A3,SOX6,TENM1,TENM2,TENM4,TMEM132C,TRIO,XKR4…	63
Cancer,Neurological Disease,Organismal Injury and Abnormalities	Glioma cancer	2.44e-17	9.16e-16			ADGRB3,AKAP6,ANKS1B,ASTN2,ATRNL1,CACNA1C,CACNA1D,CADPS,CDH13,CELF2,CNTN4,CNTNAP2,CNTNAP5,COL19A1,CSMD1,CTNNA2,CTNND2,DCLK1,DIP2C,DLG2,DLGAP1,DLGAP2,DMD,DNM3,DPP10,DSCAML1,DTNA,ENOX1,ERBB4,FGF14,FRMD5,GRIN2B,GRIP1,GRM7,HIVEP3,IL1RAPL1,IQCJ-SCHIP1,KAZN,KCNAB1,KCNIP4,KCNMA1,KCNQ3,KIAA1217,KIRREL3,LARGE1,LRP1B,LRRC4C,LRRTM4,MAGI1,MAGI2,MAPK10,MDGA2,MTUS2,MYRIP,NAV2,NAV3,NBEA,NLGN1,NPAS3,NRG3,NRXN1,NR…	97
Cancer,Gastrointestinal Disease,Organismal Injury and Abnormalities	Hepatobiliary neoplasm	2.62e-17	9.73e-16			ADGRB3,AKAP6,ANKS1B,ASTN2,CACNA1C,CACNA1D,CADM2,CADPS,CDH13,CELF2,CNTNAP2,CNTNAP5,COL19A1,CSMD1,CTNNA2,CTNND2,DAB1,DCLK1,DIP2C,DLG2,DLGAP1,DLGAP2,DMD,DPP10,DPP6,DSCAML1,DTNA,ENOX1,ERBB4,FAM155A,FGF12,FRMD4A,GRIK1,GRIN2B,GRM7,HIVEP3,IL1RAPL1,KAZN,KCNAB1,KCND2,KCNMA1,KCNQ3,KIAA1217,LRP1B,LRRC4C,LRRTM4,MAGI1,MAGI2,MAPK10,MDGA2,MTUS2,MYRIP,NAV2,NAV3,NBEA,NLGN1,NRG3,NRXN1,NTRK2,NTRK3,OPCML,OXR1,PCDH9,…	89
Cancer,Hematological Disease,Immunological Disease,Organismal Injury and Abnormalities	Tumorigenesis of lymphocytes	3.31e-17	1.21e-15			ADGRB3,AKAP6,ASTN2,ATRNL1,CADPS,CDH12,CELF2,CNTN4,CNTNAP2,CNTNAP5,COL19A1,CSMD1,CTNNA2,CTNND2,DLGAP1,DLGAP2,DMD,DNM3,DSCAML1,DTNA,ERBB4,GABRG3,GRIK1,GRIN2B,GRIP1,GRM7,IL1RAPL1,KAZN,KCND2,LRP1B,MAGI1,MAGI2,MALAT1,MDGA2,MTUS2,NAV3,NPAS3,NRG3,NRXN1,NRXN3,NTRK2,NTRK3,PCDH9,PLXNA4,PRKCE,PRKG1,PTPRD,PTPRM,PTPRN2,RGS6,ROBO2,RORA,SETBP1,SLC24A2,SRRM4,TMEM132B,TRIO,WWOX,ZBTB16	59
Cancer,Gastrointestinal Disease,Hepatic System Disease,Organismal Injury and Abnormalities	Liver tumor	3.34e-17	1.21e-15			ADGRB3,AKAP6,ANKS1B,ASTN2,CACNA1C,CACNA1D,CADM2,CADPS,CDH13,CELF2,CNTNAP2,CNTNAP5,COL19A1,CSMD1,CTNNA2,CTNND2,DAB1,DCLK1,DIP2C,DLG2,DLGAP1,DLGAP2,DMD,DPP10,DPP6,DSCAML1,DTNA,ENOX1,ERBB4,FAM155A,FGF12,FRMD4A,GRIK1,GRIN2B,GRM7,HIVEP3,IL1RAPL1,KAZN,KCNAB1,KCND2,KCNMA1,KCNQ3,KIAA1217,LRP1B,LRRC4C,LRRTM4,MAGI1,MAGI2,MAPK10,MDGA2,MTUS2,MYRIP,NAV2,NAV3,NBEA,NLGN1,NRG3,NRXN1,NTRK2,NTRK3,OPCML,OXR1,PCDH9,…	87
Cancer,Organismal Injury and Abnormalities,Respiratory Disease	Non-small cell lung carcinoma	3.37e-17	1.21e-15			ADGRB3,AKAP6,ANKS1B,ATRNL1,CACNA1C,CACNA1D,CDH12,CDH13,CNTNAP2,CNTNAP5,COL19A1,CSMD1,CTNNA2,CTNND2,DCLK1,DLG2,DLGAP2,DMD,DPP10,DSCAML1,ERBB4,GABRG3,GRIK1,GRIN2B,GRM7,HIVEP3,IL1RAPL1,LRP1B,LRRC4C,LRRTM4,MAGI2,MALAT1,MDGA2,NAV2,NAV3,NBEA,NRXN1,NRXN3,NTRK2,NTRK3,OPCML,PLCB1,PRKCE,PRKG1,PTPRD,PTPRN2,PTPRT,RBFOX1,RGS6,ROBO2,SETBP1,SGCZ,TENM1,TENM2,THSD7A,TMEM132B,TMEM132C,TRIO,WWOX,ZNF536	60
Neurological Disease,Organismal Injury and Abnormalities	Brain lesion	3.52e-17	1.26e-15			ADGRB3,AKAP6,ANKS1B,ASTN2,ATRNL1,CACNA1C,CACNA1D,CADPS,CDH12,CDH13,CELF2,CNTN4,CNTNAP2,CNTNAP5,COL19A1,CSMD1,CTNNA2,CTNND2,DCLK1,DIP2C,DLG2,DLGAP1,DLGAP2,DMD,DNM3,DPP10,DSCAML1,DTNA,ENOX1,ERBB4,FGF14,FRMD5,GRIN2B,GRIP1,GRM7,HIVEP3,IL1RAPL1,IQCJ-SCHIP1,KAZN,KCNAB1,KCNIP4,KCNQ3,KIAA1217,KIRREL3,LARGE1,LRP1B,LRRC4C,LRRTM4,MAGI1,MAGI2,MALAT1,MAPK10,MDGA2,MTUS2,MYRIP,NAV2,NAV3,NBEA,NLGN1,NPAS3,NRG3,NR…	97
Cancer,Neurological Disease,Organismal Injury and Abnormalities	Central nervous system solid tumor	3.6e-17	1.27e-15			ADGRB3,AKAP6,ANKS1B,ASTN2,ATRNL1,CACNA1C,CACNA1D,CADPS,CDH12,CDH13,CELF2,CNTN4,CNTNAP2,CNTNAP5,COL19A1,CSMD1,CTNNA2,CTNND2,DCLK1,DIP2C,DLG2,DLGAP1,DLGAP2,DMD,DNM3,DPP10,DSCAML1,DTNA,ENOX1,ERBB4,FAM155A,FGF14,FRMD5,GRIN2B,GRIP1,GRM7,HIVEP3,IL1RAPL1,IQCJ-SCHIP1,KAZN,KCNAB1,KCNIP4,KCNMA1,KCNQ3,KIAA1217,KIRREL3,LARGE1,LRP1B,LRRC4C,LRRTM4,MAGI1,MAGI2,MAPK10,MDGA2,MTUS2,MYRIP,NAV2,NAV3,NBEA,NLGN1,NPAS3…	99
Cancer,Organismal Injury and Abnormalities	Head and neck cancer	3.72e-17	1.3e-15			ADGRB3,AKAP6,ANKS1B,ASIC2,ASTN2,ATRNL1,CACNA1C,CACNA1D,CADM2,CADPS,CDH12,CDH13,CELF2,CNTN4,CNTNAP2,CNTNAP5,COL19A1,CSMD1,CTNNA2,CTNND2,DAB1,DCLK1,DIP2C,DLG2,DLGAP1,DLGAP2,DMD,DPP10,DPP6,DSCAML1,DTNA,ENOX1,ERBB4,FAM155A,FGF12,FRMD4A,FRMD5,GALNTL6,GRIK1,GRIN2B,GRIP1,GRM7,HIVEP3,IL1RAPL1,IQCJ-SCHIP1,KAZN,KCNAB1,KCND2,KCNIP4,KCNMA1,KCNQ3,KIAA1217,KIRREL3,LARGE1,LRP1B,LRRC4C,LRRTM4,MAGI1,MAGI2,MALAT1,…	115
Cancer,Neurological Disease,Organismal Injury and Abnormalities	Brain glioma	3.96e-17	1.37e-15			ADGRB3,AKAP6,ANKS1B,ASTN2,ATRNL1,CACNA1C,CACNA1D,CADPS,CDH12,CDH13,CELF2,CNTN4,CNTNAP2,CNTNAP5,COL19A1,CSMD1,CTNNA2,CTNND2,DCLK1,DIP2C,DLG2,DLGAP1,DLGAP2,DMD,DNM3,DPP10,DSCAML1,DTNA,ENOX1,ERBB4,FGF14,FRMD5,GRIN2B,GRIP1,GRM7,HIVEP3,IL1RAPL1,IQCJ-SCHIP1,KAZN,KCNAB1,KCNIP4,KCNQ3,KIAA1217,KIRREL3,LARGE1,LRP1B,LRRC4C,LRRTM4,MAGI1,MAGI2,MAPK10,MDGA2,MTUS2,MYRIP,NAV2,NAV3,NBEA,NLGN1,NPAS3,NRG3,NRXN1,NRX…	96
Cancer,Organismal Injury and Abnormalities	Formation of solid tumor	4.18e-17	1.43e-15		-0.896	ADGRB3,AKAP6,ANKS1B,ASIC2,ASTN2,ATRNL1,CACNA1C,CACNA1D,CADM2,CADPS,CDH12,CDH13,CELF2,CNTN4,CNTNAP2,CNTNAP5,COL19A1,CSMD1,CTNNA2,CTNND2,DCLK1,DIP2C,DLG2,DLGAP1,DLGAP2,DMD,DNM3,DPP10,DPP6,DSCAML1,DTNA,ENOX1,ERBB4,FAM155A,FGF12,FGF14,FRMD4A,FRMD5,GABRG3,GALNTL6,GRIK1,GRIN2B,GRIP1,GRM7,HIVEP3,IL1RAPL1,IQCJ-SCHIP1,KAZN,KCNAB1,KCND2,KCNIP4,KCNMA1,KCNQ3,KIAA1217,KIRREL3,LARGE1,LRP1B,LRRC4C,LRRTM4,MAGI1,…	117
Cancer,Organismal Injury and Abnormalities	Upper aero-digestive squamous cell carcinoma	4.77e-17	1.62e-15			ADGRB3,AKAP6,ANKS1B,ATRNL1,CACNA1D,CADPS,CDH13,CELF2,CNTN4,CNTNAP5,COL19A1,CSMD1,CTNNA2,CTNND2,DCLK1,DMD,DSCAML1,ERBB4,FAM155A,GRIK1,KCNQ3,KIRREL3,LRP1B,LRRC4C,LRRTM4,MDGA2,NAV3,NPAS3,NRG3,NRXN1,NRXN3,NTRK2,NTRK3,PCDH9,PRKG1,PTPRD,PTPRM,PTPRT,RGS6,ROBO2,SDK1,SETBP1,SNAP25,TENM2,THSD7A,TMEM132B,TMEM132C,TRIO,WWOX	49
Cancer,Organismal Injury and Abnormalities	Breast or pancreatic cancer	7.32e-17	2.46e-15			ADGRB3,AKAP6,ANKS1B,ASTN2,ATRNL1,CACNA1C,CACNA1D,CADM2,CADPS,CDH12,CELF2,CNTN4,CNTNAP2,CNTNAP5,COL19A1,CSMD1,CTNNA2,CTNND2,DAB1,DCLK1,DIP2C,DLG2,DLGAP1,DMD,DNM3,DPP6,DSCAML1,DTNA,ENOX1,ERBB4,FGF12,GABRG3,GALNTL6,GRIK1,GRIN2B,HIVEP3,IL1RAPL1,IQCJ-SCHIP1,KAZN,KCND2,KCNMA1,KCNQ3,KIRREL3,LRP1B,MAGI1,MAGI2,MALAT1,MAPK10,MDGA2,MTUS2,NAV2,NAV3,NBEA,NLGN1,NPAS3,NRXN1,NRXN3,NTRK2,NTRK3,OPCML,PCDH9,PLCB1,P…	86
Developmental Disorder,Hereditary Disorder,Neurological Disease,Organismal Injury and Abnormalities,Psychological Disorders	Familial pervasive developmental disorder	8.38e-17	2.79e-15			ASTN2,CNTN4,CNTNAP2,CSMD1,DMD,GRIN2B,KCNMA1,NBEA,NLGN1,NRXN1,NRXN3,PTPRT,RBFOX1,SLC9A9	14
Gastrointestinal Disease,Hepatic System Disease,Organismal Injury and Abnormalities	Liver lesion	1.49e-16	4.92e-15			ADGRB3,AKAP6,ANKS1B,ASTN2,CACNA1C,CACNA1D,CADM2,CADPS,CDH13,CELF2,CNTNAP2,CNTNAP5,COL19A1,CSMD1,CTNNA2,CTNND2,DAB1,DCLK1,DIP2C,DLG2,DLGAP1,DLGAP2,DMD,DPP10,DPP6,DSCAML1,DTNA,ENOX1,ERBB4,FAM155A,FGF12,FRMD4A,GABRG3,GRIK1,GRIN2B,GRM7,HIVEP3,IL1RAPL1,KAZN,KCNAB1,KCND2,KCNMA1,KCNQ3,KIAA1217,LRP1B,LRRC4C,LRRTM4,MAGI1,MAGI2,MAPK10,MDGA2,MTUS2,MYRIP,NAV2,NAV3,NBEA,NLGN1,NRG3,NRXN1,NTRK2,NTRK3,OPCML,OXR1…	88
Psychological Disorders	Schizophrenia or schizoaffective disorder	1.53e-16	5e-15			CACNA1C,CELF2,CNTNAP2,CSMD1,CTNNA2,CTNND2,DAB1,DLG2,DMD,DPP10,DPP6,ERBB4,GABRG3,GRIK1,GRIN2B,GRM7,LARGE1,MAGI2,NPAS3,NRXN1,NTRK2,PTPRM,PTPRT,RBFOX1,SNAP25,SYN2,TENM4	27
Neurological Disease	Neurological signs	1.8e-16	5.85e-15			ANKS1B,CACNA1D,CELF2,CTNNA2,DCLK1,DTNA,FAM155A,FGF12,FGF14,FRMD4A,GABRG3,GRIN2B,KAZN,KCNAB1,KCND2,KCNIP4,KCNMA1,LRP1B,LRRC4C,LRRTM4,MAGI2,NBEA,NRXN1,NTRK2,NTRK3,OXR1,PCDH9,PLCB1,RBFOX1,SGCZ,SNAP25,TAFA2,TRIO,WWOX,ZBTB16	35
Cancer,Organismal Injury and Abnormalities	Head and neck tumor	2.87e-16	9.21e-15			ADGRB3,AKAP6,ANKS1B,ASIC2,ASTN2,ATRNL1,CACNA1C,CACNA1D,CADM2,CADPS,CDH12,CDH13,CELF2,CNTN4,CNTNAP2,CNTNAP5,COL19A1,CSMD1,CTNNA2,CTNND2,DAB1,DCLK1,DIP2C,DLG2,DLGAP1,DLGAP2,DMD,DNM3,DPP10,DPP6,DSCAML1,DTNA,ENOX1,ERBB4,FAM155A,FGF12,FGF14,FRMD4A,FRMD5,GALNTL6,GRIK1,GRIN2B,GRIP1,GRM7,HIVEP3,IL1RAPL1,IQCJ-SCHIP1,KAZN,KCNAB1,KCND2,KCNIP4,KCNMA1,KCNQ3,KIAA1217,KIRREL3,LARGE1,LRP1B,LRRC4C,LRRTM4,MAGI1,MA…	117
Cancer,Organismal Injury and Abnormalities,Reproductive System Disease	Breast or ovarian carcinoma	3.1e-16	9.89e-15			ADGRB3,AKAP6,ANKS1B,ASTN2,CACNA1C,CADPS,CDH12,CNTN4,CNTNAP2,CNTNAP5,CSMD1,CTNNA2,CTNND2,DAB1,DCLK1,DIP2C,DLG2,DMD,DNM3,DPP6,DSCAML1,DTNA,ENOX1,ERBB4,GABRG3,GALNTL6,GRIN2B,HIVEP3,IL1RAPL1,IQCJ-SCHIP1,KCNMA1,LRP1B,MAGI1,MAGI2,MALAT1,MDGA2,MTUS2,NAV2,NAV3,NBEA,NLGN1,NPAS3,NRXN1,NRXN3,NTRK2,NTRK3,PCDH9,PLCB1,PLXNA4,PRKG1,PTPRD,PTPRN2,PTPRT,RBFOX1,ROBO2,RORA,RPS6KA2,SDK1,SETBP1,SH3RF3,SYN2,TAFA2,TENM2…	68
Neurological Disease	Dyskinesia	5.29e-16	1.67e-14			ANKS1B,CELF2,CTNNA2,DCLK1,DTNA,FAM155A,FGF12,FGF14,FRMD4A,GABRG3,GRIN2B,KAZN,KCNAB1,KCND2,KCNIP4,KCNMA1,LRP1B,LRRC4C,LRRTM4,MAGI2,NBEA,NRXN1,NTRK2,OXR1,PCDH9,PLCB1,RBFOX1,SGCZ,SNAP25,TRIO,WWOX,ZBTB16	32
Cancer,Organismal Injury and Abnormalities,Respiratory Disease	Lung adenocarcinoma	8.14e-16	2.55e-14			ADGRB3,AKAP6,ANKS1B,ATRNL1,CACNA1C,CACNA1D,CDH12,CNTNAP2,CNTNAP5,COL19A1,CSMD1,CTNNA2,CTNND2,DMD,DPP10,DSCAML1,ERBB4,GRIK1,GRIN2B,GRM7,HIVEP3,IL1RAPL1,LRP1B,LRRC4C,LRRTM4,MAGI2,MALAT1,MDGA2,NAV2,NAV3,NBEA,NRXN1,NRXN3,NTRK2,NTRK3,PLCB1,PRKG1,PTPRD,PTPRN2,PTPRT,RBFOX1,ROBO2,SETBP1,SGCZ,TENM1,TENM2,THSD7A,TMEM132B,WWOX,ZNF536	50
Behavior	Learning	8.34e-16	2.59e-14	Increased	2.702	ADGRB3,CACNA1C,CNTNAP2,COL19A1,CSMD1,CTNND2,DLGAP2,ERBB4,GRIK1,GRIN2B,GRM7,KCNAB1,LARGE1,NLGN1,NPAS3,NRXN1,NRXN3,NTRK2,NTRK3,PCDH9,PLCB1,PTPRN2,SLC24A2,SLC9A9,SNAP25,TAFA2	26
Behavior	Cognition	8.45e-16	2.6e-14	Increased	2.387	ADGRB3,CACNA1C,CNTNAP2,COL19A1,CSMD1,CTNND2,DLGAP2,ERBB4,GRIK1,GRIN2B,GRM7,KCNAB1,LARGE1,MAPK10,NLGN1,NPAS3,NRXN1,NRXN3,NTRK2,NTRK3,PCDH9,PLCB1,PTPRN2,SLC24A2,SLC9A9,SNAP25,TAFA2	27
Cancer,Organismal Injury and Abnormalities	Intraabdominal organ tumor	9.79e-16	2.99e-14			ADGRB3,AKAP6,ANKS1B,ASIC2,ASTN2,ATRNL1,CACNA1C,CACNA1D,CADM2,CADPS,CDH12,CDH13,CELF2,CNTN4,CNTNAP2,CNTNAP5,COL19A1,CSMD1,CTNNA2,CTNND2,DAB1,DCLK1,DIP2C,DLG2,DLGAP1,DLGAP2,DMD,DNM3,DPP10,DPP6,DSCAML1,DTNA,ENOX1,ERBB4,FAM155A,FGF12,FGF14,FRMD4A,FRMD5,GABRG3,GALNTL6,GRIK1,GRIN2B,GRIP1,GRM7,HIVEP3,IL1RAPL1,IQCJ-SCHIP1,KAZN,KCNAB1,KCND2,KCNIP4,KCNMA1,KCNQ3,KIAA1217,KIRREL3,LARGE1,LRP1B,LRRC4C,LRRTM4,M…	119
Nervous System Development and Function	Morphology of nervous system	9.88e-16	2.99e-14			ASIC2,CACNA1C,CACNA1D,CADPS,CNTN4,CNTNAP2,CTNNA2,CTNND2,DAB1,DCLK1,DLGAP2,DNM3,DTNA,ERBB4,FRMD4A,GRIN2B,GRIP1,IL1RAPL1,KCND2,LRRTM4,MAGI2,MAPK10,NPAS3,NTRK2,NTRK3,PCDH9,PLCB1,PLXNA4,ROBO2,RORA,SNAP25,SYN2,TAFA2,TENM2,TENM4,TRIO,WWOX	37
Neurological Disease,Psychological Disorders	Schizophrenia	1.17e-15	3.52e-14			CACNA1C,CELF2,CSMD1,CTNNA2,CTNND2,DAB1,DLG2,DMD,DPP10,DPP6,ERBB4,GABRG3,GRIK1,GRIN2B,GRM7,LARGE1,MAGI2,NPAS3,NRXN1,NTRK2,PTPRM,PTPRT,RBFOX1,SNAP25,SYN2,TENM4	26
Developmental Disorder,Hereditary Disorder,Neurological Disease,Organismal Injury and Abnormalities,Psychological Disorders	Susceptibility to autism	1.71e-15	5.08e-14			ASTN2,CNTN4,CNTNAP2,CSMD1,DMD,NBEA,NLGN1,NRXN3,PTPRT,RBFOX1,SLC9A9	11
Cancer,Organismal Injury and Abnormalities,Respiratory Disease	Laryngeal cancer	2.11e-15	6.24e-14			CNTN4,CNTNAP5,COL19A1,CTNNA2,CTNND2,DCLK1,DMD,DSCAML1,ERBB4,FAM155A,LRP1B,LRRC4C,LRRTM4,MDGA2,NAV3,NPAS3,NRG3,NRXN1,NRXN3,NTRK2,PCDH9,PTPRD,PTPRT,RGS6,THSD7A,TMEM132B,TMEM132C	27
Neurological Disease,Organismal Injury and Abnormalities	Cognitive impairment	2.57e-15	7.52e-14			AKAP6,CACNA1C,CACNA1D,CNTNAP2,CTNNA2,DLGAP2,DMD,DPP6,DSCAML1,GABRG3,GRIK1,GRIN2B,GRIP1,GRM7,IL1RAPL1,KCNAB1,KCNMA1,KCNQ3,KIRREL3,LARGE1,NBEA,NRXN1,PCDH9,PLCB1,PTPRD,PTPRT,RORA,SETBP1,SLC24A2,SLC9A9,SNAP25,SOX6,TAFA2,TRIO,ZBTB16	35
Cancer,Hematological Disease,Immunological Disease,Organismal Injury and Abnormalities	Leukemia	2.89e-15	8.4e-14			ADGRB3,AKAP6,ANKS1B,ASTN2,ATRNL1,CACNA1C,CADM2,CDH12,CNTNAP2,CNTNAP5,COL19A1,CSMD1,CTNND2,DLGAP1,DLGAP2,DMD,DTNA,GABRG3,GRIK1,GRIN2B,IL1RAPL1,KAZN,KIAA1217,LRP1B,MAGI1,MAGI2,MDGA2,NAV2,NAV3,NPAS3,NRXN1,NRXN3,NTRK2,NTRK3,PCDH9,PPP2R2B,PRKCE,PTPRD,PTPRM,PTPRT,ROBO2,RORA,SETBP1,SGCZ,SLC24A2,SRRM4,TENM1,TENM2,TENM4,TMEM132C,TRIO,XKR4,ZBTB16,ZNF536	54
Nervous System Development and Function,Neurological Disease	Abnormal morphology of nervous system	3.81e-15	1.1e-13			ASIC2,CACNA1C,CACNA1D,CADPS,CNTN4,CNTNAP2,CTNNA2,DAB1,DCLK1,DLGAP2,DNM3,DTNA,ERBB4,FRMD4A,GRIN2B,IL1RAPL1,KCND2,LRRTM4,MAGI2,MAPK10,NPAS3,NTRK2,NTRK3,PCDH9,PLCB1,PLXNA4,ROBO2,RORA,SNAP25,SYN2,TAFA2,TENM2,TRIO	33
Cellular Development,Cellular Growth and Proliferation,Nervous System Development and Function,Tissue Development	Development of neurons	4.97e-15	1.42e-13	Increased	2.423	ADGRB3,ASIC2,CNTN4,CNTNAP2,CTNNA2,CTNND2,DAB1,DCLK1,DMD,DNM3,ERBB4,GRIP1,IL1RAPL1,KIRREL3,LRRC4C,LRRTM4,MAGI2,NLGN1,NRXN1,NTRK2,NTRK3,PCDH9,PLXNA4,PRKCE,PRKG1,PTPRM,ROBO2,SDK1,SRRM4,SYN2,TENM4,TRIO,WWOX	33
Cancer,Organismal Injury and Abnormalities,Reproductive System Disease	Prostate cancer	6.07e-15	1.72e-13			ADGRB3,AKAP6,ANKS1B,ASIC2,ASTN2,ATRNL1,CACNA1C,CACNA1D,CADPS,CDH12,CELF2,CNTN4,CNTNAP2,CNTNAP5,COL19A1,CSMD1,CTNNA2,DAB1,DCLK1,DIP2C,DLGAP1,DMD,DPP6,DSCAML1,ENOX1,ERBB4,GALNTL6,GRIP1,HIVEP3,KAZN,KCNAB1,KCND2,KCNMA1,KCNQ3,LARGE1,LRP1B,LRRC4C,MAGI1,MAGI2,MAPK10,MDGA2,MTUS2,NAV2,NBEA,NRXN1,NRXN3,NTRK2,NTRK3,PCDH9,PLXNA4,PRKCE,PTPRD,PTPRM,PTPRN2,PTPRT,RBFOX1,RPS6KA2,SDK1,SETBP1,SLC24A3,SRRM4,TENM1,TE…	69
Cancer,Hematological Disease,Immunological Disease,Organismal Injury and Abnormalities	T-cell malignant neoplasm	6.21e-15	1.75e-13			CACNA1D,CADPS,CDH12,CELF2,CNTNAP5,CSMD1,CTNND2,DIP2C,DMD,DNM3,DSCAML1,DTNA,ERBB4,GRIN2B,KAZN,KCND2,LRP1B,MAGI2,MTUS2,NAV2,NAV3,NRXN1,NRXN3,PCDH9,PLXNA4,PRKG1,PTPRM,PTPRN2,RGS6,TENM2,TMEM132B,TRIO,WWOX,ZBTB16	34
Neurological Disease,Organismal Injury and Abnormalities,Psychological Disorders	Disorder of basal ganglia	6.48e-15	1.81e-13			ANKS1B,CACNA1C,CACNA1D,CELF2,CTNNA2,DCLK1,DLG2,DTNA,FAM155A,FGF12,FRMD4A,GABRG3,GRIN2B,HIVEP3,KAZN,KCNAB1,KCNIP4,KCNMA1,LRP1B,LRRC4C,LRRTM4,MAGI2,NBEA,NRXN1,NTRK2,OXR1,PCDH9,PLCB1,RBFOX1,SGCZ,SNAP25,SYN2,TRIO,ZBTB16	34
Cancer,Organismal Injury and Abnormalities,Reproductive System Disease	Breast or ovarian cancer	7.43e-15	2.06e-13			ADGRB3,AKAP6,ANKS1B,ASTN2,CACNA1C,CADPS,CDH12,CNTN4,CNTNAP2,CNTNAP5,CSMD1,CTNNA2,CTNND2,DAB1,DCLK1,DIP2C,DLG2,DMD,DNM3,DPP6,DSCAML1,DTNA,ENOX1,ERBB4,GABRG3,GALNTL6,GRIK1,GRIN2B,HIVEP3,IL1RAPL1,IQCJ-SCHIP1,KAZN,KCNMA1,LRP1B,MAGI1,MAGI2,MALAT1,MAPK10,MDGA2,MTUS2,NAV2,NAV3,NBEA,NLGN1,NPAS3,NRXN1,NRXN3,NTRK2,NTRK3,OPCML,PCDH9,PLCB1,PLXNA4,PRKG1,PTPRD,PTPRN2,PTPRT,RBFOX1,ROBO2,RORA,RPS6KA2,SDK1,SETBP1…	72
Cancer,Neurological Disease,Organismal Injury and Abnormalities	Grade 3-4 glioma cancer	8.21e-15	2.26e-13			ADGRB3,AKAP6,ANKS1B,ASTN2,ATRNL1,CACNA1C,CACNA1D,CADPS,CDH13,CNTN4,CNTNAP5,COL19A1,CSMD1,CTNNA2,CTNND2,DCLK1,DIP2C,DLG2,DLGAP1,DLGAP2,DMD,DNM3,DPP10,DSCAML1,DTNA,ENOX1,ERBB4,FGF14,FRMD5,GRIN2B,GRIP1,GRM7,HIVEP3,IL1RAPL1,IQCJ-SCHIP1,KAZN,KCNAB1,KCNIP4,KIAA1217,KIRREL3,LARGE1,LRP1B,LRRC4C,LRRTM4,MAGI1,MAGI2,MAPK10,MDGA2,MTUS2,NAV2,NAV3,NBEA,NLGN1,NPAS3,NRXN1,NRXN3,NTRK2,NTRK3,OPCML,OXR1,PCDH9,PLCB1…	85
Cancer,Organismal Injury and Abnormalities	Cancer of secretory structure	9.71e-15	2.65e-13			ADGRB3,AKAP6,ANKS1B,ASIC2,ASTN2,ATRNL1,CACNA1C,CACNA1D,CADM2,CADPS,CDH12,CDH13,CELF2,CNTN4,CNTNAP2,CNTNAP5,COL19A1,CSMD1,CTNNA2,CTNND2,DAB1,DCLK1,DIP2C,DLG2,DLGAP1,DLGAP2,DMD,DNM3,DPP10,DPP6,DSCAML1,DTNA,ENOX1,ERBB4,FAM155A,FGF12,FRMD4A,FRMD5,GABRG3,GALNTL6,GRIK1,GRIN2B,GRIP1,GRM7,HIVEP3,IL1RAPL1,IQCJ-SCHIP1,KAZN,KCNAB1,KCND2,KCNIP4,KCNMA1,KCNQ3,KIAA1217,KIRREL3,LARGE1,LRP1B,LRRC4C,MAGI1,MAGI2,MA…	113
Cancer,Organismal Injury and Abnormalities	Multiple cancers	1.07e-14	2.9e-13			ADGRB3,AKAP6,ANKS1B,ASTN2,CACNA1C,CADPS,CDH12,CNTN4,CNTNAP2,CNTNAP5,CSMD1,CTNNA2,CTNND2,DAB1,DCLK1,DIP2C,DLG2,DMD,DNM3,DPP6,DSCAML1,DTNA,ENOX1,ERBB4,GABRG3,GALNTL6,GRIK1,GRIN2B,HIVEP3,IL1RAPL1,IQCJ-SCHIP1,KAZN,KCNMA1,LRP1B,MAGI1,MAGI2,MALAT1,MAPK10,MDGA2,MTUS2,NAV2,NAV3,NBEA,NLGN1,NPAS3,NRG3,NRXN1,NRXN3,NTRK2,NTRK3,OPCML,PCDH9,PLCB1,PLXNA4,PRKG1,PTPRD,PTPRN2,PTPRT,RBFOX1,ROBO2,RORA,RPS6KA2,SDK1,S…	73
Cancer,Gastrointestinal Disease,Organismal Injury and Abnormalities	Esophageal adenocarcinoma	1.1e-14	2.95e-13			ADGRB3,AKAP6,ASTN2,CNTNAP5,COL19A1,CTNND2,DAB1,GRM7,KAZN,KCND2,LRP1B,MYRIP,NAV3,NRXN3,NTRK2,NTRK3,PCDH9,PLXNA4,PTPRT,TENM4,TMEM132B,TMEM132C,TRIO,ZNF536	24
Cancer,Organismal Injury and Abnormalities,Respiratory Disease	Laryngeal squamous cell carcinoma	1.14e-14	3.03e-13			CNTN4,CNTNAP5,COL19A1,CTNNA2,CTNND2,DCLK1,DMD,DSCAML1,ERBB4,FAM155A,LRP1B,LRRC4C,LRRTM4,MDGA2,NAV3,NPAS3,NRG3,NRXN1,NRXN3,PCDH9,PTPRD,PTPRT,RGS6,THSD7A,TMEM132B,TMEM132C	26
Cancer,Hematological Disease,Organismal Injury and Abnormalities	Mature lymphocytic neoplasm	1.22e-14	3.22e-13			ADGRB3,ATRNL1,CADPS,CDH12,CELF2,CNTN4,CNTNAP2,CNTNAP5,COL19A1,CSMD1,CTNNA2,CTNND2,DMD,DNM3,DSCAML1,DTNA,ERBB4,GRIN2B,GRIP1,KAZN,KCND2,LRP1B,MAGI1,MAGI2,MALAT1,MDGA2,MTUS2,NAV2,NAV3,NPAS3,NRG3,NRXN1,NRXN3,NTRK2,PCDH9,PLXNA4,PRKG1,PTPRD,PTPRM,PTPRN2,PTPRT,RGS6,ROBO2,SLC24A2,TMEM132B,TRIO,WWOX,ZBTB16	48
Psychological Disorders	Severe psychological disorder	1.24e-14	3.27e-13			CACNA1C,CELF2,CNTNAP2,CSMD1,CTNNA2,CTNND2,DAB1,DIP2C,DLG2,DMD,DPP10,DPP6,ERBB4,GABRG3,GRIK1,GRIN2B,GRM7,LARGE1,MAGI2,NPAS3,NRXN1,NTRK2,PTPRM,PTPRT,RBFOX1,RPS6KA2,SNAP25,SYN2,TENM4,THSD7A	30
Cancer,Organismal Injury and Abnormalities	Ductal carcinoma	1.33e-14	3.47e-13			ADGRB3,ANKS1B,ATRNL1,CACNA1C,CACNA1D,CADM2,CADPS,CDH12,CELF2,CNTNAP2,COL19A1,CSMD1,CTNNA2,DCLK1,DIP2C,DLGAP1,DLGAP2,DMD,DNM3,DSCAML1,ENOX1,ERBB4,FGF12,GALNTL6,GRIK1,GRIN2B,IL1RAPL1,KCNAB1,KCND2,KCNQ3,KIRREL3,LRP1B,LRRTM4,MAGI2,MDGA2,MTUS2,NAV2,NAV3,NBEA,NLGN1,NRXN1,NRXN3,NTRK2,NTRK3,PLCB1,PLXNA4,PRKG1,PTPRD,PTPRT,RBFOX1,ROBO2,RORA,SETBP1,SH3RF3,SOX6,TENM2,TENM4,TMEM132B,TRIO,WWOX,ZBTB16,ZNF536	62
Cancer,Organismal Injury and Abnormalities,Reproductive System Disease	Prostatic adenocarcinoma	1.47e-14	3.81e-13			ADGRB3,AKAP6,ANKS1B,ASTN2,ATRNL1,CACNA1C,CADPS,CDH12,CELF2,CNTN4,CNTNAP2,CNTNAP5,COL19A1,CSMD1,CTNNA2,DAB1,DCLK1,DIP2C,DLGAP1,DMD,DPP6,DSCAML1,ERBB4,GALNTL6,GRIP1,HIVEP3,KCNAB1,KCND2,KCNMA1,KCNQ3,LARGE1,LRP1B,LRRC4C,MAGI1,MDGA2,MTUS2,NAV2,NBEA,NRXN1,NRXN3,NTRK2,NTRK3,PCDH9,PLXNA4,PRKCE,PTPRD,PTPRM,PTPRT,RBFOX1,RPS6KA2,SDK1,SETBP1,SLC24A3,SRRM4,TENM1,TENM2,THSD7A,TMEM132B,TMEM132C,TRIO,XKR4,ZBTB16	62
Cancer,Organismal Injury and Abnormalities	Neck neoplasm	2.83e-14	7.27e-13			ADGRB3,AKAP6,ANKS1B,ASIC2,ASTN2,ATRNL1,CACNA1C,CACNA1D,CADM2,CADPS,CDH12,CDH13,CELF2,CNTN4,CNTNAP2,CNTNAP5,COL19A1,CSMD1,CTNNA2,CTNND2,DAB1,DCLK1,DIP2C,DLG2,DLGAP1,DLGAP2,DMD,DPP10,DPP6,DSCAML1,DTNA,ENOX1,ERBB4,FAM155A,FGF12,FRMD4A,FRMD5,GALNTL6,GRIK1,GRIN2B,GRIP1,GRM7,HIVEP3,IL1RAPL1,IQCJ-SCHIP1,KAZN,KCNAB1,KCND2,KCNIP4,KCNMA1,KCNQ3,KIAA1217,KIRREL3,LARGE1,LRP1B,LRRC4C,LRRTM4,MAGI1,MAGI2,MDGA2,M…	108
Cancer,Hematological Disease,Immunological Disease,Organismal Injury and Abnormalities	Acute leukemia	2.92e-14	7.45e-13			ADGRB3,AKAP6,ANKS1B,ASTN2,ATRNL1,CACNA1C,CADM2,CDH12,CNTNAP2,CNTNAP5,CSMD1,CTNND2,DLGAP1,DLGAP2,DMD,DTNA,GABRG3,GRIK1,GRIN2B,IL1RAPL1,KIAA1217,LRP1B,MAGI1,MDGA2,NAV3,NPAS3,NRXN1,NRXN3,NTRK2,NTRK3,PCDH9,PPP2R2B,PRKCE,PTPRD,PTPRM,PTPRT,ROBO2,RORA,SETBP1,SGCZ,SRRM4,TENM1,TENM2,TENM4,TMEM132C,TRIO,XKR4,ZNF536	48
Hereditary Disorder,Neurological Disease,Organismal Injury and Abnormalities,Psychological Disorders	Familial schizophrenia	4.04e-14	1.03e-12			CACNA1C,CSMD1,DLG2,DMD,GRIN2B,NPAS3,NRXN1,PTPRM,RBFOX1,TENM4	10
Cancer,Organismal Injury and Abnormalities	Head and neck carcinoma	4.65e-14	1.17e-12			ADGRB3,AKAP6,ANKS1B,ASIC2,ASTN2,ATRNL1,CACNA1C,CACNA1D,CADM2,CADPS,CDH12,CDH13,CELF2,CNTN4,CNTNAP2,CNTNAP5,COL19A1,CSMD1,CTNNA2,CTNND2,DAB1,DCLK1,DIP2C,DLG2,DLGAP1,DLGAP2,DMD,DPP10,DPP6,DSCAML1,DTNA,ENOX1,ERBB4,FAM155A,FGF12,FRMD4A,FRMD5,GALNTL6,GRIK1,GRIN2B,GRIP1,GRM7,HIVEP3,IL1RAPL1,IQCJ-SCHIP1,KAZN,KCNAB1,KCND2,KCNIP4,KCNMA1,KCNQ3,KIAA1217,KIRREL3,LARGE1,LRP1B,LRRC4C,LRRTM4,MAGI1,MAGI2,MALAT1,…	110
Cancer,Neurological Disease,Organismal Injury and Abnormalities	High grade astrocytoma	4.94e-14	1.24e-12			ADGRB3,AKAP6,ANKS1B,ASTN2,CACNA1C,CACNA1D,CADPS,CDH13,CNTNAP2,CNTNAP5,COL19A1,CSMD1,CTNNA2,CTNND2,DCLK1,DIP2C,DLG2,DLGAP1,DLGAP2,DMD,DNM3,DPP10,DSCAML1,DTNA,ERBB4,FGF14,FRMD5,GRIN2B,GRIP1,GRM7,HIVEP3,IL1RAPL1,IQCJ-SCHIP1,KAZN,KCNAB1,KCNIP4,KCNMA1,KIAA1217,LARGE1,LRP1B,LRRC4C,LRRTM4,MAGI1,MAGI2,MAPK10,MDGA2,MTUS2,NAV2,NAV3,NBEA,NLGN1,NPAS3,NRXN1,NRXN3,NTRK2,NTRK3,OPCML,PCDH9,PLCB1,PLXNA4,PRKCE,PRK…	80
Cancer,Gastrointestinal Disease,Organismal Injury and Abnormalities	Esophageal cancer	8.89e-14	2.21e-12			ADGRB3,AKAP6,ASTN2,CNTNAP5,COL19A1,CTNND2,DAB1,ERBB4,GRM7,KAZN,KCND2,LRP1B,MDGA2,MYRIP,NAV3,NRXN3,NTRK2,NTRK3,PCDH9,PLXNA4,PTPRT,SOX6,TENM4,TMEM132B,TMEM132C,TRIO,WWOX,ZNF536	28
Neurological Disease,Skeletal and Muscular Disorders	Neuromuscular disease	9.79e-14	2.42e-12			ANKS1B,CACNA1C,CACNA1D,CELF2,CTNNA2,DCLK1,DLG2,DTNA,FAM155A,FGF12,FRMD4A,GABRG3,GRIN2B,HIVEP3,KAZN,KCNAB1,KCND2,KCNIP4,KCNMA1,LRP1B,LRRC4C,LRRTM4,MAGI2,NBEA,NRXN1,NTRK2,OXR1,PCDH9,PLCB1,RBFOX1,SGCZ,SLC24A3,SNAP25,SYN2,TRIO,ZBTB16	36
Gastrointestinal Disease,Organismal Injury and Abnormalities	Esophageal lesion	1.31e-13	3.21e-12			ADGRB3,AKAP6,ASTN2,CNTNAP5,COL19A1,CTNND2,DAB1,ERBB4,GRM7,KAZN,KCND2,KCNMA1,LRP1B,MDGA2,MYRIP,NAV3,NRXN3,NTRK2,NTRK3,PCDH9,PLXNA4,PTPRT,SOX6,TENM4,TMEM132B,TMEM132C,TRIO,WWOX,ZNF536	29
Cancer,Gastrointestinal Disease,Organismal Injury and Abnormalities	Esophageal carcinoma	1.74e-13	4.24e-12			ADGRB3,AKAP6,ASTN2,CNTNAP5,COL19A1,CTNND2,DAB1,ERBB4,GRM7,KAZN,KCND2,LRP1B,MDGA2,MYRIP,NAV3,NRXN3,NTRK2,NTRK3,PCDH9,PLXNA4,PTPRT,TENM4,TMEM132B,TMEM132C,TRIO,WWOX,ZNF536	27
Hereditary Disorder,Neurological Disease,Organismal Injury and Abnormalities,Psychological Disorders,Skeletal and Muscular Disorders	Huntington Disease	2.11e-13	5.09e-12			ANKS1B,CELF2,CTNNA2,DCLK1,DTNA,FAM155A,FGF12,FRMD4A,GABRG3,GRIN2B,KAZN,KCNAB1,KCNIP4,LRP1B,LRRC4C,LRRTM4,MAGI2,NBEA,NRXN1,NTRK2,OXR1,PCDH9,PLCB1,RBFOX1,SGCZ,SNAP25,TRIO,ZBTB16	28
Neurological Disease	Epilepsy or neurodevelopmental disorder	2.16e-13	5.17e-12			CACNA1C,CNTNAP2,CTNNA2,DTNA,FGF12,GABRG3,GRIK1,GRIN2B,GRM7,HIVEP3,KCND2,KCNMA1,KCNQ3,KIRREL3,MALAT1,MAPK10,NAV2,NBEA,NRG3,NRXN1,NTRK2,OXR1,PLCB1,RBFOX1,RORA,SETBP1,SOX6,SYN2,WWOX	29
Cancer,Organismal Injury and Abnormalities	Cancer of head	3.53e-13	8.41e-12			ADGRB3,ANKS1B,ASTN2,ATRNL1,CACNA1C,CACNA1D,CADPS,CDH13,CELF2,CNTN4,CNTNAP2,CSMD1,CTNND2,DCLK1,DLGAP2,DMD,ERBB4,FAM155A,FRMD5,GRIK1,GRIN2B,HIVEP3,KCNAB1,KCNQ3,KIAA1217,KIRREL3,LRP1B,LRRC4C,MAPK10,MYRIP,NAV2,NAV3,NBEA,NLGN1,NPAS3,NRG3,NRXN1,NRXN3,NTRK2,NTRK3,PLCB1,PLXNA4,PPP2R2B,PRKG1,PTPRD,PTPRM,PTPRN2,PTPRT,ROBO2,SDK1,SETBP1,SLC24A2,SNAP25,SOX6,SRRM4,SYN2,TENM2,TENM4,TMEM132C,TRIO,WWOX,XKR4,ZBTB16	63
Developmental Disorder,Neurological Disease,Organismal Injury and Abnormalities	Nonspecific mental retardation	4.33e-13	1.03e-11			AKAP6,CACNA1C,CACNA1D,CNTNAP2,DMD,DPP6,GRIN2B,GRIP1,IL1RAPL1,KCNMA1,KCNQ3,KIRREL3,NBEA,NRXN1,PTPRD,PTPRT,RORA,SETBP1,SOX6,TRIO	20
Neurological Disease,Organismal Injury and Abnormalities	Cerebral disorder	4.36e-13	1.03e-11		-1.067	ANKS1B,ASTN2,ATRNL1,CACNA1C,CACNA1D,CADPS,CDH13,CELF2,CNTNAP2,CTNNA2,CTNND2,DAB1,DCLK1,DLGAP2,DMD,DPP6,DTNA,ERBB4,FRMD5,GABRG3,GRIN2B,HIVEP3,KCNAB1,KCNQ3,KIAA1217,LRP1B,LRRC4C,LRRTM4,MAPK10,MYRIP,NAV2,NAV3,NBEA,NLGN1,NPAS3,NRG3,NRXN1,NTRK2,NXPH1,PCDH9,PLCB1,PLXNA4,PPP2R2B,PTPRN2,PTPRT,RBFOX1,ROBO2,SETBP1,SLC24A2,SNAP25,SOX6,SRRM4,SYN2,TENM2,TENM4,TMEM132C,TRIO,XKR4,ZBTB16	59
Cancer,Endocrine System Disorders,Organismal Injury and Abnormalities,Reproductive System Disease	Ovarian adenocarcinoma	5.46e-13	1.28e-11			ADGRB3,AKAP6,CADPS,CNTNAP2,CNTNAP5,CSMD1,CTNNA2,CTNND2,DCLK1,DNM3,DPP6,DTNA,ENOX1,GRIN2B,HIVEP3,IQCJ-SCHIP1,LRP1B,MAGI2,MALAT1,MTUS2,NAV2,NAV3,NBEA,NLGN1,NPAS3,NRXN1,NRXN3,NTRK2,NTRK3,PLCB1,PLXNA4,PTPRD,PTPRN2,PTPRT,ROBO2,RORA,SDK1,SETBP1,SH3RF3,TENM2,TENM4	41
Developmental Disorder,Neurological Disease,Psychological Disorders	Autism	6.05e-13	1.41e-11			ASTN2,CNTN4,CNTNAP2,CSMD1,DMD,GABRG3,GRIN2B,NBEA,NLGN1,NRXN3,PTPRT,RBFOX1,SLC9A9	13
Cancer,Endocrine System Disorders,Organismal Injury and Abnormalities,Reproductive System Disease	Ovarian carcinoma	6.62e-13	1.53e-11			ADGRB3,AKAP6,CADPS,CNTNAP2,CNTNAP5,CSMD1,CTNNA2,CTNND2,DCLK1,DNM3,DPP6,DTNA,ENOX1,GRIN2B,HIVEP3,IQCJ-SCHIP1,LRP1B,MAGI2,MALAT1,MTUS2,NAV2,NAV3,NBEA,NLGN1,NPAS3,NRXN1,NRXN3,NTRK2,NTRK3,PLCB1,PLXNA4,PTPRD,PTPRN2,PTPRT,ROBO2,RORA,SDK1,SETBP1,SH3RF3,TENM2,TENM4,WWOX	42
Cancer,Organismal Injury and Abnormalities	Lymphoreticular neoplasm	7.4e-13	1.7e-11			AKAP6,ANKS1B,ATRNL1,CACNA1C,CADM2,CADPS,CDH12,CELF2,CNTN4,CNTNAP2,CNTNAP5,CSMD1,CTNNA2,CTNND2,DMD,DNM3,DSCAML1,DTNA,ERBB4,GABRG3,GRIN2B,GRIP1,GRM7,KAZN,KCND2,KIAA1217,LRP1B,MDGA2,MTUS2,NAV3,NPAS3,NRXN1,NRXN3,NTRK2,NTRK3,PCDH9,PLXNA4,PPP2R2B,PRKG1,PTPRD,PTPRM,PTPRN2,PTPRT,RGS6,ROBO2,SETBP1,SGCZ,TENM1,TENM2,TENM4,TMEM132B,TMEM132C,TRIO,WWOX,XKR4,ZBTB16,ZNF536	57
Cancer,Neurological Disease,Organismal Injury and Abnormalities	Grade 4 high grade glioma	8.74e-13	1.97e-11			ADGRB3,AKAP6,ANKS1B,ASTN2,CACNA1C,CACNA1D,CADPS,CDH13,CNTNAP5,COL19A1,CSMD1,CTNNA2,CTNND2,DCLK1,DIP2C,DLG2,DLGAP1,DLGAP2,DMD,DNM3,DPP10,DSCAML1,DTNA,ERBB4,FGF14,FRMD5,GRIN2B,GRIP1,GRM7,HIVEP3,IL1RAPL1,IQCJ-SCHIP1,KAZN,KCNIP4,KIAA1217,LARGE1,LRP1B,LRRC4C,LRRTM4,MAGI1,MAGI2,MAPK10,MDGA2,MTUS2,NAV2,NAV3,NBEA,NLGN1,NPAS3,NRXN1,NRXN3,NTRK2,NTRK3,OPCML,PCDH9,PLCB1,PLXNA4,PRKCE,PRKG1,PTPRM,PTPRN2,PTPRT,…	76
Cancer,Neurological Disease,Organismal Injury and Abnormalities	Grade 4 malignant glioma	8.74e-13	1.97e-11			ADGRB3,AKAP6,ANKS1B,ASTN2,CACNA1C,CACNA1D,CADPS,CDH13,CNTNAP5,COL19A1,CSMD1,CTNNA2,CTNND2,DCLK1,DIP2C,DLG2,DLGAP1,DLGAP2,DMD,DNM3,DPP10,DSCAML1,DTNA,ERBB4,FGF14,FRMD5,GRIN2B,GRIP1,GRM7,HIVEP3,IL1RAPL1,IQCJ-SCHIP1,KAZN,KCNIP4,KIAA1217,LARGE1,LRP1B,LRRC4C,LRRTM4,MAGI1,MAGI2,MAPK10,MDGA2,MTUS2,NAV2,NAV3,NBEA,NLGN1,NPAS3,NRXN1,NRXN3,NTRK2,NTRK3,OPCML,PCDH9,PLCB1,PLXNA4,PRKCE,PRKG1,PTPRM,PTPRN2,PTPRT,…	76
Cancer,Neurological Disease,Organismal Injury and Abnormalities	Grade 4 astrocytoma	8.74e-13	1.97e-11			ADGRB3,AKAP6,ANKS1B,ASTN2,CACNA1C,CACNA1D,CADPS,CDH13,CNTNAP5,COL19A1,CSMD1,CTNNA2,CTNND2,DCLK1,DIP2C,DLG2,DLGAP1,DLGAP2,DMD,DNM3,DPP10,DSCAML1,DTNA,ERBB4,FGF14,FRMD5,GRIN2B,GRIP1,GRM7,HIVEP3,IL1RAPL1,IQCJ-SCHIP1,KAZN,KCNIP4,KIAA1217,LARGE1,LRP1B,LRRC4C,LRRTM4,MAGI1,MAGI2,MAPK10,MDGA2,MTUS2,NAV2,NAV3,NBEA,NLGN1,NPAS3,NRXN1,NRXN3,NTRK2,NTRK3,OPCML,PCDH9,PLCB1,PLXNA4,PRKCE,PRKG1,PTPRM,PTPRN2,PTPRT,…	76
Cancer,Neurological Disease,Organismal Injury and Abnormalities	Brain astrocytoma	1.01e-12	2.25e-11			ADGRB3,AKAP6,ANKS1B,ASTN2,CACNA1C,CACNA1D,CADPS,CDH13,CNTNAP5,COL19A1,CSMD1,CTNNA2,CTNND2,DCLK1,DIP2C,DLG2,DLGAP1,DLGAP2,DMD,DNM3,DPP10,DSCAML1,DTNA,ERBB4,FGF14,FRMD5,GRIN2B,GRIP1,GRM7,HIVEP3,IL1RAPL1,IQCJ-SCHIP1,KAZN,KCNIP4,KIAA1217,LARGE1,LRP1B,LRRC4C,LRRTM4,MAGI1,MAGI2,MAPK10,MDGA2,MTUS2,NAV2,NAV3,NBEA,NLGN1,NPAS3,NRXN1,NRXN3,NTRK2,NTRK3,OPCML,PCDH9,PLCB1,PLXNA4,PRKCE,PRKG1,PTPRM,PTPRN2,PTPRT,…	76
Cancer,Organismal Injury and Abnormalities	Extrapancreatic malignant tumor	1.01e-12	2.26e-11			ADGRB3,AKAP6,ANKS1B,ASIC2,ASTN2,ATRNL1,CACNA1C,CACNA1D,CADM2,CADPS,CDH12,CDH13,CELF2,CNTN4,CNTNAP2,CNTNAP5,COL19A1,CSMD1,CTNNA2,CTNND2,DAB1,DCLK1,DIP2C,DLG2,DLGAP1,DLGAP2,DMD,DNM3,DPP10,DPP6,DSCAML1,DTNA,ENOX1,ERBB4,FAM155A,FGF12,FGF14,FRMD4A,FRMD5,GABRG3,GALNTL6,GRIK1,GRIN2B,GRIP1,GRM7,HIVEP3,IL1RAPL1,IQCJ-SCHIP1,KAZN,KCNAB1,KCND2,KCNIP4,KCNMA1,KCNQ3,KIAA1217,KIRREL3,LARGE1,LRP1B,LRRC4C,LRRTM4,M…	119
Cancer,Hematological Disease,Organismal Injury and Abnormalities	Mature T-cell or NK-cell neoplasm	1.64e-12	3.62e-11			CADPS,CDH12,CELF2,CNTNAP5,CSMD1,DNM3,DSCAML1,DTNA,ERBB4,GRIN2B,KAZN,KCND2,MTUS2,NAV2,NAV3,NRXN3,PCDH9,PLXNA4,PRKG1,PTPRM,PTPRN2,PTPRT,RGS6,TMEM132B,TRIO,WWOX,ZBTB16	27
Cancer,Hematological Disease,Immunological Disease,Organismal Injury and Abnormalities	B-cell neoplasm	1.74e-12	3.83e-11			ADGRB3,AKAP6,ASTN2,ATRNL1,CADPS,CNTN4,CNTNAP2,CNTNAP5,COL19A1,CSMD1,CTNNA2,CTNND2,DLGAP1,DLGAP2,DMD,DTNA,ERBB4,GABRG3,GRIK1,GRIN2B,GRIP1,GRM7,IL1RAPL1,KAZN,LRP1B,MAGI1,MAGI2,MALAT1,MDGA2,NAV3,NPAS3,NRG3,NRXN1,NRXN3,NTRK2,NTRK3,PRKCE,PTPRD,PTPRM,ROBO2,RORA,SETBP1,SLC24A2,SRRM4,TRIO,ZBTB16	46
Developmental Disorder,Neurological Disease,Organismal Injury and Abnormalities	Mental retardation	1.75e-12	3.83e-11			AKAP6,CACNA1C,CACNA1D,CNTNAP2,CTNNA2,DMD,DPP6,DSCAML1,GABRG3,GRIN2B,GRIP1,GRM7,IL1RAPL1,KCNMA1,KCNQ3,KIRREL3,LARGE1,NBEA,NRXN1,PTPRD,PTPRT,RORA,SETBP1,SNAP25,SOX6,TRIO,ZBTB16	27
Cancer,Endocrine System Disorders,Organismal Injury and Abnormalities	Thyroid gland tumor	2.05e-12	4.45e-11			ADGRB3,AKAP6,ANKS1B,ASIC2,ASTN2,ATRNL1,CACNA1C,CACNA1D,CADM2,CADPS,CDH12,CDH13,CELF2,CNTN4,CNTNAP2,CNTNAP5,COL19A1,CSMD1,CTNNA2,CTNND2,DAB1,DCLK1,DIP2C,DLG2,DLGAP1,DLGAP2,DMD,DPP10,DPP6,DSCAML1,DTNA,ENOX1,ERBB4,FAM155A,FGF12,FRMD4A,FRMD5,GALNTL6,GRIK1,GRIN2B,GRIP1,GRM7,HIVEP3,IL1RAPL1,IQCJ-SCHIP1,KAZN,KCNAB1,KCND2,KCNIP4,KCNMA1,KCNQ3,KIAA1217,KIRREL3,LARGE1,LRP1B,MAGI1,MAGI2,MDGA2,MTUS2,MYRIP,NAV…	105
Developmental Disorder,Hereditary Disorder,Neurological Disease,Organismal Injury and Abnormalities,Psychological Disorders	Susceptibility to autism type 1	2.21e-12	4.77e-11			ASTN2,CNTN4,CNTNAP2,CSMD1,DMD,NBEA,NRXN3,PTPRT,RBFOX1	9
Cell Morphology,Nervous System Development and Function,Tissue Morphology	Morphology of neurons	3.02e-12	6.47e-11			CACNA1C,CACNA1D,CADPS,CNTNAP2,CTNNA2,CTNND2,DCLK1,DLGAP2,DNM3,DTNA,ERBB4,GRIP1,IL1RAPL1,KCND2,MAGI2,MAPK10,NTRK2,NTRK3,PCDH9,PLCB1,PLXNA4,ROBO2,SYN2,TAFA2,TENM4,TRIO	26
Nervous System Development and Function,Organismal Development,Tissue Development	Morphogenesis of nervous tissue	3.23e-12	6.89e-11	Increased	2.471	ADGRB3,CNTN4,CNTNAP2,CTNNA2,CTNND2,DAB1,DCLK1,ERBB4,GRIP1,IL1RAPL1,KIRREL3,LRRC4C,MAGI2,NLGN1,NRXN1,NTRK2,NTRK3,PCDH9,PLXNA4,PRKCE,PRKG1,PTPRM,ROBO2,SDK1,TENM4,TRIO	26
Cell-To-Cell Signaling and Interaction,Cellular Assembly and Organization	Cell-cell contact	3.95e-12	8.37e-11	Increased	3.663	ADGRB3,ASIC2,CACNA1D,CDH13,CNTN4,CNTNAP2,COL19A1,DCLK1,DLGAP2,DMD,DNM3,DSCAML1,DTNA,ERBB4,GRIN2B,IL1RAPL1,KIRREL3,LRRTM4,MAGI1,NLGN1,NRXN1,NRXN3,NTRK2,NTRK3,PLCB1,PRKCE,SYN2,TAFA2,TENM2	29
Cancer,Hematological Disease,Immunological Disease,Organismal Injury and Abnormalities	Lymphocytic leukemia	5.18e-12	1.09e-10			ADGRB3,AKAP6,ASTN2,ATRNL1,CNTNAP2,CNTNAP5,COL19A1,CTNND2,DLGAP1,DLGAP2,DTNA,GABRG3,GRIK1,GRIN2B,IL1RAPL1,KAZN,LRP1B,MAGI1,MAGI2,NAV2,NAV3,NRXN3,NTRK2,NTRK3,PRKCE,PTPRD,PTPRM,PTPRT,RORA,SETBP1,SLC24A2,SRRM4,TRIO,ZBTB16	34
Cancer,Endocrine System Disorders,Organismal Injury and Abnormalities,Reproductive System Disease	Ovarian cancer	5.71e-12	1.2e-10			ADGRB3,AKAP6,CADPS,CNTNAP2,CNTNAP5,CSMD1,CTNNA2,CTNND2,DCLK1,DNM3,DPP6,DTNA,ENOX1,GRIN2B,HIVEP3,IQCJ-SCHIP1,LRP1B,MAGI2,MALAT1,MTUS2,NAV2,NAV3,NBEA,NLGN1,NPAS3,NRXN1,NRXN3,NTRK2,NTRK3,OPCML,PLCB1,PLXNA4,PTPRD,PTPRN2,PTPRT,ROBO2,RORA,SDK1,SETBP1,SH3RF3,TENM2,TENM4,WWOX	43
Cancer,Endocrine System Disorders,Organismal Injury and Abnormalities	Thyroid carcinoma	6.69e-12	1.39e-10			ADGRB3,AKAP6,ANKS1B,ASIC2,ASTN2,ATRNL1,CACNA1C,CACNA1D,CADM2,CADPS,CDH12,CDH13,CELF2,CNTNAP2,CNTNAP5,COL19A1,CSMD1,CTNNA2,CTNND2,DAB1,DCLK1,DIP2C,DLG2,DLGAP1,DLGAP2,DMD,DPP10,DPP6,DSCAML1,DTNA,ENOX1,ERBB4,FAM155A,FGF12,FRMD4A,FRMD5,GALNTL6,GRIK1,GRIN2B,GRIP1,GRM7,HIVEP3,IL1RAPL1,IQCJ-SCHIP1,KAZN,KCNAB1,KCND2,KCNIP4,KCNMA1,KCNQ3,KIAA1217,KIRREL3,LARGE1,LRP1B,MAGI1,MAGI2,MDGA2,MTUS2,MYRIP,NAV2,NAV3…	104
Nervous System Development and Function	Development of central nervous system	7.67e-12	1.59e-10		1.656	ASIC2,CNTNAP2,CTNNA2,DAB1,DCLK1,DSCAML1,ERBB4,GRIK1,IL1RAPL1,KIRREL3,NAV2,NLGN1,NPAS3,NRXN1,NTRK2,PLCB1,PLXNA4,PRKG1,ROBO2,RORA,SOX6,SRRM4,TENM2,TENM4,TRIO,ZBTB16	26
Hereditary Disorder,Neurological Disease,Organismal Injury and Abnormalities	Familial seizure disorder	8.76e-12	1.8e-10			CACNA1D,CNTNAP2,FGF12,GRIK1,GRIN2B,GRM7,KCNMA1,KCNQ3,NBEA,NRXN1,OXR1,PLCB1,RBFOX1,RORA,SYN2,WWOX	16
Neurological Disease,Organismal Injury and Abnormalities	Seizure disorder	9.28e-12	1.9e-10		-1.854	CACNA1C,CACNA1D,CNTNAP2,COL19A1,DTNA,FGF12,GABRG3,GRIK1,GRIN2B,GRM7,KCND2,KCNMA1,KCNQ3,MALAT1,MAPK10,NBEA,NRXN1,NTRK2,OXR1,PLCB1,PTPRN2,RBFOX1,RORA,SYN2,WWOX	25
Cancer,Dermatological Diseases and Conditions,Hematological Disease,Immunological Disease,Organismal Injury and Abnormalities	Sézary syndrome	9.65e-12	1.96e-10			CADPS,CDH12,CNTNAP5,CSMD1,DNM3,DSCAML1,DTNA,ERBB4,GRIN2B,KCND2,MTUS2,NAV3,PCDH9,PLXNA4,RGS6,TMEM132B,ZBTB16	17
Neurological Disease,Organismal Injury and Abnormalities	Epilepsy	1.26e-11	2.55e-10			CACNA1C,CNTNAP2,DTNA,FGF12,GABRG3,GRIK1,GRIN2B,KCND2,KCNMA1,KCNQ3,MALAT1,MAPK10,NBEA,NRXN1,NTRK2,OXR1,PLCB1,RBFOX1,RORA,SYN2,WWOX	21
Cell Morphology,Cellular Assembly and Organization,Cellular Development,Cellular Function and Maintenance,Cellular Growth and Proliferation,Nervous System Development and Function,Organismal Development,Tissue Development	Neuritogenesis	1.42e-11	2.85e-10	Increased	2.093	ADGRB3,CNTN4,CNTNAP2,CTNNA2,CTNND2,DAB1,DCLK1,ERBB4,GRIP1,IL1RAPL1,KIRREL3,LRRC4C,MAGI2,NLGN1,NTRK2,NTRK3,PCDH9,PLXNA4,PRKCE,PRKG1,PTPRM,ROBO2,SDK1,TENM4,TRIO	25
Nervous System Development and Function,Organ Morphology,Organismal Development	Morphology of brain	1.5e-11	3.01e-10			ASIC2,CNTNAP2,CTNNA2,DAB1,DCLK1,ERBB4,FRMD4A,GRIN2B,IL1RAPL1,LRRTM4,NPAS3,NTRK2,PCDH9,PLCB1,PLXNA4,ROBO2,RORA,SNAP25,SYN2,TAFA2,TENM2,TRIO,WWOX	23
Nervous System Development and Function	Morphology of central nervous system	1.56e-11	3.11e-10			ASIC2,CNTNAP2,CTNNA2,DAB1,DCLK1,ERBB4,FRMD4A,GRIN2B,IL1RAPL1,LRRTM4,NPAS3,NTRK2,NTRK3,PCDH9,PLCB1,PLXNA4,ROBO2,RORA,SNAP25,SYN2,TAFA2,TENM2,TRIO,WWOX	24
Cancer,Endocrine System Disorders,Organismal Injury and Abnormalities,Reproductive System Disease	Gonadal tumor	1.74e-11	3.44e-10			ADGRB3,AKAP6,CADPS,CNTNAP2,CNTNAP5,CSMD1,CTNNA2,CTNND2,DCLK1,DNM3,DPP6,DTNA,ENOX1,GRIN2B,HIVEP3,IQCJ-SCHIP1,KAZN,LRP1B,MAGI2,MALAT1,MTUS2,NAV2,NAV3,NBEA,NLGN1,NPAS3,NRXN1,NRXN3,NTRK2,NTRK3,OPCML,PLCB1,PLXNA4,PTPRD,PTPRN2,PTPRT,ROBO2,RORA,SDK1,SETBP1,SH3RF3,TENM2,TENM4,WWOX	44
Dermatological Diseases and Conditions,Hematological Disease,Immunological Disease,Organismal Injury and Abnormalities	Lymphoproliferative disorder of the skin	2.15e-11	4.22e-10			CADPS,CDH12,CNTNAP5,CSMD1,DNM3,DSCAML1,DTNA,ERBB4,GRIN2B,KCND2,MTUS2,NAV3,PCDH9,PLXNA4,PRKG1,PTPRN2,RGS6,TMEM132B,ZBTB16	19
Nervous System Development and Function,Tissue Morphology	Quantity of neurons	2.91e-11	5.7e-10	Increased	4.008	CACNA1C,CACNA1D,CNTNAP2,COL19A1,DCLK1,DNM3,ERBB4,GRIN2B,GRIP1,IL1RAPL1,MAPK10,NLGN1,NTRK2,NTRK3,PCDH9,PLXNA4,PRKCE,PRKG1,PTPRN2,RORA,SYN2	21
Cancer,Hematological Disease,Immunological Disease,Organismal Injury and Abnormalities	Mature T-cell neoplasm	3.81e-11	7.42e-10			CADPS,CDH12,CELF2,CNTNAP5,CSMD1,DNM3,DSCAML1,DTNA,ERBB4,GRIN2B,KAZN,KCND2,MTUS2,NAV3,NRXN3,PCDH9,PLXNA4,PRKG1,PTPRM,PTPRN2,RGS6,TMEM132B,TRIO,WWOX,ZBTB16	25
Cellular Assembly and Organization,Cellular Function and Maintenance	Microtubule dynamics	3.9e-11	7.55e-10	Increased	4.017	ADGRB3,CDH13,CNTN4,CNTNAP2,CTNNA2,CTNND2,DAB1,DCLK1,DNM3,ERBB4,FGF12,GRIN2B,GRIP1,IL1RAPL1,KIRREL3,LRRC4C,MAGI2,MAPK10,MTUS2,NAV3,NLGN1,NRXN1,NTRK2,NTRK3,PCDH9,PLXNA4,PRKCE,PRKG1,PTPRM,RGS6,ROBO2,SDK1,TENM1,TENM4,TRIO	35
Cancer,Organismal Injury and Abnormalities,Respiratory Disease	Upper airway cancer	4.72e-11	9.09e-10			AKAP6,CNTN4,CNTNAP5,COL19A1,CTNNA2,CTNND2,DCLK1,DMD,DSCAML1,ERBB4,FAM155A,LRP1B,LRRC4C,LRRTM4,MDGA2,NAV3,NPAS3,NRG3,NRXN1,NRXN3,NTRK2,PCDH9,PTPRD,PTPRN2,PTPRT,RGS6,ROBO2,TENM2,THSD7A,TMEM132B,TMEM132C	31
Cancer,Gastrointestinal Disease,Organismal Injury and Abnormalities	Oral cancer	5.34e-11	1.02e-09			ADGRB3,ANKS1B,ATRNL1,CACNA1D,CADPS,CDH13,CELF2,CNTN4,CSMD1,CTNND2,DMD,ERBB4,FAM155A,GRIK1,KCNQ3,KIRREL3,LRP1B,NPAS3,NRXN1,NRXN3,NTRK2,NTRK3,PRKG1,PTPRD,PTPRM,ROBO2,SDK1,SETBP1,SNAP25,SOX6,TENM2,TRIO,WWOX	33
Cancer,Endocrine System Disorders,Organismal Injury and Abnormalities	Endocrine gland tumor	5.41e-11	1.03e-09			ADGRB3,AKAP6,ANKS1B,ASIC2,ASTN2,ATRNL1,CACNA1C,CACNA1D,CADM2,CADPS,CDH12,CDH13,CELF2,CNTN4,CNTNAP2,CNTNAP5,COL19A1,CSMD1,CTNNA2,CTNND2,DAB1,DCLK1,DIP2C,DLG2,DLGAP1,DLGAP2,DMD,DPP10,DPP6,DSCAML1,DTNA,ENOX1,ERBB4,FAM155A,FGF12,FRMD4A,FRMD5,GALNTL6,GRIK1,GRIN2B,GRIP1,GRM7,HIVEP3,IL1RAPL1,IQCJ-SCHIP1,KAZN,KCNAB1,KCND2,KCNIP4,KCNMA1,KCNQ3,KIAA1217,KIRREL3,LARGE1,LRP1B,MAGI1,MAGI2,MDGA2,MTUS2,MYRIP,NAV…	106
Cancer,Endocrine System Disorders,Organismal Injury and Abnormalities	Endocrine carcinoma	7.16e-11	1.36e-09			ADGRB3,AKAP6,ANKS1B,ASIC2,ASTN2,ATRNL1,CACNA1C,CACNA1D,CADM2,CADPS,CDH12,CDH13,CELF2,CNTNAP2,CNTNAP5,COL19A1,CSMD1,CTNNA2,CTNND2,DAB1,DCLK1,DIP2C,DLG2,DLGAP1,DLGAP2,DMD,DPP10,DPP6,DSCAML1,DTNA,ENOX1,ERBB4,FAM155A,FGF12,FRMD4A,FRMD5,GALNTL6,GRIK1,GRIN2B,GRIP1,GRM7,HIVEP3,IL1RAPL1,IQCJ-SCHIP1,KAZN,KCNAB1,KCND2,KCNIP4,KCNMA1,KCNQ3,KIAA1217,KIRREL3,LARGE1,LRP1B,MAGI1,MAGI2,MDGA2,MTUS2,MYRIP,NAV2,NAV3…	105
Nervous System Development and Function,Neurological Disease,Organ Morphology,Organismal Development,Organismal Injury and Abnormalities	Abnormal morphology of brain	9.22e-11	1.74e-09			ASIC2,CNTNAP2,CTNNA2,DAB1,DCLK1,ERBB4,FRMD4A,GRIN2B,IL1RAPL1,LRRTM4,NPAS3,NTRK2,PCDH9,PLXNA4,ROBO2,RORA,SNAP25,SYN2,TENM2,TRIO	20
Hereditary Disorder,Neurological Disease,Organismal Injury and Abnormalities	Familial epilepsy	1.11e-10	2.08e-09			CNTNAP2,FGF12,GRIK1,GRIN2B,KCNMA1,KCNQ3,NBEA,NRXN1,OXR1,PLCB1,RBFOX1,RORA,SYN2,WWOX	14
Cellular Assembly and Organization,Cellular Function and Maintenance	Organization of cytoskeleton	1.34e-10	2.5e-09	Increased	3.848	ADGRB3,CDH13,CNTN4,CNTNAP2,CTNNA2,CTNND2,DAB1,DCLK1,DNM3,ERBB4,FGF12,GRIN2B,GRIP1,IL1RAPL1,IQCJ-SCHIP1,KIRREL3,LRRC4C,MAGI2,MAPK10,MTUS2,NAV3,NLGN1,NRXN1,NTRK2,NTRK3,PCDH9,PLXNA4,PRKCE,PRKG1,PTPRM,RGS6,ROBO2,SDK1,TENM1,TENM4,THSD7A,TRIO	37
Cancer,Gastrointestinal Disease,Organismal Injury and Abnormalities	Oral cavity carcinoma	1.49e-10	2.77e-09			ADGRB3,ANKS1B,ATRNL1,CACNA1D,CADPS,CDH13,CELF2,CNTN4,CSMD1,CTNND2,DMD,ERBB4,FAM155A,GRIK1,KCNQ3,KIRREL3,LRP1B,NPAS3,NRXN1,NRXN3,NTRK2,NTRK3,PRKG1,PTPRD,PTPRM,ROBO2,SDK1,SETBP1,SNAP25,SOX6,TENM2,TRIO	32
Cell-To-Cell Signaling and Interaction,Nervous System Development and Function	Excitatory postsynaptic potential	1.63e-10	3e-09			CADPS,DLGAP2,DNM3,GRIK1,GRIN2B,LRRTM4,NLGN1,NRXN1,NTRK2,SLC9A9,SNAP25,SYN2	12
Cancer,Organismal Injury and Abnormalities,Reproductive System Disease	Breast carcinoma	2.29e-10	4.21e-09			ADGRB3,AKAP6,ANKS1B,ASTN2,CACNA1C,CADPS,CDH12,CNTN4,CSMD1,CTNNA2,CTNND2,DAB1,DIP2C,DLG2,DMD,DSCAML1,ERBB4,GABRG3,GALNTL6,GRIN2B,HIVEP3,IL1RAPL1,KCNMA1,LRP1B,MAGI1,MALAT1,MDGA2,NAV3,NBEA,NLGN1,NRXN1,NTRK2,NTRK3,PCDH9,PLCB1,PRKG1,PTPRD,RBFOX1,ROBO2,RPS6KA2,SETBP1,SYN2,TAFA2,TMEM132C,TRIO,WWOX,ZNF536	47
Cell-To-Cell Signaling and Interaction,Cellular Assembly and Organization,Cellular Development,Cellular Function and Maintenance,Cellular Growth and Proliferation,Nervous System Development and Function,Tissue Development	Developmental process of synapse	4.18e-10	7.64e-09	Increased	2.592	ADGRB3,ASIC2,DCLK1,DMD,DNM3,ERBB4,IL1RAPL1,KIRREL3,LRRTM4,NLGN1,NRXN1,NTRK2,NTRK3,SYN2	14
Neurological Disease,Organismal Injury and Abnormalities	Seizures	4.29e-10	7.81e-09		-1.839	CACNA1D,CNTNAP2,COL19A1,DTNA,FGF12,GABRG3,GRIK1,GRIN2B,GRM7,KCND2,KCNMA1,KCNQ3,MALAT1,MAPK10,NBEA,NTRK2,PLCB1,PTPRN2,RBFOX1,SYN2,WWOX	21
Cancer,Neurological Disease,Organismal Injury and Abnormalities	Oligodendroglioma	5e-10	9.03e-09			ADGRB3,AKAP6,ASTN2,ATRNL1,CACNA1C,CACNA1D,CNTN4,CNTNAP5,DIP2C,DLGAP2,DMD,DSCAML1,ENOX1,ERBB4,HIVEP3,KAZN,KCNAB1,KIRREL3,LRRTM4,MAGI2,NAV2,NPAS3,NRXN1,NTRK2,OXR1,PLXNA4,PTPRM,PTPRN2,PTPRT,RGS6,SGCZ,TENM1,TENM2,TENM4,TRIO,ZBTB16,ZNF536	37
Cancer,Organismal Injury and Abnormalities,Renal and Urological Disease	Urinary tract cancer	5.02e-10	9.03e-09			ANKS1B,CACNA1C,CADM2,CADPS,CDH12,CELF2,CNTNAP2,CSMD1,CTNNA2,CTNND2,DLGAP1,DLGAP2,DPP6,DSCAML1,ERBB4,FRMD4A,GABRG3,GALNTL6,GRIN2B,IL1RAPL1,KAZN,KCNMA1,KIAA1217,LARGE1,LRP1B,MAGI1,MAGI2,MALAT1,MDGA2,NAV2,NAV3,NBEA,NPAS3,NTRK2,NTRK3,PCDH9,PLCB1,PPP2R2B,PRKCE,PRKG1,PTPRD,PTPRN2,PTPRT,ROBO2,RPS6KA2,SDK1,SETBP1,SLC24A3,TENM1,THSD7A,TMEM132B,ZNF536	52
Behavior,Nervous System Development and Function	Memory	5.29e-10	9.48e-09	Increased	2.607	COL19A1,CSMD1,ERBB4,GRIN2B,GRM7,KCNAB1,LARGE1,NPAS3,NTRK2,NTRK3,PCDH9,PLCB1,SLC24A2,SLC9A9,SNAP25,TAFA2	16
Cell Morphology,Cellular Assembly and Organization,Cellular Function and Maintenance	Formation of cellular protrusions	5.63e-10	1e-08	Increased	2.889	ADGRB3,CDH13,CNTN4,CNTNAP2,CTNNA2,CTNND2,DAB1,DCLK1,DNM3,ERBB4,GRIP1,IL1RAPL1,KIRREL3,LRRC4C,MAGI2,NLGN1,NRXN1,NTRK2,NTRK3,PCDH9,PLXNA4,PRKCE,PRKG1,PTPRM,ROBO2,SDK1,TENM1,TENM4,TRIO	29
Cancer,Neurological Disease,Organismal Injury and Abnormalities	Brain cancer	5.97e-10	1.06e-08			ANKS1B,ASTN2,ATRNL1,CACNA1C,CACNA1D,CADPS,CDH13,CELF2,CNTNAP2,CTNND2,DCLK1,DLGAP2,DMD,ERBB4,FRMD5,GRIN2B,HIVEP3,KCNAB1,KCNQ3,KIAA1217,LRP1B,LRRC4C,MAPK10,MYRIP,NAV2,NAV3,NBEA,NLGN1,NPAS3,NRG3,NTRK2,NTRK3,PLCB1,PLXNA4,PPP2R2B,PTPRN2,PTPRT,ROBO2,SETBP1,SLC24A2,SOX6,SRRM4,SYN2,TENM2,TENM4,TMEM132C,TRIO,XKR4,ZBTB16	49
Cancer,Hematological Disease,Immunological Disease,Organismal Injury and Abnormalities	Acute lymphoblastic leukemia	8.23e-10	1.45e-08			ADGRB3,AKAP6,ASTN2,CNTNAP2,CNTNAP5,DLGAP1,DLGAP2,DTNA,GABRG3,GRIK1,GRIN2B,IL1RAPL1,LRP1B,MAGI1,NAV3,NRXN3,NTRK2,NTRK3,PRKCE,PTPRD,PTPRM,RORA,SETBP1,SRRM4,TRIO	25
Cancer,Hematological Disease,Immunological Disease,Organismal Injury and Abnormalities	Precursor B-cell acute lymphoblastic leukemia	1e-09	1.76e-08			ADGRB3,ASTN2,CNTNAP2,CNTNAP5,DLGAP1,DLGAP2,DTNA,GABRG3,GRIK1,GRIN2B,IL1RAPL1,LRP1B,NAV3,NRXN3,NTRK2,NTRK3,PRKCE,PTPRD,PTPRM,RORA,SETBP1,SRRM4	22
Neurological Disease	Progressive neurological disorder	1.21e-09	2.12e-08			CACNA1C,CACNA1D,CELF2,CTNNA2,DAB1,DLG2,DLGAP2,DPP6,DTNA,ERBB4,GABRG3,GRIN2B,GRIP1,HIVEP3,KAZN,KCND2,KCNMA1,LRP1B,MAPK10,NAV3,NRXN1,NRXN3,NTRK2,NTRK3,NXPH1,PRKCE,RBFOX1,SLC24A3,SNAP25,SYN2,TRIO	31
Cancer,Hematological Disease,Immunological Disease,Organismal Injury and Abnormalities	T-cell non-Hodgkin lymphoma	1.46e-09	2.54e-08			CADPS,CDH12,CELF2,CNTNAP5,CSMD1,DNM3,DSCAML1,DTNA,ERBB4,GRIN2B,KCND2,MTUS2,NAV3,NRXN3,PCDH9,PLXNA4,PRKG1,PTPRM,PTPRN2,RGS6,TMEM132B,WWOX,ZBTB16	23
Cancer,Hematological Disease,Immunological Disease,Organismal Injury and Abnormalities	B cell cancer	1.67e-09	2.89e-08			ADGRB3,AKAP6,ASTN2,CADPS,CNTN4,CNTNAP2,CNTNAP5,CSMD1,CTNNA2,DLGAP1,DLGAP2,DMD,DTNA,ERBB4,GABRG3,GRIK1,GRIN2B,GRIP1,GRM7,IL1RAPL1,KAZN,LRP1B,MALAT1,MDGA2,NAV3,NPAS3,NRG3,NRXN1,NRXN3,NTRK2,NTRK3,PRKCE,PTPRD,PTPRM,ROBO2,RORA,SETBP1,SRRM4,TRIO	39
Cell Morphology,Nervous System Development and Function,Neurological Disease,Tissue Morphology	Abnormal morphology of neurons	1.75e-09	3.02e-08			CACNA1C,CACNA1D,CADPS,CNTNAP2,CTNNA2,DCLK1,DLGAP2,DNM3,DTNA,ERBB4,KCND2,MAGI2,NTRK2,NTRK3,PCDH9,PLCB1,PLXNA4,ROBO2,SYN2,TAFA2	20
Cancer,Neurological Disease,Organismal Injury and Abnormalities	Grade 2-3 glioma	2.17e-09	3.72e-08			ADGRB3,AKAP6,ASTN2,ATRNL1,CACNA1C,CACNA1D,CNTN4,CNTNAP5,DIP2C,DLGAP2,DMD,DSCAML1,ENOX1,ERBB4,HIVEP3,KCNAB1,KIRREL3,LRRTM4,MAGI2,NAV2,NPAS3,NRXN1,OXR1,PLCB1,PLXNA4,PTPRM,PTPRN2,PTPRT,RGS6,SGCZ,TENM1,TENM2,TENM4,TRIO,ZBTB16,ZNF536	36
Cancer,Organismal Injury and Abnormalities	Serous adenocarcinoma	2.21e-09	3.77e-08			AKAP6,CACNA1C,CDH13,CNTNAP5,CSMD1,CTNNA2,DCLK1,DPP6,DTNA,ENOX1,GRIN2B,HIVEP3,KAZN,KCNMA1,LRP1B,MALAT1,MAPK10,NAV3,NLGN1,NPAS3,NTRK2,NTRK3,PTPRD,SDK1,SH3RF3,TENM4,ZBTB16	27
Hereditary Disorder,Neurological Disease,Organismal Injury and Abnormalities	Familial focal epilepsy	2.4e-09	4.08e-08			CNTNAP2,GRIK1,GRIN2B,KCNQ3,NRXN1,PLCB1,RBFOX1,WWOX	8
Cell-To-Cell Signaling and Interaction,Nervous System Development and Function	Miniature excitatory postsynaptic currents	2.7e-09	4.56e-08			CADPS,DLGAP2,DNM3,LRRTM4,NRXN1,SLC9A9,SNAP25,SYN2	8
Cancer,Neurological Disease,Organismal Injury and Abnormalities	Gliomatosis cerebri	2.74e-09	4.61e-08			ANKS1B,ASTN2,ATRNL1,CACNA1C,CACNA1D,CADPS,CDH13,CELF2,CNTNAP2,CTNND2,DCLK1,DLGAP2,DMD,ERBB4,FRMD5,HIVEP3,KCNAB1,KCNQ3,KIAA1217,LRP1B,LRRC4C,MAPK10,MYRIP,NAV2,NAV3,NBEA,NLGN1,NPAS3,NRG3,PLCB1,PLXNA4,PPP2R2B,PTPRN2,PTPRT,ROBO2,SETBP1,SLC24A2,SOX6,SRRM4,SYN2,TENM2,TENM4,TMEM132C,TRIO,XKR4,ZBTB16	46
Cancer,Organismal Injury and Abnormalities	Mixed cell carcinoma	3.02e-09	5.06e-08			ADGRB3,AKAP6,CADPS,CNTNAP2,CNTNAP5,CSMD1,CTNND2,DNM3,DPP6,ERBB4,IQCJ-SCHIP1,MAGI2,MTUS2,NAV2,NBEA,NRXN1,NRXN3,NTRK2,NTRK3,PLCB1,PLXNA4,PTPRN2,PTPRT,ROBO2,RORA,SETBP1,TENM2	27
Neurological Disease,Organismal Injury and Abnormalities	Progressive encephalopathy	3.04e-09	5.08e-08			CACNA1C,CACNA1D,CELF2,CTNNA2,DAB1,DLG2,DLGAP2,DPP6,DTNA,ERBB4,GABRG3,GRIN2B,GRIP1,HIVEP3,KAZN,LRP1B,MAPK10,NAV3,NRXN1,NRXN3,NTRK2,NTRK3,NXPH1,PRKCE,RBFOX1,SNAP25,SYN2,TRIO	28
Cancer,Neurological Disease,Organismal Injury and Abnormalities	Brain oligodendroglioma	3.13e-09	5.19e-08			ADGRB3,AKAP6,ASTN2,ATRNL1,CACNA1C,CACNA1D,CNTN4,CNTNAP5,DIP2C,DLGAP2,DMD,DSCAML1,ENOX1,ERBB4,HIVEP3,KCNAB1,KIRREL3,LRRTM4,MAGI2,NAV2,NPAS3,NRXN1,OXR1,PLXNA4,PTPRM,PTPRN2,PTPRT,RGS6,SGCZ,TENM1,TENM2,TENM4,TRIO,ZBTB16,ZNF536	35
Cancer,Organismal Injury and Abnormalities	Clear-cell adenocarcinoma	3.66e-09	6.04e-08			CADM2,CSMD1,CTNNA2,CTNND2,DPP6,DSCAML1,ERBB4,FRMD4A,GRIN2B,IL1RAPL1,KCNMA1,KIAA1217,LRP1B,MAGI1,MALAT1,NAV2,NAV3,NBEA,NPAS3,NTRK2,NTRK3,PLCB1,PRKCE,PTPRT,ROBO2,RPS6KA2,SETBP1,THSD7A,TMEM132B,ZNF536	30
Cancer,Gastrointestinal Disease,Organismal Injury and Abnormalities	Oral squamous cell carcinoma	4.05e-09	6.66e-08			ADGRB3,ANKS1B,ATRNL1,CACNA1D,CADPS,CDH13,CELF2,CSMD1,CTNND2,DMD,ERBB4,FAM155A,GRIK1,KCNQ3,KIRREL3,LRP1B,NPAS3,NRXN1,NRXN3,NTRK3,PRKG1,PTPRD,PTPRM,ROBO2,SDK1,SETBP1,SNAP25,TENM2,TRIO	29
Cancer,Neurological Disease,Organismal Injury and Abnormalities	Grade 3 malignant glioma	4.25e-09	6.96e-08			ADGRB3,AKAP6,ASTN2,ATRNL1,CACNA1C,CACNA1D,CNTN4,CNTNAP5,DIP2C,DLGAP2,DMD,DSCAML1,ENOX1,ERBB4,HIVEP3,KCNAB1,KIRREL3,LRRTM4,MAGI2,NAV2,NPAS3,NRXN1,OXR1,PLXNA4,PTPRM,PTPRN2,PTPRT,RGS6,SGCZ,TENM1,TENM2,TENM4,TRIO,ZBTB16,ZNF536	35
Behavior	Emotional behavior	5.02e-09	8.18e-08		-0.954	CNTNAP2,CTNNA2,DLGAP1,DLGAP2,ERBB4,GABRG3,GRIN2B,GRM7,NPAS3,NRXN1,NTRK2,PTPRN2,PTPRT,ROBO2,SYN2	15
Cancer,Organismal Injury and Abnormalities,Reproductive System Disease	Breast cancer	5.09e-09	8.26e-08			ADGRB3,AKAP6,ANKS1B,ASTN2,CACNA1C,CADPS,CDH12,CNTN4,CSMD1,CTNNA2,CTNND2,DAB1,DIP2C,DLG2,DMD,DSCAML1,ERBB4,GABRG3,GALNTL6,GRIK1,GRIN2B,HIVEP3,IL1RAPL1,KAZN,KCNMA1,LRP1B,MAGI1,MALAT1,MAPK10,MDGA2,NAV3,NBEA,NLGN1,NRXN1,NTRK2,NTRK3,PCDH9,PLCB1,PRKG1,PTPRD,RBFOX1,ROBO2,RPS6KA2,SDK1,SETBP1,SYN2,TAFA2,TMEM132C,TRIO,WWOX,ZNF536	51
Nervous System Development and Function	Prepulse inhibition	5.54e-09	8.95e-08	Increased	2.18	CNTNAP2,COL19A1,CTNNA2,ERBB4,GRIN2B,NRG3,NRXN1,PCDH9,PLCB1	9
Cancer,Organismal Injury and Abnormalities	Adenosquamous carcinoma	5.76e-09	9.26e-08			ADGRB3,AKAP6,CADPS,CNTNAP2,CNTNAP5,CSMD1,CTNND2,DNM3,DPP6,IQCJ-SCHIP1,MAGI2,MTUS2,NAV2,NBEA,NRXN1,NRXN3,NTRK2,NTRK3,PLCB1,PLXNA4,PTPRN2,PTPRT,ROBO2,RORA,SETBP1,TENM2	26
Cancer,Organismal Injury and Abnormalities,Renal and Urological Disease	Renal clear cell adenocarcinoma	6.25e-09	1e-07			CADM2,CSMD1,CTNNA2,CTNND2,DPP6,DSCAML1,ERBB4,FRMD4A,GRIN2B,IL1RAPL1,KCNMA1,KIAA1217,LRP1B,MAGI1,MALAT1,NAV2,NAV3,NBEA,NPAS3,NTRK2,PLCB1,PRKCE,PTPRT,ROBO2,RPS6KA2,SETBP1,THSD7A,TMEM132B,ZNF536	29
Cancer,Hematological Disease,Immunological Disease,Organismal Injury and Abnormalities	Non-Hodgkin lymphoma	7.11e-09	1.13e-07			CADPS,CDH12,CELF2,CNTN4,CNTNAP5,CSMD1,CTNNA2,DMD,DNM3,DSCAML1,DTNA,ERBB4,GRIN2B,GRIP1,KCND2,LRP1B,MDGA2,MTUS2,NAV3,NPAS3,NRXN1,NRXN3,PCDH9,PLXNA4,PRKG1,PTPRD,PTPRM,PTPRN2,RGS6,ROBO2,TMEM132B,WWOX,ZBTB16	33
Nervous System Development and Function,Organ Morphology,Organismal Development	Morphology of cerebral cortex	1.07e-08	1.69e-07			CTNNA2,DAB1,GRIN2B,IL1RAPL1,LRRTM4,NPAS3,NTRK2,PCDH9,PLCB1,PLXNA4,SNAP25,TAFA2,TRIO	13
Cardiovascular Disease	Disorder of blood pressure	1.07e-08	1.69e-07			ASIC2,CACNA1C,CACNA1D,CDH13,CNTNAP2,CNTNAP5,DLG2,FGF12,GABRG3,GRIK1,GRIN2B,LRP1B,MALAT1,NLGN1,NRG3,NTRK3,PRKG1,PTPRD,RBFOX1,RORA,SLC24A2,SNAP25,SOX6,ZBTB16	24
Cancer,Hematological Disease,Immunological Disease,Organismal Injury and Abnormalities	Lymphoma	1.17e-08	1.85e-07			AKAP6,CADPS,CDH12,CELF2,CNTN4,CNTNAP5,CSMD1,CTNNA2,DMD,DNM3,DSCAML1,DTNA,ERBB4,GRIN2B,GRIP1,GRM7,KCND2,LRP1B,MDGA2,MTUS2,NAV3,NPAS3,NRXN1,NRXN3,PCDH9,PLXNA4,PRKG1,PTPRD,PTPRM,PTPRN2,RGS6,ROBO2,SETBP1,TMEM132B,WWOX,ZBTB16	36
Neurological Disease	Early-onset neurological disorder	1.31e-08	2.04e-07			CACNA1D,CNTNAP2,FGF12,GABRG3,GRIK1,GRIN2B,KCND2,KCNQ3,NBEA,NTRK2,PLCB1,RBFOX1,TRIO,WWOX	14
Neurological Disease,Organismal Injury and Abnormalities	Generalized epilepsy	1.32e-08	2.06e-07			FGF12,GABRG3,GRIK1,GRIN2B,KCNMA1,NBEA,PLCB1,RBFOX1,SYN2,WWOX	10
Embryonic Development,Nervous System Development and Function,Organ Development,Organismal Development,Tissue Development	Formation of brain	1.37e-08	2.13e-07		-0.068	CNTNAP2,CTNNA2,DAB1,DCLK1,DSCAML1,ERBB4,IL1RAPL1,KIRREL3,NAV2,NPAS3,NTRK2,PLCB1,PLXNA4,PRKG1,ROBO2,RORA,SOX6,SRRM4,TRIO	19
Neurological Disease,Organismal Injury and Abnormalities	Localization-related epilepsy	1.46e-08	2.26e-07			CNTNAP2,GABRG3,GRIK1,GRIN2B,KCNQ3,NRXN1,PLCB1,RBFOX1,WWOX	9
Hereditary Disorder,Neurological Disease,Organismal Injury and Abnormalities	Autosomal dominant encephalopathy	1.59e-08	2.45e-07			DAB1,DPP6,ERBB4,FGF12,FGF14,GRIN2B,KCNMA1,KCNQ3,KIRREL3,NBEA,PPP2R2B,RORA,SETBP1,SOX6,TRIO	15
Cancer,Hematological Disease,Immunological Disease,Organismal Injury and Abnormalities	B-cell leukemia	1.66e-08	2.54e-07			ADGRB3,ASTN2,CNTNAP2,CNTNAP5,DLGAP1,DLGAP2,DTNA,GABRG3,GRIK1,GRIN2B,IL1RAPL1,LRP1B,NAV3,NRXN3,NTRK2,NTRK3,PRKCE,PTPRD,PTPRM,RORA,SETBP1,SRRM4,TRIO	23
Cancer,Endocrine System Disorders,Organismal Injury and Abnormalities,Reproductive System Disease	Mixed ovarian carcinoma	1.93e-08	2.94e-07			ADGRB3,AKAP6,CADPS,CNTNAP2,CNTNAP5,CSMD1,CTNND2,DNM3,DPP6,IQCJ-SCHIP1,MAGI2,MTUS2,NAV2,NBEA,NRXN1,NRXN3,NTRK2,PLCB1,PLXNA4,PTPRN2,PTPRT,ROBO2,RORA,SETBP1,TENM2	25
Cell-To-Cell Signaling and Interaction,Nervous System Development and Function	Action potential of neurons	2.07e-08	3.14e-07			CACNA1D,DPP6,GRIN2B,KCNAB1,KCND2,KCNMA1,LRRTM4,NTRK2,SLC9A9,SYN2	10
Cell Morphology,Cellular Assembly and Organization,Cellular Development,Cellular Function and Maintenance,Cellular Growth and Proliferation,Embryonic Development,Nervous System Development and Function,Organismal Development,Tissue Development	Branching of neurites	2.34e-08	3.55e-07		1.405	CNTNAP2,CTNNA2,CTNND2,ERBB4,GRIP1,IL1RAPL1,MAGI2,NTRK2,NTRK3,PCDH9,PLXNA4,PRKG1,ROBO2,SDK1,TRIO	15
Cardiovascular Disease	Hypertension	2.45e-08	3.69e-07			ASIC2,CACNA1C,CACNA1D,CDH13,CNTNAP2,CNTNAP5,DLG2,FGF12,GABRG3,GRIK1,LRP1B,MALAT1,NLGN1,NRG3,NTRK3,PRKG1,PTPRD,RBFOX1,RORA,SLC24A2,SNAP25,SOX6,ZBTB16	23
Neurological Disease,Organismal Injury and Abnormalities	Early-onset epilepsy	2.57e-08	3.85e-07			CNTNAP2,FGF12,GRIK1,GRIN2B,KCND2,KCNQ3,NBEA,PLCB1,RBFOX1,WWOX	10
Developmental Disorder,Neurological Disease	Neurodevelopmental disorder	2.97e-08	4.44e-07			CNTNAP2,CTNNA2,FGF12,GRIN2B,GRM7,HIVEP3,KIRREL3,NAV2,NBEA,NRG3,NRXN1,NTRK2,PLCB1,RORA,SETBP1,SOX6,WWOX	17
Cancer,Organismal Injury and Abnormalities,Respiratory Disease	Lung squamous cell carcinoma	3.02e-08	4.5e-07			ADGRB3,CDH12,CNTNAP2,CNTNAP5,CSMD1,CTNNA2,DCLK1,DLGAP2,DMD,ERBB4,LRP1B,MALAT1,NAV3,NRXN1,NRXN3,NTRK2,NTRK3,OPCML,PTPRD,RGS6,SETBP1,TENM1,TMEM132C,WWOX	24
Cell Morphology,Cellular Movement,Nervous System Development and Function	Innervation of sensory neurons	3.05e-08	4.51e-07			CACNA1D,ERBB4,KCNMA1,NTRK2,NTRK3,PLXNA4,TENM2	7
Cell-To-Cell Signaling and Interaction,Nervous System Development and Function	Long-term potentiation	3.58e-08	5.28e-07		0.581	DPP6,ERBB4,GRIK1,GRIN2B,GRM7,KCNAB1,LARGE1,NLGN1,NTRK2,NTRK3,PTPRT,SLC24A2,SNAP25	13
Cell Morphology,Nervous System Development and Function,Tissue Morphology	Morphology of neurites	4.35e-08	6.4e-07			CTNNA2,CTNND2,DCLK1,ERBB4,GRIP1,MAGI2,MAPK10,NTRK2,PCDH9,PLXNA4,ROBO2,TAFA2,TENM4,TRIO	14
Cancer,Organismal Injury and Abnormalities	Mixed neoplasia	4.51e-08	6.6e-07			ADGRB3,AKAP6,CADPS,CNTNAP2,CNTNAP5,CSMD1,CTNND2,DLG2,DLGAP2,DNM3,DPP6,ENOX1,IQCJ-SCHIP1,MAGI2,MTUS2,NAV2,NBEA,NRXN1,NRXN3,NTRK2,NTRK3,PLCB1,PLXNA4,PRKG1,PTPRD,PTPRN2,PTPRT,ROBO2,RORA,SETBP1,TENM2,ZNF536	32
Cancer,Endocrine System Disorders,Organismal Injury and Abnormalities,Reproductive System Disease	Adenosquamous ovarian carcinoma	5.05e-08	7.36e-07			ADGRB3,AKAP6,CADPS,CNTNAP2,CNTNAP5,CSMD1,CTNND2,DNM3,DPP6,IQCJ-SCHIP1,MAGI2,MTUS2,NAV2,NBEA,NRXN1,NRXN3,PLCB1,PLXNA4,PTPRN2,PTPRT,ROBO2,RORA,SETBP1,TENM2	24
Cellular Development,Cellular Growth and Proliferation,Nervous System Development and Function,Tissue Development	Growth of neurites	6.33e-08	9.19e-07	Increased	2.825	CELF2,CTNND2,DCLK1,DSCAML1,ERBB4,LRRC4C,NLGN1,NRXN1,NTRK2,NTRK3,PLXNA4,PTPRM,SNAP25,SRRM4,TENM1,TRIO,WWOX	17
Cancer,Organismal Injury and Abnormalities,Renal and Urological Disease	Upper renal tract carcinoma	7.74e-08	1.12e-06			CADM2,CSMD1,CTNNA2,CTNND2,DPP6,DSCAML1,ERBB4,FRMD4A,GABRG3,GRIN2B,IL1RAPL1,KCNMA1,KIAA1217,LRP1B,MAGI1,MALAT1,NAV2,NAV3,NBEA,NPAS3,NTRK2,NTRK3,PLCB1,PRKCE,PTPRT,ROBO2,RPS6KA2,SETBP1,THSD7A,TMEM132B,ZNF536	31
Nervous System Development and Function,Tissue Morphology	Density of neurons	8.03e-08	1.16e-06	Increased	2.397	CNTNAP2,CTNND2,ERBB4,GRIP1,LRRTM4,MALAT1,NTRK2,NTRK3,PRKCE,SDK1	10
Endocrine System Disorders,Gastrointestinal Disease,Metabolic Disease,Organismal Injury and Abnormalities	Diabetes mellitus	8.49e-08	1.22e-06			ATRNL1,CACNA1C,CACNA1D,CNTNAP2,CNTNAP5,COL19A1,DAB1,DIP2C,DLG2,DLGAP2,DMD,DTNA,FGF14,GABRG3,GRIK1,GRIN2B,KCNMA1,KIRREL3,LRP1B,MAGI2,MAPK10,NPAS3,NRG3,NTRK2,PPP2R2B,PRKCE,PTPRM,RBFOX1,ROBO2,SGCZ,SLC9A9,ZBTB16	32
Organismal Development	Morphology of head	9.18e-08	1.31e-06			AKAP6,ASIC2,CNTNAP2,CTNNA2,DAB1,DCLK1,ERBB4,FRMD4A,GRIN2B,IL1RAPL1,LRRTM4,NPAS3,NTRK2,NTRK3,PCDH9,PLCB1,PLXNA4,PRKG1,ROBO2,RORA,SETBP1,SNAP25,SYN2,TAFA2,TENM2,TRIO,WWOX	27
Neurological Disease	Convulsion	9.65e-08	1.37e-06			FGF12,GABRG3,GRIK1,GRIN2B,GRM7,KCNQ3,MAPK10,PLCB1,SYN2,WWOX	10
Cell Morphology	Morphology of cellular protrusions	1.05e-07	1.49e-06			CACNA1D,CTNNA2,CTNND2,DCLK1,ERBB4,GRIP1,MAGI2,MAPK10,NTRK2,PCDH9,PLXNA4,ROBO2,TAFA2,TENM4,TRIO	15
Amino Acid Metabolism,Molecular Transport,Small Molecule Biochemistry	Secretion of amino acids	1.14e-07	1.61e-06		0.391	GRIK1,GRIN2B,GRM7,NTRK2,PRKG1,PTPRN2,SNAP25	7
Cell-To-Cell Signaling and Interaction,Cellular Assembly and Organization,Nervous System Development and Function,Tissue Morphology	Density of synapse	1.5e-07	2.11e-06		1.791	CTNND2,GRIP1,LRRTM4,MALAT1,NTRK2,NTRK3	6
Cancer,Organismal Injury and Abnormalities,Renal and Urological Disease	Upper urinary tract tumor	1.69e-07	2.36e-06			CADM2,CSMD1,CTNNA2,CTNND2,DPP6,DSCAML1,ERBB4,FRMD4A,GABRG3,GRIN2B,IL1RAPL1,KCNMA1,KIAA1217,LRP1B,MAGI1,MALAT1,NAV2,NAV3,NBEA,NPAS3,NTRK2,NTRK3,PLCB1,PRKCE,PTPRD,PTPRT,ROBO2,RPS6KA2,SETBP1,THSD7A,TMEM132B,ZNF536	32
Neurological Disease,Organismal Injury and Abnormalities,Psychological Disorders	Dementia	1.9e-07	2.65e-06			CACNA1C,CACNA1D,CTNNA2,DLGAP2,DTNA,GABRG3,GRIK1,GRIN2B,GRIP1,KAZN,LRP1B,MAPK10,NAV3,NRXN1,NRXN3,NTRK2,NTRK3,PRKCE,SNAP25,TRIO	20
Cancer,Organismal Injury and Abnormalities,Renal and Urological Disease	Renal cell carcinoma	1.93e-07	2.69e-06			CADM2,CSMD1,CTNNA2,CTNND2,DPP6,DSCAML1,ERBB4,FRMD4A,GABRG3,GRIN2B,IL1RAPL1,KCNMA1,KIAA1217,LRP1B,MAGI1,MALAT1,NAV2,NAV3,NBEA,NPAS3,NTRK2,PLCB1,PRKCE,PTPRT,ROBO2,RPS6KA2,SETBP1,THSD7A,TMEM132B,ZNF536	30
Hereditary Disorder,Neurological Disease,Organismal Injury and Abnormalities	Benign rolandic epilepsy	2.17e-07	3.01e-06			CNTNAP2,GRIK1,KCNQ3,PLCB1,RBFOX1,WWOX	6
Neurological Disease,Organismal Injury and Abnormalities	Early-onset encephalopathy	2.36e-07	3.25e-06			CNTNAP2,FGF12,GRIK1,GRIN2B,KCND2,KCNQ3,NBEA,NTRK2,PLCB1,RBFOX1,WWOX	11
Neurological Disease,Organismal Injury and Abnormalities	Syndromic epilepsy	2.66e-07	3.66e-06			CNTNAP2,FGF12,GABRG3,GRIN2B,NRXN1,OXR1,PLCB1,RORA,WWOX	9
Nervous System Development and Function,Neurological Disease,Organ Morphology,Organismal Development,Organismal Injury and Abnormalities	Abnormal morphology of telencephalon	2.69e-07	3.68e-06			CNTNAP2,DAB1,DCLK1,FRMD4A,NPAS3,NTRK2,PLXNA4,ROBO2,TENM2,TRIO	10
Developmental Disorder,Neurological Disease,Organismal Injury and Abnormalities	Brain developmental abnormality	2.79e-07	3.81e-06			CNTNAP2,CTNNA2,FGF12,GRIN2B,GRM7,NRXN1,NTRK2,PLCB1,WWOX	9
Cellular Function and Maintenance,Nervous System Development and Function,Tissue Development	Function of neurons	2.86e-07	3.88e-06			CACNA1D,CADPS,CNTNAP2,DLGAP2,KCNMA1,LRRTM4,NLGN1,SLC9A9	8
Cell-To-Cell Signaling and Interaction,Cellular Assembly and Organization,Nervous System Development and Function,Tissue Morphology	Quantity of synapse	2.91e-07	3.94e-06	Increased	2.189	CNTNAP2,COL19A1,ERBB4,GRIN2B,NLGN1,NTRK2,PRKCE	7
Cellular Movement,Nervous System Development and Function	Guidance of axons	3.28e-07	4.42e-06			CNTN4,DAB1,DCLK1,ERBB4,NRXN1,NRXN3,PLXNA4,PRKG1,ROBO2,SRRM4	10
Cell Morphology,Nervous System Development and Function	Innervation of tissue	3.41e-07	4.58e-06			CACNA1D,ERBB4,KCNMA1,NTRK2,NTRK3,PLXNA4,ROBO2,TENM2	8
Cancer,Organismal Injury and Abnormalities,Renal and Urological Disease	Renal cancer	3.42e-07	4.58e-06			CADM2,CSMD1,CTNNA2,CTNND2,DPP6,DSCAML1,ERBB4,FRMD4A,GABRG3,GRIN2B,IL1RAPL1,KCNMA1,KIAA1217,LRP1B,MAGI1,MALAT1,NAV2,NAV3,NBEA,NPAS3,NTRK2,PLCB1,PRKCE,PTPRD,PTPRT,ROBO2,RPS6KA2,SETBP1,THSD7A,TMEM132B,ZNF536	31
Cardiovascular Disease,Organismal Injury and Abnormalities	Disorder of coronary artery	3.43e-07	4.58e-06			ASIC2,ASTN2,CACNA1C,CACNA1D,CDH13,CNTNAP5,CSMD1,FRMD4A,GABRG3,PRKG1,PTPRM,RBFOX1,WWOX	13
Cancer,Organismal Injury and Abnormalities,Respiratory Disease	Adenocarcinoma in right upper lobe of lung	3.61e-07	4.79e-06			ATRNL1,CACNA1C,CDH12,CNTNAP5,COL19A1,CSMD1,DSCAML1,GRM7,LRP1B,MAGI2,NAV2,NTRK2,PRKG1,ROBO2,SGCZ,THSD7A	16
Cancer,Hematological Disease,Organismal Injury and Abnormalities	Myeloid neoplasm	4.21e-07	5.57e-06			ANKS1B,ATRNL1,CACNA1C,CADM2,CDH12,CNTNAP2,CSMD1,CTNND2,DMD,GABRG3,KAZN,KCNMA1,KIAA1217,LRP1B,MDGA2,NPAS3,NRXN1,NTRK2,NTRK3,PCDH9,PPP2R2B,PTPRD,PTPRT,ROBO2,SETBP1,SGCZ,TENM1,TENM2,TENM4,TMEM132C,TRIO,XKR4,ZNF536	33
Developmental Disorder,Neurological Disease,Organismal Injury and Abnormalities	Syndromic developmental disorder with epilepsy	4.55e-07	6e-06			CNTNAP2,FGF12,GRIN2B,NRXN1,OXR1,PLCB1,RORA,WWOX	8
Nervous System Development and Function,Neurological Disease,Organ Morphology,Organismal Development,Organismal Injury and Abnormalities	Abnormal morphology of cerebral cortex	4.81e-07	6.32e-06			CTNNA2,DAB1,GRIN2B,LRRTM4,NPAS3,NTRK2,PCDH9,PLXNA4,SNAP25,TRIO	10
Amino Acid Metabolism,Molecular Transport,Small Molecule Biochemistry	Secretion of L-glutamic acid	5.26e-07	6.88e-06		-0.152	GRIN2B,GRM7,NTRK2,PRKG1,PTPRN2,SNAP25	6
Organismal Injury and Abnormalities,Renal and Urological Disease	Renal lesion	6.8e-07	8.87e-06			CADM2,CSMD1,CTNNA2,CTNND2,DPP6,DSCAML1,ERBB4,FRMD4A,GABRG3,GRIN2B,IL1RAPL1,KCNMA1,KIAA1217,LRP1B,MAGI1,MAGI2,MALAT1,NAV2,NAV3,NBEA,NPAS3,NTRK2,PLCB1,PRKCE,PTPRD,PTPRT,ROBO2,RPS6KA2,SETBP1,THSD7A,TMEM132B,ZNF536	32
Hereditary Disorder,Neurological Disease,Organismal Injury and Abnormalities	Familial generalized epilepsy	7.03e-07	9.14e-06			FGF12,GRIN2B,KCNMA1,NBEA,PLCB1,RBFOX1,SYN2,WWOX	8
Cancer,Organismal Injury and Abnormalities,Renal and Urological Disease	Bladder carcinoma	7.63e-07	9.88e-06			ANKS1B,CACNA1C,CADPS,CDH12,CELF2,CNTNAP2,CSMD1,CTNNA2,DLGAP1,DLGAP2,ERBB4,GALNTL6,KAZN,KIAA1217,LARGE1,MAGI2,MALAT1,MDGA2,NAV3,NBEA,PCDH9,PLCB1,PPP2R2B,PRKG1,PTPRD,PTPRN2,PTPRT,ROBO2,SDK1,SETBP1,SLC24A3,TENM1,ZNF536	33
Molecular Transport	Transport of metal ion	8.35e-07	1.08e-05			ASIC2,CACNA1C,CACNA1D,DPP6,FGF12,FGF14,GRIN2B,KCNAB1,KCND2,KCNMA1,KCNQ3,SLC24A2,SLC24A3	13
Cancer,Neurological Disease,Organismal Injury and Abnormalities	Glioblastoma	9.11e-07	1.17e-05			ADGRB3,CNTNAP2,DTNA,ERBB4,KAZN,KCNAB1,KCNMA1,NAV3,NBEA,NTRK2,PTPRD,RBFOX1,SETBP1,TRIO,ZNF536	15
Cancer,Hematological Disease,Organismal Injury and Abnormalities	Malignant myeloid neoplasm	9.43e-07	1.21e-05			ANKS1B,ATRNL1,CACNA1C,CADM2,CDH12,CNTNAP2,CSMD1,CTNND2,DMD,GABRG3,KAZN,KIAA1217,LRP1B,MDGA2,NPAS3,NRXN1,NTRK3,PCDH9,PPP2R2B,PTPRD,PTPRT,ROBO2,SETBP1,SGCZ,TENM1,TENM2,TENM4,TMEM132C,TRIO,XKR4,ZNF536	31
Cancer,Hematological Disease,Organismal Injury and Abnormalities	Bone marrow neoplasm	1.04e-06	1.33e-05			ANKS1B,ATRNL1,CACNA1C,CADM2,CDH12,CNTNAP2,CSMD1,CTNND2,DMD,GABRG3,KAZN,KIAA1217,LRP1B,MDGA2,NPAS3,NRXN1,NTRK2,NTRK3,PCDH9,PPP2R2B,PTPRD,PTPRT,ROBO2,SETBP1,SGCZ,TENM1,TENM2,TENM4,TMEM132C,TRIO,XKR4,ZNF536	32
Cancer,Hematological Disease,Immunological Disease,Organismal Injury and Abnormalities	Acute myeloid leukemia	1.1e-06	1.4e-05			ANKS1B,ATRNL1,CACNA1C,CADM2,CDH12,CNTNAP2,CSMD1,CTNND2,DMD,GABRG3,KIAA1217,LRP1B,MDGA2,NPAS3,NRXN1,NTRK3,PCDH9,PPP2R2B,PTPRD,PTPRT,ROBO2,SETBP1,SGCZ,TENM1,TENM2,TENM4,TMEM132C,XKR4,ZNF536	29
Cancer,Organismal Injury and Abnormalities	Mucosal melanoma	1.1e-06	1.4e-05			ANKS1B,CADPS,CNTNAP5,CSMD1,CTNND2,FRMD4A,GRIK1,HIVEP3,NAV3,PRKG1,PTPRT,SH3RF3,TENM1,TENM2,TENM4	15
Neurological Disease	Progressive motor neuropathy	1.17e-06	1.48e-05			CACNA1C,CACNA1D,CELF2,DAB1,DLG2,DPP6,ERBB4,GABRG3,GRIN2B,HIVEP3,KCND2,KCNMA1,NRXN1,NTRK2,NXPH1,RBFOX1,SLC24A3,SNAP25,SYN2	19
Metabolic Disease,Organismal Injury and Abnormalities	Glucose metabolism disorder	1.18e-06	1.48e-05		-1	ATRNL1,CACNA1C,CACNA1D,CNTNAP2,CNTNAP5,COL19A1,DAB1,DIP2C,DLG2,DLGAP2,DMD,DTNA,FGF14,GABRG3,GRIK1,GRIN2B,KCNMA1,KIRREL3,LRP1B,MAGI2,MAPK10,NPAS3,NRG3,NTRK2,PPP2R2B,PRKCE,PTPRM,RBFOX1,ROBO2,SGCZ,SLC9A9,WWOX,ZBTB16	33
Cancer,Hematological Disease,Organismal Injury and Abnormalities	Bone marrow cancer	1.24e-06	1.55e-05			ANKS1B,ATRNL1,CACNA1C,CADM2,CDH12,CNTNAP2,CSMD1,CTNND2,DMD,GABRG3,KAZN,KIAA1217,LRP1B,MDGA2,NPAS3,NRXN1,NTRK3,PCDH9,PPP2R2B,PTPRD,PTPRT,ROBO2,SETBP1,SGCZ,TENM1,TENM2,TENM4,TMEM132C,TRIO,XKR4,ZNF536	31
Cancer,Endocrine System Disorders,Organismal Injury and Abnormalities,Reproductive System Disease	Ovarian serous tumor	1.36e-06	1.7e-05			AKAP6,CNTNAP5,CSMD1,CTNNA2,DCLK1,DTNA,ENOX1,GRIN2B,HIVEP3,LRP1B,MALAT1,NAV3,NLGN1,NPAS3,NTRK2,NTRK3,PTPRD,SDK1,SH3RF3,TENM4	20
Cell-To-Cell Signaling and Interaction,Cellular Assembly and Organization,Nervous System Development and Function,Tissue Morphology	Quantity of excitatory synapses	1.39e-06	1.73e-05			CNTNAP2,ERBB4,GRIN2B,NLGN1	4
Behavior	Social exploration	1.46e-06	1.81e-05			COL19A1,DLGAP1,DLGAP2,NPAS3,SLC9A9,SYN2	6
Cellular Development,Tissue Development	Differentiation of nervous tissue	1.46e-06	1.81e-05		1.601	CNTN4,CNTNAP2,DAB1,ERBB4,IL1RAPL1,KCNMA1,LRRTM4,NLGN1,NRXN1,NTRK2,NTRK3,PLXNA4,RGS6,SOX6,TENM4,ZNF536	16
Cellular Movement	Cell movement of neurons	1.57e-06	1.94e-05		0.447	CNTNAP2,CTNNA2,DAB1,DCLK1,KIRREL3,MDGA2,NTRK2,NTRK3,PRKG1,ROBO2,TRIO	11
Cell Morphology,Cellular Movement,Nervous System Development and Function	Innervation of hair cells	1.78e-06	2.18e-05			CACNA1D,KCNMA1,NTRK2,NTRK3	4
Cell Morphology,Nervous System Development and Function	Innervation of cochlea cells	1.78e-06	2.18e-05			CACNA1D,KCNMA1,NTRK2,NTRK3	4
Organismal Development,Organismal Injury and Abnormalities	Abnormal morphology of head	1.86e-06	2.28e-05			AKAP6,ASIC2,CNTNAP2,CTNNA2,DAB1,DCLK1,ERBB4,FRMD4A,GRIN2B,IL1RAPL1,LRRTM4,NPAS3,NTRK2,NTRK3,PCDH9,PLXNA4,ROBO2,RORA,SETBP1,SNAP25,SYN2,TENM2,TRIO	23
Cancer,Organismal Injury and Abnormalities	Sarcoma	1.87e-06	2.28e-05			AKAP6,ASIC2,ASTN2,CNTNAP2,CTNND2,DLG2,DLGAP1,DLGAP2,DPP6,ENOX1,ERBB4,KIRREL3,LRP1B,MTUS2,NAV2,NBEA,NRXN1,NTRK2,NTRK3,PRKG1,PTPRD,PTPRT,ROBO2,SLC24A3,TMEM132C,WWOX,ZNF536	27
Cancer,Organismal Injury and Abnormalities	Soft tissue sarcoma	1.88e-06	2.28e-05			AKAP6,ASIC2,CNTNAP2,CTNND2,DLG2,DLGAP1,DLGAP2,DPP6,ENOX1,KIRREL3,LRP1B,MTUS2,NAV2,NBEA,NRXN1,NTRK2,NTRK3,PRKG1,PTPRD,PTPRT,ROBO2,SLC24A3,TMEM132C,ZNF536	24
Cellular Development,Nervous System Development and Function,Tissue Development	Differentiation of neurons	1.89e-06	2.28e-05		1.539	CNTN4,CNTNAP2,DAB1,ERBB4,IL1RAPL1,KCNMA1,LRRTM4,NLGN1,NRXN1,NTRK2,NTRK3,PLXNA4,RGS6,ZNF536	14
Molecular Transport	Transport of monovalent inorganic cation	2.21e-06	2.66e-05			ASIC2,DPP6,FGF12,FGF14,KCNAB1,KCND2,KCNMA1,KCNQ3,SLC24A2,SLC24A3	10
Behavior	Locomotion	2.23e-06	2.68e-05			CACNA1C,DAB1,FGF12,FGF14,KCND2,KCNMA1,MAPK10,NAV2,NPAS3,NTRK2,OXR1,PRKCE,SNAP25	13
Cell-To-Cell Signaling and Interaction,Cellular Assembly and Organization,Nervous System Development and Function	Cell-cell adhesion of neurons	2.25e-06	2.69e-05			CNTN4,NLGN1,NRXN1,NRXN3	4
Cancer,Organismal Injury and Abnormalities	Connective tissue tumor	2.39e-06	2.85e-05			AKAP6,ASIC2,ASTN2,CNTNAP2,COL19A1,CTNND2,DLG2,DLGAP1,DLGAP2,DPP6,ENOX1,ERBB4,KIRREL3,LRP1B,MTUS2,NAV2,NBEA,NRXN1,NTRK2,NTRK3,PRKG1,PTPRD,PTPRT,ROBO2,SLC24A3,TMEM132C,WWOX,ZNF536	28
Developmental Disorder,Neurological Disease,Organismal Injury and Abnormalities	Developmental epilepsy	2.45e-06	2.91e-05			FGF12,GABRG3,GRIK1,GRIN2B,KCND2,NTRK2,PLCB1,WWOX	8
Neurological Disease,Organismal Injury and Abnormalities	Childhood epilepsy	2.56e-06	3.04e-05			CNTNAP2,FGF12,GRIK1,GRIN2B,KCNQ3,PLCB1,RBFOX1,WWOX	8
Cancer,Hematological Disease,Immunological Disease,Organismal Injury and Abnormalities	Mature B-cell neoplasm	2.89e-06	3.41e-05			ADGRB3,ATRNL1,CADPS,CNTN4,CNTNAP2,CNTNAP5,COL19A1,CSMD1,CTNNA2,CTNND2,DMD,ERBB4,GRIP1,KAZN,LRP1B,MAGI1,MAGI2,MALAT1,MDGA2,NAV3,NPAS3,NRG3,NRXN1,NTRK2,PTPRD,ROBO2,SLC24A2,TRIO,ZBTB16	29
Cancer,Endocrine System Disorders,Organismal Injury and Abnormalities,Reproductive System Disease	Serous adenocarcinoma in ovary	2.97e-06	3.5e-05			AKAP6,CNTNAP5,CSMD1,CTNNA2,DCLK1,ENOX1,GRIN2B,HIVEP3,LRP1B,NLGN1,NPAS3,NTRK2,NTRK3,PTPRD,SDK1,SH3RF3,TENM4	17
Nervous System Development and Function,Organ Morphology,Organismal Development	Morphology of hippocampus	3.04e-06	3.57e-05			CTNNA2,DAB1,IL1RAPL1,LRRTM4,NPAS3,PLCB1,TAFA2,TRIO	8
Behavior	Conditioning	3.08e-06	3.6e-05	Increased	2.607	CNTNAP2,CSMD1,ERBB4,GRIN2B,GRM7,KCNAB1,KCNMA1,NRG3,NTRK2,PRKCE	10
Molecular Transport	Transport of metal	3.16e-06	3.68e-05	Increased	2	ASIC2,CACNA1C,CACNA1D,DPP6,FGF12,FGF14,GRIN2B,KCNAB1,KCND2,KCNMA1,KCNQ3,SLC24A2,SLC24A3,SLC9A9	14
Metabolic Disease,Neurological Disease,Organismal Injury and Abnormalities,Psychological Disorders	Alzheimer disease	3.35e-06	3.89e-05			CTNNA2,DLGAP2,DTNA,GABRG3,GRIN2B,GRIP1,KAZN,LRP1B,MAPK10,NAV3,NRXN1,NRXN3,NTRK2,NTRK3,PRKCE,SNAP25,TRIO	17
Cancer,Neurological Disease,Organismal Injury and Abnormalities	Meningeal neoplasm	3.77e-06	4.36e-05			ATRNL1,CTNNA2,CTNND2,DMD,ERBB4,FAM155A,GRIP1,KCNQ3,LRP1B,MAPK10,NBEA,NTRK2,SETBP1,TENM2,TENM4	15
Cell Morphology,Cellular Assembly and Organization,Cellular Development,Cellular Function and Maintenance,Cellular Growth and Proliferation,Embryonic Development,Nervous System Development and Function,Organismal Development,Tissue Development	Dendritic growth/branching	3.85e-06	4.44e-05		0.77	CNTNAP2,CTNNA2,CTNND2,ERBB4,GRIP1,IL1RAPL1,MAGI2,NTRK2,PCDH9,ROBO2,SDK1	11
Cellular Development,Cellular Growth and Proliferation,Nervous System Development and Function,Tissue Development	Outgrowth of neurites	3.88e-06	4.47e-05	Increased	2.61	CELF2,DSCAML1,LRRC4C,NLGN1,NRXN1,NTRK2,NTRK3,PLXNA4,PTPRM,SRRM4,TENM1,TRIO,WWOX	13
Cell-To-Cell Signaling and Interaction	Synaptic depression	4.41e-06	5.06e-05		0.573	GRIK1,GRIN2B,GRM7,KCNMA1,NRXN1,NTRK2,SLC24A2,SYN2	8
Neurological Disease,Organismal Injury and Abnormalities	Syndromic encephalopathy	4.59e-06	5.25e-05			CNTNAP2,DMD,FGF12,GABRG3,GRIN2B,GRM7,LARGE1,NRXN1,OXR1,PLCB1,PTPRN2,RORA,SETBP1,SOX6,TRIO,WWOX,ZBTB16	17
Organismal Injury and Abnormalities	Benign lesion	5.03e-06	5.73e-05	Decreased	-2.19	ADGRB3,ATRNL1,CACNA1D,COL19A1,DCLK1,DMD,DNM3,ERBB4,GABRG3,GRIN2B,GRIP1,LARGE1,LRP1B,MALAT1,NRXN3,NTRK2,PRKCE,PTPRD,PTPRM,PTPRT,ROBO2,RORA,SLC24A3,SNAP25	24
Endocrine System Disorders,Gastrointestinal Disease,Metabolic Disease,Organismal Injury and Abnormalities	Non-insulin-dependent diabetes mellitus	5.32e-06	6.04e-05			CACNA1D,CNTNAP2,CNTNAP5,DAB1,DIP2C,DLGAP2,GRIK1,KIRREL3,MAPK10,NTRK2,RBFOX1,ROBO2,SLC9A9,ZBTB16	14
Behavior,Nervous System Development and Function	Recognition memory	5.99e-06	6.79e-05			COL19A1,NPAS3,PCDH9,SLC9A9,SNAP25,TAFA2	6
Cellular Assembly and Organization,Nervous System Development and Function,Tissue Morphology	Quantity of synaptic vesicles	6.45e-06	7.28e-05			DNM3,NTRK2,NTRK3,PTPRN2,SYN2	5
Cell Morphology,Cellular Assembly and Organization,Cellular Development,Cellular Function and Maintenance,Cellular Growth and Proliferation,Nervous System Development and Function,Organismal Development,Tissue Development	Axonogenesis	6.75e-06	7.59e-05		1.741	CNTN4,CTNNA2,DAB1,DCLK1,LRRC4C,NTRK2,NTRK3,PRKG1,ROBO2,TENM4	10
Tissue Development	Growth of nervous tissue	7.7e-06	8.61e-05	Increased	3.114	CELF2,CTNND2,DCLK1,DSCAML1,ERBB4,LRRC4C,NLGN1,NPAS3,NRXN1,NTRK2,NTRK3,PLXNA4,PTPRM,SNAP25,SRRM4,TENM1,TRIO,WWOX	18
Cellular Movement,Nervous System Development and Function	Migration of neurons	7.7e-06	8.61e-05		1	CNTNAP2,CTNNA2,DAB1,DCLK1,KIRREL3,MDGA2,NTRK2,NTRK3,PRKG1,TRIO	10
Cancer,Cardiovascular Disease,Organismal Injury and Abnormalities	Hemangioma	9.25e-06	0.000103			ADGRB3,DCLK1,DMD,LARGE1,LRP1B,NRXN3,NTRK2,PTPRD,ROBO2	9
Cancer,Endocrine System Disorders,Organismal Injury and Abnormalities	Abdominal neuroendocrine tumor	9.46e-06	0.000105			AKAP6,CACNA1C,CADPS,CNTNAP2,CSMD1,CTNND2,DLGAP1,DLGAP2,FAM155A,KAZN,KIAA1217,NAV2,NBEA,NTRK2,NTRK3,PCDH9,PTPRD,PTPRT,ROBO2,SLC24A3,TENM2	21
Cellular Assembly and Organization,Nervous System Development and Function,Tissue Morphology	Density of synaptic vesicles	1.03e-05	0.000114			NTRK2,NTRK3,PRKCE	3
Molecular Transport	Transport of K+	1.03e-05	0.000114			DPP6,KCNAB1,KCND2,KCNMA1,KCNQ3,SLC24A2,SLC24A3	7
Developmental Disorder,Hereditary Disorder,Neurological Disease,Organismal Injury and Abnormalities	Familial mental retardation	1.13e-05	0.000124			CTNNA2,DMD,DPP6,GRIN2B,GRM7,IL1RAPL1,KIRREL3,LARGE1,RORA,SETBP1,SOX6,TRIO,ZBTB16	13
Cancer,Endocrine System Disorders,Organismal Injury and Abnormalities	Extrapulmonary small cell carcinoma	1.13e-05	0.000125			CACNA1C,CADPS,CNTNAP2,CSMD1,DLGAP1,DLGAP2,KAZN,KIAA1217,NBEA,NTRK2,NTRK3,PCDH9,PTPRD,PTPRT,ROBO2	15
Cancer,Organismal Injury and Abnormalities	Embryonal tumor	1.16e-05	0.000127			ADGRB3,ASTN2,CNTNAP2,DTNA,ERBB4,KAZN,KCNAB1,KCNMA1,LRP1B,NAV3,NBEA,NTRK2,NTRK3,PTPRD,RBFOX1,SETBP1,TRIO,ZNF536	18
Neurological Disease,Psychological Disorders	Bipolar disorder	1.28e-05	0.000139			CACNA1C,DPP10,GABRG3,GRIK1,GRIN2B,NTRK2,RPS6KA2,SYN2,TENM4,THSD7A	10
Molecular Transport	Transport of molecule	1.52e-05	0.000165		1.596	ASIC2,CACNA1C,CACNA1D,CADPS,DPP6,ERBB4,FGF12,FGF14,FRMD4A,GRIK1,GRIN2B,GRIP1,GRM7,KCNAB1,KCND2,KCNMA1,KCNQ3,LRP1B,NRXN1,NTRK2,PPP2R2B,PRKCE,PRKG1,PTPRN2,SLC24A2,SLC24A3,SLC9A9,SNAP25,SYN2,TAFA2	30
Behavior	Nest building behavior	1.52e-05	0.000165			CNTNAP2,COL19A1,NPAS3,NRXN1	4
Cancer,Neurological Disease,Organismal Injury and Abnormalities	Meningioma	1.53e-05	0.000165			ATRNL1,CTNNA2,CTNND2,DMD,FAM155A,GRIP1,KCNQ3,LRP1B,MAPK10,NBEA,NTRK2,SETBP1,TENM2,TENM4	14
Behavior,Nervous System Development and Function	Startle response	1.73e-05	0.000187		0.447	CNTNAP2,CSMD1,DPP10,GRIN2B,NPAS3,PLCB1	6
Cell Death and Survival,Neurological Disease,Organismal Injury and Abnormalities	Apoptosis of hippocampal neurons	1.74e-05	0.000187		-0.943	KCND2,MAPK10,NTRK2,NTRK3	4
Cell Morphology,Cellular Function and Maintenance	Length of cells	1.79e-05	0.000192			CTNND2,DTNA,GRIP1,MAPK10,NTRK2,TENM4,TRIO	7
Cancer,Neurological Disease,Organismal Injury and Abnormalities	Atypical meningioma	1.91e-05	0.000204			ATRNL1,CTNNA2,CTNND2,FAM155A,KCNQ3,LRP1B,MAPK10,NBEA,NTRK2,TENM2	10
Psychological Disorders	Mood Disorders	1.91e-05	0.000204			CACNA1C,CACNA1D,DIP2C,DPP10,GABRG3,GRIK1,GRIN2B,NPAS3,NTRK2,RPS6KA2,SYN2,TENM4,THSD7A	13
Developmental Disorder,DNA Replication, Recombination, and Repair,Hereditary Disorder,Organismal Injury and Abnormalities	Down syndrome	1.92e-05	0.000204			DMD,GRIN2B,KAZN,NTRK2,PLXNA4,TRIO	6
Endocrine System Disorders,Gastrointestinal Disease,Metabolic Disease,Organismal Injury and Abnormalities	Diabetic complication	1.98e-05	0.000209			ATRNL1,CACNA1C,CACNA1D,COL19A1,DLG2,DMD,DTNA,GRIN2B,KCNMA1,MAGI2,NTRK2,PTPRM,ROBO2,ZBTB16	14
Neurological Disease	Facial nerve disorder	1.98e-05	0.000209			ERBB4,NTRK2,PLXNA4,SNAP25	4
Cell Morphology,Cellular Movement,Nervous System Development and Function	Innervation of inner hair cells	2e-05	0.000211			CACNA1D,KCNMA1,NTRK3	3
Cancer,Organismal Injury and Abnormalities	Pelvic carcinosarcoma	2.1e-05	0.00022			AKAP6,CNTNAP2,DLG2,DLGAP2,ENOX1,MTUS2,NAV2,NBEA,NRXN1,NTRK2,NTRK3,PRKG1,PTPRD,PTPRT,ZNF536	15
Embryonic Development,Nervous System Development and Function,Organ Development,Organismal Development,Tissue Development	Development of cerebral cortex	2.1e-05	0.00022			DAB1,ERBB4,IL1RAPL1,KIRREL3,NTRK2,PLCB1,ROBO2,TRIO	8
Cancer,Organismal Injury and Abnormalities,Reproductive System Disease	Malignant mixed Mullerian tumor	2.13e-05	0.000222			AKAP6,CNTNAP2,DLG2,DLGAP2,ENOX1,MTUS2,NAV2,NBEA,NRXN1,NTRK2,NTRK3,PRKG1,PTPRD,PTPRT,ZNF536	15
Nervous System Development and Function,Neurological Disease	Abnormal morphology of vestibulocochlear nerve	2.25e-05	0.000234			CACNA1D,ERBB4,NTRK2,NTRK3	4
Cell-To-Cell Signaling and Interaction,Nervous System Development and Function	Synaptic transmission of cerebral cortex cells	2.43e-05	0.000252			ANKS1B,CNTNAP2,DMD,GRIN2B,SNAP25	5
Cell Morphology,Nervous System Development and Function,Tissue Morphology	Morphology of dendrites	2.46e-05	0.000254			CTNNA2,CTNND2,ERBB4,GRIP1,MAGI2,NTRK2,PCDH9,TAFA2	8
Nervous System Development and Function,Neurological Disease	Abnormal morphology of cranial nerve	2.48e-05	0.000256			CACNA1D,CNTN4,ERBB4,NTRK2,NTRK3,PLXNA4	6
Cancer,Gastrointestinal Disease,Organismal Injury and Abnormalities	Rectum cancer	2.49e-05	0.000256			CSMD1,DCLK1,DPP10,DPP6,GRM7,KIAA1217,KIRREL3,LRRTM4,MAPK10,PTPRT,RBFOX1,ROBO2,RPS6KA2,SLC9A9,TENM2,ZNF536	16
Cellular Assembly and Organization,Nervous System Development and Function,Tissue Morphology	Density of afferent boutons	2.52e-05	0.000257			NTRK2,NTRK3	2
Developmental Disorder,Hereditary Disorder,Neurological Disease,Organismal Injury and Abnormalities	Cortical dysplasia-focal epilepsy syndrome	2.52e-05	0.000257			CNTNAP2,NRXN1	2
Auditory Disease,Cell Death and Survival,Cellular Compromise,Neurological Disease,Organismal Injury and Abnormalities,Tissue Morphology	Neurodegeneration of vestibular ganglion neurons	2.52e-05	0.000257			NTRK2,NTRK3	2
Cardiovascular Disease,Organismal Injury and Abnormalities	Raynaud disease	2.66e-05	0.000271			CACNA1C,CACNA1D,SNAP25	3
Gastrointestinal Disease,Inflammatory Disease	Crohn disease	2.74e-05	0.000278			DPP6,GABRG3,GRIN2B,KAZN,LRP1B,NPAS3,NTRK2,PPP2R2B,TENM4,TRIO	10
Nervous System Development and Function	Sensation	2.77e-05	0.000281			ASIC2,CACNA1D,CNTNAP2,DLG2,GRIN2B,GRM7,KCND2,KCNMA1,NAV2,SLC9A9,SRRM4	11
Nervous System Development and Function,Neurological Disease,Organ Morphology,Organismal Development,Organismal Injury and Abnormalities	Abnormal morphology of barrel cortex	3.45e-05	0.000348			GRIN2B,NTRK2,PLXNA4	3
Cell-To-Cell Signaling and Interaction,Nervous System Development and Function	Excitatory postsynaptic potential of neurons	3.66e-05	0.000368			GRIN2B,LRRTM4,NTRK2,SLC9A9,SYN2	5
Cancer,Gastrointestinal Disease,Organismal Injury and Abnormalities	Salivary gland cancer	4.18e-05	0.000418			CTNND2,NTRK2,NTRK3,PTPRD,SOX6,WWOX	6
Cellular Assembly and Organization	Quantity of vesicles	4.18e-05	0.000418			CADPS,DNM3,NTRK2,NTRK3,PTPRN2,SYN2	6
Cancer,Gastrointestinal Disease,Organismal Injury and Abnormalities	Adenoid cystic carcinoma of salivary gland	4.42e-05	0.00044			CTNND2,NTRK2,PTPRD,SOX6	4
Cell-To-Cell Signaling and Interaction,Nervous System Development and Function	Adhesion of neuronal cells	4.44e-05	0.000441			CNTN4,NLGN1,NRXN1,NRXN3,NTRK2	5
Embryonic Development,Organismal Development	Development of body axis	4.58e-05	0.000454		0.58	CNTNAP2,CTNNA2,DAB1,DCLK1,DSCAML1,ERBB4,GABRG3,IL1RAPL1,KIRREL3,NAV2,NPAS3,NTRK2,PLCB1,PLXNA4,PRKG1,ROBO2,RORA,SOX6,SRRM4,TENM2,TRIO,ZBTB16	22
Cancer,Neurological Disease,Organismal Injury and Abnormalities	Brain metastasis	4.72e-05	0.000467			ERBB4,GRIN2B,MAPK10,NTRK2,NTRK3	5
Neurological Disease,Organismal Injury and Abnormalities	Tonic-clonic seizure	4.82e-05	0.000476			FGF12,GABRG3,GRIK1,GRIN2B,PLCB1,SYN2,WWOX	7
Cellular Movement	Cell movement of brain cells	4.98e-05	0.00049		1	CTNNA2,DAB1,DCLK1,NTRK2,ROBO2,TRIO	6
Developmental Disorder,Hereditary Disorder,Neurological Disease,Organismal Injury and Abnormalities	Familial neurodevelopmental disorder	5.02e-05	0.000493			CNTNAP2,CTNNA2,FGF12,GRIN2B,GRM7,NAV2,NBEA,NRXN1,PLCB1,SETBP1,WWOX	11
Molecular Transport	Transport of ion	5.36e-05	0.000525			ASIC2,CACNA1C,CACNA1D,DPP6,FGF12,FGF14,GRIN2B,KCNAB1,KCND2,KCNMA1,KCNQ3,SLC24A2,SLC24A3,SLC9A9	14
Behavior	Spatial learning	5.49e-05	0.000536			CACNA1C,DLGAP2,GRIK1,KCNAB1,NTRK2,PLCB1,SLC24A2,TAFA2	8
Embryonic Development,Organismal Development	Development of head	5.54e-05	0.000539		0.58	CNTNAP2,CTNNA2,DAB1,DCLK1,DSCAML1,ERBB4,GABRG3,IL1RAPL1,KIRREL3,NAV2,NPAS3,NTRK2,PLCB1,PLXNA4,PRKG1,ROBO2,RORA,SOX6,SRRM4,TENM2,TRIO	21
Cell Signaling	Enzyme linked receptor protein signaling pathway	5.66e-05	0.000548			ERBB4,NTRK3,PTPRD,PTPRT,TRIO	5
Endocrine System Disorders,Gastrointestinal Disease,Metabolic Disease,Organismal Injury and Abnormalities,Renal and Urological Disease	Early stage diabetic nephropathy	5.66e-05	0.000548			ATRNL1,DLG2,DMD,DTNA,KCNMA1,ZBTB16	6
Cancer,Gastrointestinal Disease,Organismal Injury and Abnormalities	Rectal adenocarcinoma	6.42e-05	0.00062			CSMD1,DCLK1,DPP10,DPP6,GRM7,KIAA1217,KIRREL3,LRRTM4,PTPRT,RBFOX1,ROBO2,RPS6KA2,SLC9A9,TENM2,ZNF536	15
Developmental Disorder,Hereditary Disorder,Neurological Disease,Organismal Injury and Abnormalities	Autosomal dominant mental retardation	6.48e-05	0.000624			DPP6,GRIN2B,KIRREL3,RORA,SETBP1,SOX6,TRIO	7
Developmental Disorder,Neurological Disease,Organismal Injury and Abnormalities	Developmental delay with seizures	6.68e-05	0.000641			GRIN2B,GRM7,KCNMA1	3
Endocrine System Disorders,Gastrointestinal Disease,Metabolic Disease,Organismal Injury and Abnormalities,Renal and Urological Disease	Diabetic nephropathy	6.75e-05	0.000647			ATRNL1,CACNA1C,CACNA1D,COL19A1,DLG2,DMD,DTNA,KCNMA1,MAGI2,PTPRM,ROBO2,ZBTB16	12
Cancer,Hematological Disease,Immunological Disease,Organismal Injury and Abnormalities	Chronic leukemia	6.88e-05	0.000658			ADGRB3,ATRNL1,CNTNAP2,COL19A1,CTNND2,GABRG3,LRP1B,MAGI1,MAGI2,NTRK2,SETBP1,SLC24A2,TRIO,ZBTB16	14
Hereditary Disorder,Neurological Disease,Organismal Injury and Abnormalities	Familial cerebellar ataxia	6.9e-05	0.000658			DAB1,FGF14,FRMD4A,KCNMA1,PPP2R2B,RORA,WWOX	7
Auditory Disease,Cellular Compromise,Neurological Disease,Organismal Injury and Abnormalities	Neurodegeneration of ear cells	7.15e-05	0.000679			CACNA1D,KCNMA1,NTRK2,NTRK3	4
Organismal Survival	Perinatal death	7.34e-05	0.000695	Decreased	-3.719	AKAP6,CADPS,CELF2,CTNNA2,DNM3,GRIN2B,MAGI2,NLGN1,NRXN1,NTRK2,ROBO2,SNAP25,SOX6,TRIO	14
Cellular Assembly and Organization	Organization of plasma membrane	7.35e-05	0.000695			CADM2,CDH12,CDH13,CTNND2,LRRTM4,MALAT1,NLGN1	7
Auditory and Vestibular System Development and Function,Nervous System Development and Function,Organ Morphology,Tissue Morphology	Quantity of vestibular ganglion neurons	7.54e-05	0.000707			NTRK2,NTRK3	2
Cell Morphology,Cell-To-Cell Signaling and Interaction,Cellular Assembly and Organization,Organ Morphology,Skeletal and Muscular System Development and Function,Tissue Morphology	Morphology of myotendinous junctions	7.54e-05	0.000707			DMD,DTNA	2
Behavior	Behavioral flexibility	7.54e-05	0.000707			CNTNAP2,NLGN1	2
Hereditary Disorder,Neurological Disease,Organismal Injury and Abnormalities	Autosomal dominant epilepsy	7.97e-05	0.000746			FGF12,GRIN2B,KCNQ3,NBEA,RORA	5
Psychological Disorders	Major affective disorder	8.28e-05	0.000772			CACNA1C,DIP2C,DPP10,GABRG3,GRIK1,GRIN2B,NTRK2,RPS6KA2,SYN2,TENM4,THSD7A	11
Neurological Disease,Organismal Injury and Abnormalities,Psychological Disorders,Skeletal and Muscular Disorders	Parkinson's disease	8.63e-05	0.000803			CACNA1C,CACNA1D,DLG2,GABRG3,GRIN2B,HIVEP3,NTRK2,SNAP25,SYN2	9
Neurological Disease,Skeletal and Muscular Disorders	Progressive neuromuscular disease	8.87e-05	0.000823			CACNA1C,CACNA1D,DLG2,GABRG3,GRIN2B,HIVEP3,KCND2,KCNMA1,NTRK2,SLC24A3,SNAP25,SYN2	12
Cancer,Endocrine System Disorders,Organismal Injury and Abnormalities,Renal and Urological Disease	Small cell carcinoma of urinary bladder	8.95e-05	0.000828			CACNA1C,CADPS,CNTNAP2,CSMD1,DLGAP1,DLGAP2,KAZN,KIAA1217,NBEA,PCDH9,PTPRD,PTPRT,ROBO2	13
Cell Morphology,Cellular Function and Maintenance,Nervous System Development and Function,Tissue Morphology	Length of neurons	9.18e-05	0.000847			CTNND2,GRIP1,MAPK10,NTRK2,TENM4,TRIO	6
Developmental Disorder,Neurological Disease,Organismal Injury and Abnormalities	Cortical dysplasia	9.66e-05	0.000887			CNTNAP2,CTNNA2,NRXN1	3
Cell Morphology,Nervous System Development and Function,Organ Morphology,Organismal Development,Tissue Morphology	Morphology of hippocampal neurons	9.66e-05	0.000887			IL1RAPL1,PLCB1,TAFA2	3
Neurological Disease,Skeletal and Muscular Disorders	Neuromuscular disease with neuropathy	0.000101	0.000928			CACNA1C,CACNA1D,DLG2,GABRG3,GRIN2B,HIVEP3,KCND2,KCNMA1,NTRK2,SLC24A3,SNAP25,SYN2	12
Cell Death and Survival,Neurological Disease,Organismal Injury and Abnormalities	Cell death of hippocampal neurons	0.000104	0.00095		-0.351	GRIN2B,KCND2,MAPK10,NTRK2,NTRK3	5
Nervous System Development and Function	Morphogenesis of central nervous system	0.000109	0.000998			CTNNA2,ERBB4,NLGN1,NRXN1,PLXNA4	5
Cancer,Gastrointestinal Disease,Organismal Injury and Abnormalities	Anal squamous cell carcinoma	0.000111	0.00101			CTNNA2,DLGAP1,MAGI2,MTUS2,NTRK3,SGCZ	6
Neurological Disease	Tremor	0.000119	0.00108			GABRG3,GRIK1,GRIN2B,KCNMA1,RORA,SNAP25,TENM4	7
Cancer,Hematological Disease,Immunological Disease,Organismal Injury and Abnormalities	Hairy cell leukemia	0.000125	0.00113			ADGRB3,ATRNL1,CNTNAP2,COL19A1,CTNND2,MAGI1,MAGI2,SLC24A2,ZBTB16	9
Hematological Disease,Immunological Disease	B-cell chronic lymphoproliferative disorder	0.000126	0.00113			ADGRB3,ATRNL1,CNTNAP2,COL19A1,CTNND2,LRP1B,MAGI1,MAGI2,NTRK2,SLC24A2,TRIO,ZBTB16	12
Cancer,Organismal Injury and Abnormalities,Reproductive System Disease	Female genital tract serous carcinoma	0.000126	0.00113			CACNA1C,CDH13,DPP6,DTNA,KCNMA1,MALAT1,MAPK10,NAV3,NTRK2,NTRK3,ZBTB16	11
Cancer,Organismal Injury and Abnormalities	Pelvic serous carcinoma	0.000126	0.00113			CACNA1C,CDH13,DPP6,DTNA,KCNMA1,MALAT1,MAPK10,NAV3,NTRK2,NTRK3,ZBTB16	11
Nervous System Development and Function	Coordination	0.000129	0.00115	Increased	2.804	DTNA,GRIN2B,KCNMA1,MAPK10,NPAS3,NTRK3,PCDH9,SNAP25	8
Cardiovascular System Development and Function,Organ Morphology,Organismal Development	Morphology of heart ventricle	0.000133	0.00119			CACNA1C,CACNA1D,DMD,ERBB4,FGF12,KCND2,NTRK3,PLCB1,PRKG1,RPS6KA2	10
Cardiovascular Disease,Organismal Injury and Abnormalities	Coronary artery disease	0.000135	0.0012			ASTN2,CDH13,CNTNAP5,CSMD1,FRMD4A,PTPRM,RBFOX1,WWOX	8
Cancer,Hematological Disease,Immunological Disease,Organismal Injury and Abnormalities	Chronic form of lymphocytic leukemia	0.000135	0.0012			ADGRB3,ATRNL1,CNTNAP2,COL19A1,CTNND2,LRP1B,MAGI1,MAGI2,NTRK2,SLC24A2,TRIO,ZBTB16	12
Organismal Injury and Abnormalities,Reproductive System Disease	Disorder of pregnancy	0.00014	0.00124			CACNA1C,CACNA1D,CDH13,DLG2,GABRG3,HIVEP3,LRP1B,MALAT1,NLGN1,NPAS3,NRG3,NTRK3,PPP2R2B,PTPRD,SETBP1,SLC24A2,SLC9A9,ZBTB16	18
Cellular Development,Tissue Development	Differentiation of central nervous system cells	0.000142	0.00126		0.555	DAB1,IL1RAPL1,LRRTM4,NRXN1,NTRK3,SOX6	6
Cardiovascular System Development and Function,Organ Development	Heart rate	0.000146	0.00129		0.52	AKAP6,CACNA1C,CACNA1D,CELF2,DMD,NTRK2,PRKG1,RGS6,RPS6KA2	9
Nervous System Development and Function,Neurological Disease,Organ Morphology,Organismal Development,Organismal Injury and Abnormalities	Abnormal morphology of disorganized barrel cortex	0.00015	0.00132			GRIN2B,PLXNA4	2
Developmental Disorder,Hereditary Disorder,Neurological Disease,Organismal Injury and Abnormalities	Hereditary malformation of cortical development	0.000156	0.00137			CNTNAP2,CTNNA2,NRXN1	3
Cancer,Organismal Injury and Abnormalities	Benign solid tumor	0.000171	0.00149			ADGRB3,ATRNL1,CACNA1D,COL19A1,DCLK1,DMD,ERBB4,LARGE1,LRP1B,MALAT1,NRXN3,NTRK2,PRKCE,PTPRD,PTPRM,PTPRT,ROBO2,RORA,SLC24A3	19
Cellular Assembly and Organization,Cellular Function and Maintenance	Release of vesicles	0.000172	0.0015			CADPS,NLGN1,NRXN1,SNAP25	4
Cardiovascular Disease,Organismal Injury and Abnormalities	Atherosclerosis	0.000173	0.00151			ASTN2,CACNA1C,CACNA1D,CDH13,CNTNAP5,CSMD1,FRMD4A,GRIN2B,PRKG1,PTPRM,RBFOX1,WWOX	12
Developmental Disorder,Neurological Disease	Complex neurodevelopmental disorder	0.000177	0.00154			CNTNAP2,GRIN2B,NBEA,NRXN1,SETBP1	5
Cellular Function and Maintenance	Homeostasis of muscle cells	0.00018	0.00156			DMD,LARGE1,SGCZ	3
Cancer,Organismal Injury and Abnormalities,Reproductive System Disease	Malignant mixed Mullerian tumor in endometrium	0.000182	0.00158			AKAP6,CNTNAP2,DLG2,DLGAP2,ENOX1,MTUS2,NAV2,NBEA,NRXN1,PRKG1,PTPRD,PTPRT,ZNF536	13
Neurological Disease,Organismal Injury and Abnormalities,Psychological Disorders	Brain damage	0.000198	0.00171		0.277	CACNA1C,CACNA1D,DTNA,GABRG3,GRIK1,GRIN2B,MALAT1,MAPK10,SNAP25	9
Developmental Disorder,Hereditary Disorder,Organismal Injury and Abnormalities	Familial congenital malformation	0.000203	0.00175			CACNA1C,CACNA1D,CNTNAP2,CTNNA2,DMD,FRMD4A,GABRG3,GRIK1,GRIN2B,GRIP1,KAZN,KCNMA1,KCNQ3,LARGE1,MAGI2,NAV2,NRXN1,NTRK2,PLCB1,PLXNA4,PRKG1,ROBO2,SETBP1,SNAP25,TRIO,ZBTB16	26
Cell Morphology,Cell-To-Cell Signaling and Interaction,Nervous System Development and Function	Plasticity of synapse	0.00022	0.00189			CNTN4,CTNND2,FGF14,GRIK1,GRIN2B,NTRK2	6
Developmental Disorder,Neurological Disease	Syndromic neurodevelopmental disorder	0.000222	0.0019			CNTNAP2,FGF12,GRIN2B,GRM7,NAV2,NRG3,NRXN1,PLCB1,WWOX	9
Neurological Disease	Abnormality of peripheral nervous system	0.000224	0.00191			CACNA1D,CNTN4,ERBB4,MAPK10,NTRK2,NTRK3,PLXNA4,SNAP25	8
Neurological Disease,Organismal Injury and Abnormalities	Cluster headache	0.000226	0.00193			CACNA1C,CACNA1D,GRIK1,SNAP25	4
Organismal Survival	Neonatal death	0.000229	0.00195	Decreased	-3.293	AKAP6,CADPS,CELF2,CTNNA2,DNM3,GRIN2B,MAGI2,NLGN1,NRXN1,NTRK2,SNAP25	11
Cardiovascular System Development and Function,Organ Development,Organ Morphology	Contraction of heart	0.000232	0.00197			AKAP6,CACNA1C,CELF2,DMD,NTRK2,PRKG1,RPS6KA2	7
Cardiovascular System Development and Function,Organ Morphology,Organismal Development	Enlargement of heart ventricle	0.000238	0.00201			CACNA1C,CACNA1D,DMD,FGF12,KCND2,PLCB1,PRKG1	7
Cellular Development,Cellular Growth and Proliferation,Nervous System Development and Function,Tissue Development	Growth of axons	0.000238	0.00201		0.747	CELF2,DCLK1,LRRC4C,NTRK2,PLXNA4,SNAP25,TRIO	7
Molecular Transport	Transmembrane transport of K+	0.000241	0.00203			KCND2,KCNQ3,SLC24A2,SLC24A3	4
Cell-To-Cell Signaling and Interaction,Cellular Assembly and Organization,Cellular Function and Maintenance,Nervous System Development and Function,Tissue Development	Function of excitatory synapses	0.00025	0.00209			LRRTM4,NLGN1	2
Cell Morphology,Cellular Development,Cellular Growth and Proliferation,Nervous System Development and Function,Organismal Development,Tissue Development	Morphogenesis of astrocytes	0.00025	0.00209			NLGN1,NRXN1	2
Cell Death and Survival,Cell Morphology,Nervous System Development and Function,Neurological Disease,Tissue Morphology	Loss of vestibular ganglion neurons	0.00025	0.00209			NTRK2,NTRK3	2
Cell-To-Cell Signaling and Interaction,Nervous System Development and Function	Recognition of neurons	0.00025	0.00209			CNTNAP2,OPCML	2
Nervous System Development and Function,Neurological Disease,Organ Morphology,Organismal Development,Organismal Injury and Abnormalities	Abnormal morphology of corpus callosum	0.000274	0.00228			CNTNAP2,DCLK1,FRMD4A,NPAS3	4
Cell Morphology,Cell-To-Cell Signaling and Interaction,Cellular Assembly and Organization	Morphology of intercellular junctions	0.000282	0.00234			CACNA1D,DLGAP2,DMD,DTNA,ERBB4,TAFA2	6
Auditory Disease,Organismal Injury and Abnormalities	Abnormality of ear	0.000282	0.00234		-1.186	CACNA1D,DTNA,ERBB4,KCNMA1,NTRK2,NTRK3,PRKCE	7
Cell Morphology,Nervous System Development and Function,Neurological Disease,Tissue Morphology	Abnormal morphology of neurites	0.000289	0.00239			DCLK1,ERBB4,NTRK2,PCDH9,PLXNA4,ROBO2,TAFA2	7
Behavior,Organismal Functions	Walking	0.000291	0.0024			CACNA1C,DAB1,KCNMA1,OXR1	4
Cell Signaling,Molecular Transport,Vitamin and Mineral Metabolism	Transmembrane transport of Ca2+	0.000291	0.0024			CACNA1C,CACNA1D,SLC24A2,SLC24A3	4
Hereditary Disorder,Neurological Disease,Organismal Injury and Abnormalities	Autosomal dominant cerebellar ataxia	0.000296	0.00243			DAB1,FGF14,KCNMA1,PPP2R2B,RORA	5
Neurological Disease,Organismal Injury and Abnormalities	Headache	0.0003	0.00246			CACNA1C,CACNA1D,GABRG3,GRIK1,GRIN2B,SNAP25	6
Cancer,Organismal Injury and Abnormalities,Reproductive System Disease	Breast adenocarcinoma	0.000307	0.00251			ADGRB3,CACNA1C,CDH12,CSMD1,CTNNA2,DIP2C,DSCAML1,ERBB4,LRP1B,MALAT1,NAV3,NTRK2,NTRK3,PRKG1,ROBO2,SETBP1,TRIO	17
Cell Morphology	Abnormal morphology of plasma membrane	0.000309	0.00252			CACNA1D,DLGAP2,DMD,DTNA,PCDH9,TAFA2	6
Cancer,Organismal Injury and Abnormalities,Respiratory Disease	Advanced lung carcinoma	0.000309	0.00252			ERBB4,GRIN2B,KCNMA1,MALAT1,NTRK2,NTRK3	6
Cardiovascular Disease,Cardiovascular System Development and Function,Organ Morphology,Organismal Development,Organismal Injury and Abnormalities	Ventricular hypertrophy	0.000318	0.00259			CACNA1C,CACNA1D,FGF12,KCND2,PLCB1,PRKG1	6
Cellular Assembly and Organization,Cellular Function and Maintenance,Nervous System Development and Function,Tissue Morphology	Quantity of neurites	0.000321	0.0026		1.98	GRIP1,MAPK10,NTRK3,PLXNA4,PRKG1	5
Cell Morphology,Cellular Assembly and Organization,Cellular Function and Maintenance	Transmembrane potential of cellular membrane	0.000333	0.00269			ASIC2,DMD,DPP6,GRIK1,KCNMA1	5
Cell Morphology,Cellular Assembly and Organization,Cellular Development,Cellular Function and Maintenance,Cellular Growth and Proliferation,Nervous System Development and Function,Organismal Development,Tissue Development	Formation of dendrites	0.000333	0.00269			ADGRB3,CTNNA2,DAB1,DCLK1,IL1RAPL1,NTRK2,PRKG1	7
Cancer,Dermatological Diseases and Conditions,Organismal Injury and Abnormalities	Skin appendage neoplasm	0.000335	0.00269			ERBB4,NTRK2,NTRK3	3
Cellular Development,Tissue Development	Differentiation of cerebral cortex cells	0.000335	0.00269			IL1RAPL1,LRRTM4,NRXN1	3
Neurological Disease,Organismal Injury and Abnormalities	Early onset generalized epilepsy	0.000347	0.00278			FGF12,GRIN2B,NBEA,PLCB1,WWOX	5
Auditory Disease,Organismal Injury and Abnormalities	Abnormality of inner ear	0.000347	0.00278			CACNA1D,DTNA,ERBB4,KCNMA1,NTRK2,NTRK3	6
Cancer,Dermatological Diseases and Conditions,Organismal Injury and Abnormalities	Cylindroma	0.000373	0.00295			NTRK2,NTRK3	2
Cell Signaling	Transmembrane receptor protein tyrosine phosphatase signaling pathway	0.000373	0.00295			PTPRD,TRIO	2
Auditory and Vestibular System Development and Function,Auditory Disease,Nervous System Development and Function,Neurological Disease,Organ Morphology,Organismal Development,Organismal Injury and Abnormalities	Abnormal morphology of small spiral ganglion	0.000373	0.00295			NTRK2,NTRK3	2
Cell-To-Cell Signaling and Interaction,Nervous System Development and Function	Synaptic transmission of hippocampal CA1 region	0.000374	0.00295			CNTNAP2,GRIN2B,SYN2	3
Cardiovascular Disease	Systolic hypertension	0.000374	0.00295			CACNA1C,CACNA1D,FGF12	3
Cellular Function and Maintenance,Molecular Transport	Calcium triggered exocytosis	0.000374	0.00295			CACNA1C,SNAP25,SYN2	3
Cell-To-Cell Signaling and Interaction,Cellular Assembly and Organization	Cell-cell adhesion	0.000387	0.00305			CDH13,CNTN4,DSCAML1,IL1RAPL1,MAGI1,NLGN1,NRXN1,NRXN3,PLCB1,TENM2	10
Neurological Disease,Organismal Injury and Abnormalities	Encephalopathy with early-onset epilepsy	0.000389	0.00306			FGF12,GRIN2B,KCNQ3,PLCB1,WWOX	5
Developmental Disorder,Neurological Disease,Organismal Injury and Abnormalities	Neuronal migration disorder	0.000391	0.00306			CNTNAP2,CTNNA2,LARGE1,NRXN1	4
Cell Morphology,Cell-To-Cell Signaling and Interaction,Cellular Assembly and Organization,Nervous System Development and Function,Tissue Morphology	Morphology of synapse	0.000404	0.00315			CACNA1D,DLGAP2,DTNA,ERBB4,TAFA2	5
Cell Morphology,Cellular Function and Maintenance,Nervous System Development and Function,Tissue Morphology	Length of neurites	0.000404	0.00315			GRIP1,MAPK10,NTRK2,TENM4,TRIO	5
Cell Signaling,Molecular Transport,Vitamin and Mineral Metabolism	Translocation of Ca2+	0.000415	0.00318			CACNA1C,GRIK1,GRIN2B	3
Cancer,Organismal Injury and Abnormalities,Tumor Morphology	Progressive large-cell carcinoma	0.000415	0.00318			ERBB4,NTRK2,NTRK3	3
Cancer,Organismal Injury and Abnormalities,Respiratory Disease	Asymptomatic stage stage IV lung squamous cell carcinoma	0.000415	0.00318			ERBB4,NTRK2,NTRK3	3
Cancer,Organismal Injury and Abnormalities,Respiratory Disease	Asymptomatic stage metastatic large cell lung carcinoma	0.000415	0.00318			ERBB4,NTRK2,NTRK3	3
Cancer,Organismal Injury and Abnormalities,Respiratory Disease	Asymptomatic stage metastatic lung adenocarcinoma	0.000415	0.00318			ERBB4,NTRK2,NTRK3	3
Cancer,Organismal Injury and Abnormalities,Respiratory Disease	Symptomatic stage metastatic lung adenocarcinoma	0.000415	0.00318			ERBB4,NTRK2,NTRK3	3
Nervous System Development and Function,Neurological Disease	Abnormal morphology of facial nerve	0.000415	0.00318			ERBB4,NTRK2,PLXNA4	3
Cancer,Organismal Injury and Abnormalities,Respiratory Disease	Symptomatic stage stage IV lung squamous cell carcinoma	0.000415	0.00318			ERBB4,NTRK2,NTRK3	3
Cancer,Organismal Injury and Abnormalities,Respiratory Disease	Symptomatic stage metastatic large cell lung carcinoma	0.000415	0.00318			ERBB4,NTRK2,NTRK3	3
Developmental Disorder,Neurological Disease,Organismal Injury and Abnormalities	Intellectual disability and neurologic features	0.000436	0.00334			GRM7,NBEA,RORA,SOX6	4
Molecular Transport	Transmembrane transport of cation	0.000448	0.00341			CACNA1C,CACNA1D,KCND2,KCNQ3,SLC24A2,SLC24A3	6
Developmental Disorder,Neurological Disease,Psychological Disorders	Behavioral deficit	0.000448	0.00341	Decreased	-2.19	CNTNAP2,ERBB4,GRIN2B,NPAS3,PCDH9,PLCB1,SOX6	7
Cardiovascular Disease,Organismal Injury and Abnormalities,Reproductive System Disease	Maternal hypertension	0.000456	0.00346			CACNA1C,CACNA1D,CDH13,DLG2,LRP1B,MALAT1,NLGN1,NRG3,NTRK3,PTPRD,SLC24A2,ZBTB16	12
Gastrointestinal Disease,Hepatic System Disease,Organismal Injury and Abnormalities	Hepatocellular dysplasia	0.00046	0.00349			KAZN,NTRK2,TRIO	3
Cellular Development,Cellular Growth and Proliferation,Nervous System Development and Function,Tissue Development	Development of central nervous system cells	0.000467	0.00354		1.172	ERBB4,IL1RAPL1,NLGN1,NRXN1,NTRK2	5
Developmental Disorder,Neurological Disease,Organismal Injury and Abnormalities	Neurodevelopmental disorder with seizures	0.000484	0.00366			FGF12,GRIN2B,GRM7,PLCB1,WWOX	5
Cardiovascular Disease,Organismal Injury and Abnormalities,Skeletal and Muscular Disorders	Primary cardiomyopathy	0.000489	0.00369			CACNA1C,DMD,DPP6,DTNA,KAZN,NTRK2,TRIO	7
Auditory and Vestibular System Development and Function,Nervous System Development and Function	Hearing	0.000499	0.00373			ASIC2,CACNA1D,GRM7,KCNMA1,NAV2,SRRM4	6
Neurological Disease,Organismal Injury and Abnormalities	Infantile epilepsy	0.000502	0.00373			FGF12,GRIN2B,KCNQ3,PLCB1,WWOX	5
Cancer,Hematological Disease,Immunological Disease,Organismal Injury and Abnormalities	Diffuse small-cell lymphoma	0.000506	0.00373			CADPS,CNTN4,CNTNAP5,CTNNA2,DMD,ERBB4,LRP1B,MDGA2,NAV3,NPAS3,NRXN1,PTPRD,ROBO2	13
Cell-To-Cell Signaling and Interaction,Nervous System Development and Function	Synaptic transmission of pyramidal neurons	0.000507	0.00373			DMD,GRIN2B,SNAP25	3
Gastrointestinal Disease,Inflammatory Disease	Inflammatory Bowel Disease	0.000519	0.00373			DPP6,GABRG3,GRIN2B,KAZN,LRP1B,NPAS3,NTRK2,PPP2R2B,PTPRT,TENM4,TRIO	11
Cancer,Organismal Injury and Abnormalities	Metastatic NTRK1 fusion positive solid tumor	0.000521	0.00373			NTRK2,NTRK3	2
Cell Death and Survival,Cell Morphology,Nervous System Development and Function,Neurological Disease,Tissue Morphology	Loss of trigeminal ganglion neurons	0.000521	0.00373			NTRK2,NTRK3	2
Cardiovascular Disease,Hematological Disease,Hereditary Disorder,Metabolic Disease,Organismal Injury and Abnormalities	Primary hyperlipoproteinemia type III	0.000521	0.00373			CACNA1C,CACNA1D	2
Cancer,Organismal Injury and Abnormalities,Tumor Morphology	Progressed NTRK3 fusion positive solid tumor	0.000521	0.00373			NTRK2,NTRK3	2
Cell Death and Survival	Apoptosis of medium spiny neurons	0.000521	0.00373			GRIN2B,NTRK2	2
Neurological Disease	Paroxysmal dyskinesia	0.000521	0.00373			FGF14,KCNMA1	2
Cancer,Organismal Injury and Abnormalities,Tumor Morphology	Progressed NTRK2 fusion positive solid tumor	0.000521	0.00373			NTRK2,NTRK3	2
Cancer,Organismal Injury and Abnormalities,Tumor Morphology	Progressed NTRK1 fusion positive solid tumor	0.000521	0.00373			NTRK2,NTRK3	2
Cancer,Organismal Injury and Abnormalities	Metastatic NTRK3 fusion positive solid tumor	0.000521	0.00373			NTRK2,NTRK3	2
Cancer,Organismal Injury and Abnormalities	Metastatic NTRK2 fusion positive solid tumor	0.000521	0.00373			NTRK2,NTRK3	2
Cancer,Organismal Injury and Abnormalities,Tumor Morphology	Progressive TrkC mutation positive solid tumor	0.000521	0.00373			NTRK2,NTRK3	2
Cancer,Organismal Injury and Abnormalities,Tumor Morphology	Progressive TrkA mutation positive solid tumor	0.000521	0.00373			NTRK2,NTRK3	2
Cancer,Organismal Injury and Abnormalities,Tumor Morphology	Progressive TrkB mutation positive solid tumor	0.000521	0.00373			NTRK2,NTRK3	2
Cell Death and Survival,Cell Morphology,Nervous System Development and Function,Neurological Disease,Tissue Morphology	Loss of nodose ganglion neurons	0.000521	0.00373			NTRK2,NTRK3	2
Cancer,Endocrine System Disorders,Organismal Injury and Abnormalities	Persistent advanced papillary thyroid carcinoma	0.000521	0.00373			NTRK2,NTRK3	2
Cancer,Organismal Injury and Abnormalities,Reproductive System Disease	Recurrent advanced endometrial carcinoma	0.000521	0.00373			NTRK2,NTRK3	2
Cardiovascular Disease	Rs2540923A positive salt sensitive essential hypertension	0.000521	0.00373			CACNA1C,CACNA1D	2

## Sheet: b. IPA_Disease_glutamatergic
Categories (Glutamatergic neurons)	Diseases or Functions Annotation	p-value	B-H p-value	Predicted Activation State	Activation z-score	Molecules	# Molecules
Cancer,Dermatological Diseases and Conditions,Organismal Injury and Abnormalities	Skin carcinoma	2.22e-66	1.37e-62			ADAMTSL1,ADGRB3,AFF3,AGBL4,AKAP6,AMPH,ANK2,ANK3,ANKS1B,ARHGAP26,ARHGEF7,ARPP21,ASTN1,ATP2B2,ATRNL1,ATXN1,BRINP1,CABP1,CACNA1B,CACNA1C,CACNA1D,CACNA1E,CADM2,CADPS,CADPS2,CCSER1,CDH18,CHN1,CLSTN2,CNTN4,CNTN5,CNTNAP2,CNTNAP5,COBL,COL19A1,CSMD1,CSMD2,CTNNA2,CTNND2,DCC,DCLK1,DGKB,DGKI,DIP2C,DLC1,DLG2,DLGAP1,DLGAP2,DMD,DOCK3,DOCK4,DPP10,DPP6,DSCAM,DSCAML1,ELMO1,ENOX1,ERC2,ESRRG,EXT1,FAM155A,FGF12,FGF14…	204
Cancer,Dermatological Diseases and Conditions,Organismal Injury and Abnormalities	Basal cell carcinoma	1.12e-58	3.45e-55			ADAMTSL1,ADGRB3,AFF3,AGBL4,AKAP6,AMPH,ANK2,ANKS1B,ARHGAP26,ARHGEF7,ARPP21,ASTN1,ATP2B2,ATRNL1,ATXN1,BRINP1,CABP1,CACNA1B,CACNA1C,CACNA1D,CACNA1E,CADM2,CADPS2,CCSER1,CDH18,CHN1,CLSTN2,CNTN4,CNTNAP2,CNTNAP5,COL19A1,CSMD1,CSMD2,CTNNA2,CTNND2,DCC,DCLK1,DGKB,DGKI,DIP2C,DLC1,DLG2,DMD,DOCK3,DOCK4,DPP10,DSCAM,DSCAML1,ENOX1,ERC2,ESRRG,EXT1,FAM155A,FGF12,FGF14,FMN2,FOXP2,FRAS1,FRMD4A,FRMPD4,GABRB2,GABRB3,G…	184
Cancer,Dermatological Diseases and Conditions,Organismal Injury and Abnormalities	Skin squamous cell carcinoma	3.24e-55	6.68e-52			ADAMTSL1,ADGRB3,AFF3,AKAP6,ANK3,ANKS1B,ASTN1,ATXN1,BRINP1,CACNA1C,CACNA1D,CACNA1E,CADM2,CADPS,CADPS2,CCSER1,CDH18,CNTN5,CNTNAP2,CNTNAP5,COBL,COL19A1,CSMD1,CSMD2,CTNNA2,CTNND2,DCC,DCLK1,DGKI,DIP2C,DLC1,DLG2,DLGAP1,DLGAP2,DOCK4,DPP10,DPP6,DSCAM,DSCAML1,ELMO1,ENOX1,FUT9,GABRB3,GPM6A,GRIN2B,HECW1,HIVEP3,JAZF1,KALRN,KCNB2,KCND2,KCNMA1,KCNQ3,KHDRBS2,KSR2,LRFN2,LRP1B,LRRC4C,LRRTM4,MAGI2,MAPK10,MAST4,MDG…	101
Cancer,Dermatological Diseases and Conditions,Organismal Injury and Abnormalities	Cutaneous melanoma	9e-52	1.39e-48			ADAMTSL1,ADGRB3,AEBP2,AFF3,AGAP1,AGBL4,AK5,AKAP6,AMPH,ANK2,ANK3,ANKS1B,ARHGAP26,ARHGEF7,ARPP21,ASIC2,ASTN1,ASTN2,ATP2B2,ATRNL1,ATXN1,BMPER,BRINP1,CABP1,CACNA1B,CACNA1C,CACNA1D,CACNA1E,CACNA2D3,CACNB4,CADM2,CADPS,CADPS2,CBLN2,CCSER1,CDH13,CDH18,CDK14,CHN1,CLSTN2,CNTN1,CNTN4,CNTN5,CNTNAP2,CNTNAP5,COBL,COL19A1,CSMD1,CSMD2,CTNNA2,CTNND2,DCC,DCLK1,DGKB,DGKI,DIP2C,DLC1,DLG2,DLGAP1,DLGAP2,DMD,DOCK3,DOCK…	277
Cancer,Gastrointestinal Disease,Organismal Injury and Abnormalities	Hepatobiliary carcinoma	1.18e-51	1.46e-48			ADAMTSL1,ADCY2,ADGRB3,AFF3,AGAP1,AGBL4,AKAP6,AMPH,ANK2,ANK3,ANKS1B,ARHGEF7,ASTN1,ASTN2,ATP2B2,ATXN1,BRINP1,CABP1,CACNA1B,CACNA1C,CACNA1D,CACNA1E,CACNA2D3,CACNB4,CADM2,CADPS,CADPS2,CAMK2A,CBLN2,CCDC3,CCSER1,CDH13,CDK14,CELF2,CHN1,CLSTN2,CNTN1,CNTN5,CNTNAP2,CNTNAP5,COBL,COL19A1,CSMD1,CSMD2,CTNNA2,CTNND2,DCC,DCLK1,DGKI,DIP2C,DLC1,DLGAP1,DLGAP2,DMD,DOCK3,DOCK4,DPP10,DPP6,DSCAM,DSCAML1,EFNA5,ELMO1,ENO…	224
Cancer,Organismal Injury and Abnormalities,Reproductive System Disease	Female genital tract adenocarcinoma	1.48e-51	1.52e-48			ADAMTSL1,ADCY2,ADGRB3,AFF3,AGAP1,AGBL4,AK5,AKAP6,AMPH,ANK2,ANK3,ANKS1B,ARHGAP26,ARL15,ARPP21,ASIC2,ASTN1,ASTN2,ATP2B2,ATRNL1,BMPER,BRINP1,CABP1,CACNA1B,CACNA1C,CACNA1D,CACNA1E,CACNA2D3,CACNB4,CADPS,CADPS2,CALM1 (includes others),CDH13,CDH18,CERS6,CNTN1,CNTN4,CNTN5,CNTNAP2,CNTNAP5,COBL,COL19A1,CSMD1,CTNNA2,CTNND2,DCC,DCLK1,DGKB,DGKI,DIP2C,DLG2,DLGAP1,DLGAP2,DMD,DOCK3,DOCK4,DPP10,DPP6,DSCAM,DSCAML1…	228
Cancer,Organismal Injury and Abnormalities	Endometrioid carcinoma	1.25e-50	1.11e-47			ADAMTSL1,ADCY2,ADGRB3,AFF3,AGAP1,AGBL4,AK5,AKAP6,AMPH,ANK2,ANK3,ANKS1B,ARHGAP26,ARL15,ARPP21,ASIC2,ASTN1,ASTN2,ATP2B2,ATRNL1,BMPER,BRINP1,CABP1,CACNA1B,CACNA1C,CACNA1D,CACNA1E,CACNA2D3,CACNB4,CADPS,CADPS2,CALM1 (includes others),CDH18,CERS6,CNTN1,CNTN4,CNTN5,CNTNAP2,CNTNAP5,COBL,COL19A1,CSMD1,CTNNA2,CTNND2,DCC,DCLK1,DGKB,DGKI,DIP2C,DLG2,DLGAP1,DLGAP2,DMD,DOCK3,DOCK4,DPP10,DPP6,DSCAM,DSCAML1,ELMO1…	217
Cancer,Organismal Injury and Abnormalities	Genitourinary adenocarcinoma	1.51e-50	1.17e-47			ADAMTSL1,ADCY2,ADGRB3,AEBP2,AFF3,AGAP1,AGBL4,AK5,AKAP6,AMPH,ANK2,ANK3,ANKS1B,ARHGAP26,ARHGEF7,ARL15,ARPP21,ASIC2,ASTN1,ASTN2,ATP2B2,ATRNL1,ATXN1,BMPER,BRINP1,CABP1,CACNA1B,CACNA1C,CACNA1D,CACNA1E,CACNA2D3,CACNB4,CADM2,CADPS,CADPS2,CALM1 (includes others),CCSER1,CDH13,CDH18,CELF2,CERS6,CLSTN2,CNTN1,CNTN4,CNTN5,CNTNAP2,CNTNAP5,COBL,COL19A1,CSMD1,CTNNA2,CTNND2,DCC,DCLK1,DGKB,DGKI,DIP2C,DLC1,DLG2,DLG…	265
Cancer,Gastrointestinal Disease,Organismal Injury and Abnormalities	Hepato-pancreato-biliary cancer	3.56e-50	2.26e-47		-1.342	ADAMTSL1,ADCY2,ADGRB3,AFF3,AGAP1,AGBL4,AKAP6,AMPH,ANK2,ANK3,ANKS1B,ARHGEF7,ASTN1,ASTN2,ATP2B2,ATRNL1,ATXN1,BRINP1,CABP1,CACNA1B,CACNA1C,CACNA1D,CACNA1E,CACNA2D3,CACNB4,CADM2,CADPS,CADPS2,CAMK2A,CBLN2,CCDC3,CCSER1,CDH13,CDH18,CDK14,CELF2,CERS6,CHN1,CLSTN2,CNTN1,CNTN5,CNTNAP2,CNTNAP5,COBL,COL19A1,CSMD1,CSMD2,CTNNA2,CTNND2,DCC,DCLK1,DGKB,DGKI,DIP2C,DLC1,DLGAP1,DLGAP2,DMD,DOCK3,DOCK4,DPP10,DPP6,DSCAM…	248
Cancer,Organismal Injury and Abnormalities,Reproductive System Disease	Endometrial carcinoma	3.65e-50	2.26e-47			ADAMTSL1,ADCY2,ADGRB3,AFF3,AGAP1,AGBL4,AK5,AKAP6,AMPH,ANK2,ANK3,ANKS1B,ARHGAP26,ARL15,ARPP21,ASIC2,ASTN1,ASTN2,ATP2B2,ATRNL1,BMPER,BRINP1,CABP1,CACNA1B,CACNA1C,CACNA1D,CACNA1E,CACNA2D3,CACNB4,CADPS,CADPS2,CALM1 (includes others),CDH13,CDH18,CERS6,CNTN1,CNTN4,CNTN5,CNTNAP2,CNTNAP5,COBL,COL19A1,CSMD1,CTNNA2,CTNND2,DCC,DCLK1,DGKB,DGKI,DIP2C,DLG2,DLGAP1,DLGAP2,DMD,DOCK3,DOCK4,DPP10,DPP6,DSCAM,DSCAML1…	208
Cancer,Organismal Injury and Abnormalities,Reproductive System Disease	Uterine endometrioid carcinoma	4.91e-50	2.76e-47			ADAMTSL1,ADCY2,ADGRB3,AFF3,AGAP1,AGBL4,AK5,AKAP6,AMPH,ANK2,ANK3,ANKS1B,ARHGAP26,ARL15,ARPP21,ASIC2,ASTN1,ASTN2,ATP2B2,ATRNL1,BMPER,BRINP1,CABP1,CACNA1B,CACNA1C,CACNA1D,CACNA1E,CACNA2D3,CACNB4,CADPS,CADPS2,CALM1 (includes others),CDH18,CERS6,CNTN1,CNTN4,CNTN5,CNTNAP2,CNTNAP5,COBL,COL19A1,CSMD1,CTNNA2,CTNND2,DCC,DCLK1,DGKB,DGKI,DIP2C,DLG2,DLGAP1,DLGAP2,DMD,DOCK3,DOCK4,DPP10,DPP6,DSCAM,DSCAML1,ELMO1…	206
Cancer,Organismal Injury and Abnormalities,Reproductive System Disease	Endometrioid endometrial adenocarcinoma	1.16e-49	6e-47			ADAMTSL1,ADCY2,ADGRB3,AFF3,AGAP1,AGBL4,AK5,AKAP6,AMPH,ANK2,ANK3,ANKS1B,ARHGAP26,ARL15,ARPP21,ASIC2,ASTN1,ASTN2,ATP2B2,ATRNL1,BMPER,BRINP1,CABP1,CACNA1B,CACNA1C,CACNA1D,CACNA1E,CACNA2D3,CACNB4,CADPS,CADPS2,CALM1 (includes others),CDH18,CERS6,CNTN1,CNTN4,CNTN5,CNTNAP2,CNTNAP5,COBL,COL19A1,CSMD1,CTNNA2,CTNND2,DCC,DCLK1,DGKB,DGKI,DIP2C,DLG2,DLGAP1,DLGAP2,DMD,DOCK3,DOCK4,DPP10,DPP6,DSCAM,DSCAML1,ELMO1…	205
Cancer,Gastrointestinal Disease,Hepatic System Disease,Organismal Injury and Abnormalities	Liver carcinoma	1.4e-49	6.68e-47			ADAMTSL1,ADCY2,ADGRB3,AFF3,AGAP1,AGBL4,AKAP6,AMPH,ANK2,ANK3,ANKS1B,ARHGEF7,ASTN1,ASTN2,ATP2B2,ATXN1,BRINP1,CABP1,CACNA1B,CACNA1C,CACNA1D,CACNA1E,CACNA2D3,CACNB4,CADM2,CADPS,CADPS2,CAMK2A,CBLN2,CCDC3,CCSER1,CDH13,CDK14,CELF2,CLSTN2,CNTN1,CNTN5,CNTNAP2,CNTNAP5,COBL,COL19A1,CSMD1,CSMD2,CTNNA2,CTNND2,DCC,DCLK1,DGKI,DIP2C,DLC1,DLGAP1,DLGAP2,DMD,DOCK4,DPP10,DPP6,DSCAM,DSCAML1,EFNA5,ELMO1,ENOX1,ERC2,ESR…	215
Cancer,Organismal Injury and Abnormalities,Reproductive System Disease	Endometrial cancer	2.59e-49	1.04e-46			ADAMTSL1,ADCY2,ADGRB3,AFF3,AGAP1,AGBL4,AK5,AKAP6,AMPH,ANK2,ANK3,ANKS1B,ARHGAP26,ARL15,ARPP21,ASIC2,ASTN1,ASTN2,ATP2B2,ATRNL1,BMPER,BRINP1,CABP1,CACNA1B,CACNA1C,CACNA1D,CACNA1E,CACNA2D3,CACNB4,CADPS,CADPS2,CALM1 (includes others),CDH13,CDH18,CERS6,CNTN1,CNTN4,CNTN5,CNTNAP2,CNTNAP5,COBL,COL19A1,CSMD1,CTNNA2,CTNND2,DCC,DCLK1,DGKB,DGKI,DIP2C,DLG2,DLGAP1,DLGAP2,DMD,DOCK3,DOCK4,DPP10,DPP6,DSCAM,DSCAML1…	216
Cancer,Organismal Injury and Abnormalities	Malignant soft tissue neoplasm	2.61e-49	1.04e-46			ADAMTSL1,ADGRB3,AEBP2,AFF3,AGAP1,AGBL4,AK5,AKAP6,AMPH,ANK2,ANK3,ANKS1B,ARHGAP26,ARHGEF7,ARPP21,ASIC2,ASTN1,ASTN2,ATP2B2,ATRNL1,ATXN1,BMPER,BRINP1,CABP1,CACNA1B,CACNA1C,CACNA1D,CACNA1E,CACNA2D3,CACNB4,CADM2,CADPS,CADPS2,CBLN2,CCSER1,CDH13,CDH18,CDK14,CHN1,CLSTN2,CNTN1,CNTN4,CNTN5,CNTNAP2,CNTNAP5,COBL,COL19A1,CSMD1,CSMD2,CTNNA2,CTNND2,DCC,DCLK1,DGKB,DGKI,DIP2C,DLC1,DLG2,DLGAP1,DLGAP2,DMD,DOCK3,DOCK…	279
Cancer,Organismal Injury and Abnormalities	Connective or soft tissue tumor	2.69e-49	1.04e-46		-0.849	ADAMTSL1,ADGRB3,AEBP2,AFF3,AGAP1,AGBL4,AK5,AKAP6,AMPH,ANK2,ANK3,ANKS1B,ARHGAP26,ARHGEF7,ARPP21,ASIC2,ASTN1,ASTN2,ATP2B2,ATRNL1,ATXN1,BMPER,BRINP1,CABP1,CACNA1B,CACNA1C,CACNA1D,CACNA1E,CACNA2D3,CACNB4,CADM2,CADPS,CADPS2,CBLN2,CCSER1,CDH13,CDH18,CDK14,CHN1,CLSTN2,CNTN1,CNTN4,CNTN5,CNTNAP2,CNTNAP5,COBL,COL19A1,CSMD1,CSMD2,CTNNA2,CTNND2,DCC,DCLK1,DGKB,DGKI,DIP2C,DLC1,DLG2,DLGAP1,DLGAP2,DMD,DOCK3,DOCK…	282
Cancer,Organismal Injury and Abnormalities	Pelvic adenocarcinoma	2.9e-49	1.06e-46			ADAMTSL1,ADCY2,ADGRB3,AFF3,AGAP1,AGBL4,AK5,AKAP6,AMPH,ANK2,ANK3,ANKS1B,ARHGAP26,ARL15,ARPP21,ASIC2,ASTN1,ASTN2,ATP2B2,ATRNL1,ATXN1,BMPER,BRINP1,CABP1,CACNA1B,CACNA1C,CACNA1D,CACNA1E,CACNA2D3,CACNB4,CADPS,CADPS2,CALM1 (includes others),CDH13,CDH18,CELF2,CERS6,CLSTN2,CNTN1,CNTN4,CNTN5,CNTNAP2,CNTNAP5,COBL,COL19A1,CSMD1,CTNNA2,CTNND2,DCC,DCLK1,DGKB,DGKI,DIP2C,DLC1,DLG2,DLGAP1,DLGAP2,DMD,DOCK3,DOCK4,…	255
Cancer,Gastrointestinal Disease,Hepatic System Disease,Organismal Injury and Abnormalities	Hepatobiliary system cancer	3.79e-49	1.3e-46			ADAMTSL1,ADCY2,ADGRB3,AFF3,AGAP1,AGBL4,AKAP6,AMPH,ANK2,ANK3,ANKS1B,ARHGEF7,ASTN1,ASTN2,ATP2B2,ATXN1,BRINP1,CABP1,CACNA1B,CACNA1C,CACNA1D,CACNA1E,CACNA2D3,CACNB4,CADM2,CADPS,CADPS2,CAMK2A,CBLN2,CCDC3,CCSER1,CDH13,CDK14,CELF2,CHN1,CLSTN2,CNTN1,CNTN5,CNTNAP2,CNTNAP5,COBL,COL19A1,CSMD1,CSMD2,CTNNA2,CTNND2,DCC,DCLK1,DGKI,DIP2C,DLC1,DLGAP1,DLGAP2,DMD,DOCK3,DOCK4,DPP10,DPP6,DSCAM,DSCAML1,EFNA5,ELMO1,ENO…	224
Cancer,Gastrointestinal Disease,Organismal Injury and Abnormalities	Gastro-esophageal carcinoma	7.27e-49	2.37e-46			ADAMTSL1,ADCY2,ADGRB3,AFF3,AGAP1,AGBL4,AKAP6,AMPH,ANK2,ANK3,ANKS1B,ARHGAP26,ARHGEF7,ASIC2,ASTN2,ATP2B2,ATRNL1,ATXN1,BMPER,BRINP1,CACNA1B,CACNA1C,CACNA1D,CACNA1E,CACNA2D3,CADPS,CADPS2,CALM1 (includes others),CCSER1,CDH18,CELF2,CNTN1,CNTN4,CNTN5,CNTNAP2,CNTNAP5,COBL,COL19A1,CSMD1,CSMD2,CTNNA2,CTNND2,DCC,DCLK1,DGKB,DGKI,DLC1,DLG2,DLGAP1,DLGAP2,DMD,DOCK3,DOCK4,DPP10,DPP6,DSCAM,DSCAML1,ELMO1,ESRRG,EXT…	200
Cancer,Organismal Injury and Abnormalities	Malignant connective or soft tissue neoplasm	1.05e-48	3.26e-46			ADAMTSL1,ADGRB3,AEBP2,AFF3,AGAP1,AGBL4,AK5,AKAP6,AMPH,ANK2,ANK3,ANKS1B,ARHGAP26,ARHGEF7,ARPP21,ASIC2,ASTN1,ASTN2,ATP2B2,ATRNL1,ATXN1,BMPER,BRINP1,CABP1,CACNA1B,CACNA1C,CACNA1D,CACNA1E,CACNA2D3,CACNB4,CADM2,CADPS,CADPS2,CBLN2,CCSER1,CDH13,CDH18,CDK14,CHN1,CLSTN2,CNTN1,CNTN4,CNTN5,CNTNAP2,CNTNAP5,COBL,COL19A1,CSMD1,CSMD2,CTNNA2,CTNND2,DCC,DCLK1,DGKB,DGKI,DIP2C,DLC1,DLG2,DLGAP1,DLGAP2,DMD,DOCK3,DOCK…	280
Dermatological Diseases and Conditions,Organismal Injury and Abnormalities	Skin lesion	2.87e-48	8.46e-46		-1.432	ADAMTSL1,ADGRB3,AEBP2,AFF3,AGAP1,AGBL4,AK5,AKAP6,AMPH,ANK2,ANK3,ANKS1B,ARHGAP26,ARHGEF7,ARPP21,ASIC2,ASTN1,ASTN2,ATP2B2,ATRNL1,ATXN1,BMPER,BRINP1,CABP1,CACNA1B,CACNA1C,CACNA1D,CACNA1E,CACNA2D3,CACNB4,CADM2,CADPS,CADPS2,CBLN2,CCSER1,CDH13,CDH18,CDK14,CHN1,CLSTN2,CNTN1,CNTN4,CNTN5,CNTNAP2,CNTNAP5,COBL,COL19A1,CSMD1,CSMD2,CTNNA2,CTNND2,DCC,DCLK1,DGKB,DGKI,DIP2C,DLC1,DLG2,DLGAP1,DLGAP2,DMD,DOCK3,DOCK…	283
Cancer,Dermatological Diseases and Conditions,Organismal Injury and Abnormalities	Skin cancer	4.78e-48	1.34e-45			ADAMTSL1,ADGRB3,AEBP2,AFF3,AGAP1,AGBL4,AK5,AKAP6,AMPH,ANK2,ANK3,ANKS1B,ARHGAP26,ARHGEF7,ARPP21,ASIC2,ASTN1,ASTN2,ATP2B2,ATRNL1,ATXN1,BMPER,BRINP1,CABP1,CACNA1B,CACNA1C,CACNA1D,CACNA1E,CACNA2D3,CACNB4,CADM2,CADPS,CADPS2,CBLN2,CCSER1,CDH13,CDH18,CDK14,CHN1,CLSTN2,CNTN1,CNTN4,CNTN5,CNTNAP2,CNTNAP5,COBL,COL19A1,CSMD1,CSMD2,CTNNA2,CTNND2,DCC,DCLK1,DGKB,DGKI,DIP2C,DLC1,DLG2,DLGAP1,DLGAP2,DMD,DOCK3,DOCK…	282
Cancer,Gastrointestinal Disease,Hepatic System Disease,Organismal Injury and Abnormalities	Liver cancer	9.63e-48	2.59e-45			ADAMTSL1,ADCY2,ADGRB3,AFF3,AGAP1,AGBL4,AKAP6,AMPH,ANK2,ANK3,ANKS1B,ARHGEF7,ASTN1,ASTN2,ATP2B2,ATXN1,BRINP1,CABP1,CACNA1B,CACNA1C,CACNA1D,CACNA1E,CACNA2D3,CACNB4,CADM2,CADPS,CADPS2,CAMK2A,CBLN2,CCDC3,CCSER1,CDH13,CDK14,CELF2,CLSTN2,CNTN1,CNTN5,CNTNAP2,CNTNAP5,COBL,COL19A1,CSMD1,CSMD2,CTNNA2,CTNND2,DCC,DCLK1,DGKI,DIP2C,DLC1,DLGAP1,DLGAP2,DMD,DOCK4,DPP10,DPP6,DSCAM,DSCAML1,EFNA5,ELMO1,ENOX1,ERC2,ESR…	216
Cancer,Gastrointestinal Disease,Organismal Injury and Abnormalities	Gastroesophageal cancer	5.55e-47	1.43e-44			ADAMTSL1,ADCY2,ADGRB3,AFF3,AGAP1,AGBL4,AKAP6,AMPH,ANK2,ANK3,ANKS1B,ARHGAP26,ARHGEF7,ASIC2,ASTN2,ATP2B2,ATRNL1,ATXN1,BMPER,BRINP1,CACNA1B,CACNA1C,CACNA1D,CACNA1E,CACNA2D3,CADPS,CADPS2,CALM1 (includes others),CCSER1,CDH18,CELF2,CNTN1,CNTN4,CNTN5,CNTNAP2,CNTNAP5,COBL,COL19A1,CSMD1,CSMD2,CTNNA2,CTNND2,DCC,DCLK1,DGKB,DGKI,DLC1,DLG2,DLGAP1,DLGAP2,DMD,DOCK3,DOCK4,DPP10,DPP6,DSCAM,DSCAML1,ELMO1,ESRRG,EXT…	201
Cancer,Organismal Injury and Abnormalities	Extrapulmonary squamous cell carcinoma	9.43e-47	2.33e-44			ADAMTSL1,ADGRB3,AFF3,AGAP1,AK5,AKAP6,AMPH,ANK2,ANK3,ANKS1B,ARHGAP26,ARPP21,ASTN1,ATRNL1,ATXN1,BRINP1,CACNA1B,CACNA1C,CACNA1D,CACNA1E,CADM2,CADPS,CADPS2,CCSER1,CDH13,CDH18,CELF2,CHN1,CNTN1,CNTN4,CNTN5,CNTNAP2,CNTNAP5,COBL,COL19A1,CSMD1,CSMD2,CTNNA2,CTNND2,DCC,DCLK1,DGKI,DIP2C,DLC1,DLG2,DLGAP1,DLGAP2,DMD,DOCK3,DOCK4,DPP10,DPP6,DSCAM,DSCAML1,EFNA5,ELMO1,ENOX1,ESRRG,EXT1,FAM155A,FHIT,FMN2,FMNL2,FRMPD…	187
Cancer,Organismal Injury and Abnormalities	Development of adenocarcinoma	1.26e-46	3e-44			ADAMTSL1,ADCY2,ADGRB3,AEBP2,AFF3,AGAP1,AGBL4,AK5,AKAP6,AMPH,ANK2,ANK3,ANKS1B,ARHGAP26,ARHGEF7,ARL15,ARPP21,ASIC2,ASTN1,ASTN2,ATP2B2,ATRNL1,ATXN1,BMPER,BRINP1,CABP1,CACNA1B,CACNA1C,CACNA1D,CACNA1E,CACNA2D3,CACNB4,CADM2,CADPS,CADPS2,CALM1 (includes others),CDH18,CERS6,CNTN1,CNTN4,CNTN5,CNTNAP2,CNTNAP5,COBL,COL19A1,CSMD1,CSMD2,CTNNA2,CTNND2,DCC,DCLK1,DGKB,DGKI,DIP2C,DLC1,DLG2,DLGAP1,DLGAP2,DMD,DOCK3…	246
Cancer,Organismal Injury and Abnormalities,Respiratory Disease	Malignant neoplasm of respiratory system	1.72e-46	3.94e-44		-0.314	ADCY2,ADGRB3,AGAP1,AGBL4,AK5,AKAP6,AMPH,ANK2,ANK3,ANKS1B,ARHGAP26,ARPP21,ASTN1,ASTN2,ATP2B2,ATRNL1,ATXN1,BMPER,BRINP1,CABP1,CACNA1B,CACNA1C,CACNA1D,CACNA1E,CADPS2,CBLN2,CCSER1,CDH13,CDH18,CDK14,CNTN1,CNTN4,CNTN5,CNTNAP2,CNTNAP5,COBL,COL19A1,CSMD1,CSMD2,CTNNA2,CTNND2,DCC,DCLK1,DGKB,DIP2C,DLC1,DLG2,DLGAP1,DLGAP2,DMD,DOCK3,DOCK4,DPP10,DPP6,DSCAM,DSCAML1,EXT1,FAM155A,FHIT,FHOD3,FMN1,FMN2,FOXP2,FRAS1,…	216
Cancer,Organismal Injury and Abnormalities,Reproductive System Disease	Uterine carcinoma	1.85e-46	4.1e-44			ADAMTSL1,ADCY2,ADGRB3,AFF3,AGAP1,AGBL4,AK5,AKAP6,AMPH,ANK2,ANK3,ANKS1B,ARHGAP26,ARL15,ARPP21,ASIC2,ASTN1,ASTN2,ATP2B2,ATRNL1,BMPER,BRINP1,CABP1,CACNA1B,CACNA1C,CACNA1D,CACNA1E,CACNA2D3,CACNB4,CADPS,CADPS2,CALM1 (includes others),CDH13,CDH18,CERS6,CNTN1,CNTN4,CNTN5,CNTNAP2,CNTNAP5,COBL,COL19A1,CSMD1,CTNNA2,CTNND2,DCC,DCLK1,DGKB,DGKI,DIP2C,DLG2,DLGAP1,DLGAP2,DMD,DOCK3,DOCK4,DPP10,DPP6,DSCAM,DSCAML1…	211
Cancer,Organismal Injury and Abnormalities,Reproductive System Disease	Genital tract cancer	1.97e-46	4.19e-44			ADAMTSL1,ADCY2,ADGRB3,AFF3,AGAP1,AGBL4,AK5,AKAP6,AMPH,ANK2,ANK3,ANKS1B,ARHGAP26,ARL15,ARPP21,ASIC2,ASTN1,ASTN2,ATP2B2,ATRNL1,ATXN1,BMPER,BRINP1,CABP1,CACNA1B,CACNA1C,CACNA1D,CACNA1E,CACNA2D3,CACNB4,CADPS,CADPS2,CALM1 (includes others),CCDC3,CDH13,CDH18,CELF2,CERS6,CLSTN2,CNTN1,CNTN4,CNTN5,CNTNAP2,CNTNAP5,COBL,COL19A1,CSMD1,CSMD2,CTNNA2,CTNND2,DCC,DCLK1,DGKB,DGKI,DIP2C,DLC1,DLG2,DLGAP1,DLGAP2,DMD,…	263
Cancer,Organismal Injury and Abnormalities,Reproductive System Disease	Development of genital tumor	2.36e-46	4.87e-44			ADAMTSL1,ADCY2,ADGRB3,AFF3,AGAP1,AGBL4,AK5,AKAP6,AMPH,ANK2,ANK3,ANKS1B,ARHGAP26,ARL15,ARPP21,ASIC2,ASTN1,ASTN2,ATP2B2,ATRNL1,BMPER,BRINP1,CABP1,CACNA1B,CACNA1C,CACNA1D,CACNA1E,CACNA2D3,CACNB4,CADPS,CADPS2,CALM1 (includes others),CDH13,CDH18,CERS6,CNTN1,CNTN4,CNTN5,CNTNAP2,CNTNAP5,COBL,COL19A1,CSMD1,CTNNA2,CTNND2,DCC,DCLK1,DGKB,DGKI,DIP2C,DLC1,DLG2,DLGAP1,DLGAP2,DMD,DOCK3,DOCK4,DPP10,DPP6,DSCAM,DS…	235
Cancer,Gastrointestinal Disease,Organismal Injury and Abnormalities	Gastric carcinoma	2.67e-46	5.32e-44			ADAMTSL1,ADCY2,ADGRB3,AFF3,AGAP1,AGBL4,AKAP6,AMPH,ANK2,ANK3,ANKS1B,ARHGAP26,ARHGEF7,ASIC2,ASTN2,ATP2B2,ATRNL1,ATXN1,BMPER,BRINP1,CACNA1B,CACNA1C,CACNA1D,CACNA1E,CACNA2D3,CADPS,CADPS2,CALM1 (includes others),CCSER1,CDH18,CELF2,CNTN1,CNTN4,CNTN5,CNTNAP2,CNTNAP5,COBL,COL19A1,CSMD1,CSMD2,CTNNA2,CTNND2,DCC,DCLK1,DGKB,DGKI,DLC1,DLG2,DLGAP1,DLGAP2,DMD,DOCK3,DOCK4,DPP10,DPP6,DSCAM,DSCAML1,ELMO1,ESRRG,EXT…	189
Cancer,Organismal Injury and Abnormalities,Reproductive System Disease	Female genital tract cancer	3.25e-46	6.27e-44			ADAMTSL1,ADCY2,ADGRB3,AFF3,AGAP1,AGBL4,AK5,AKAP6,AMPH,ANK2,ANK3,ANKS1B,ARHGAP26,ARL15,ARPP21,ASIC2,ASTN1,ASTN2,ATP2B2,ATRNL1,BMPER,BRINP1,CABP1,CACNA1B,CACNA1C,CACNA1D,CACNA1E,CACNA2D3,CACNB4,CADPS,CADPS2,CALM1 (includes others),CDH13,CDH18,CERS6,CNTN1,CNTN4,CNTN5,CNTNAP2,CNTNAP5,COBL,COL19A1,CSMD1,CTNNA2,CTNND2,DCC,DCLK1,DGKB,DGKI,DIP2C,DLG2,DLGAP1,DLGAP2,DMD,DOCK3,DOCK4,DPP10,DPP6,DSCAM,DSCAML1…	235
Cancer,Organismal Injury and Abnormalities,Reproductive System Disease	Tumorigenesis of reproductive tract	8.25e-46	1.55e-43			ADAMTSL1,ADCY2,ADGRB3,AFF3,AGAP1,AGBL4,AK5,AKAP6,AMPH,ANK2,ANK3,ANKS1B,ARHGAP26,ARL15,ARPP21,ASIC2,ASTN1,ASTN2,ATP2B2,ATRNL1,BMPER,BRINP1,CABP1,CACNA1B,CACNA1C,CACNA1D,CACNA1E,CACNA2D3,CACNB4,CADPS,CADPS2,CALM1 (includes others),CDH13,CDH18,CERS6,CNTN1,CNTN4,CNTN5,CNTNAP2,CNTNAP5,COBL,COL19A1,CSMD1,CTNNA2,CTNND2,DCC,DCLK1,DGKB,DGKI,DIP2C,DLC1,DLG2,DLGAP1,DLGAP2,DMD,DOCK3,DOCK4,DPP10,DPP6,DSCAM,DS…	237
Cancer,Organismal Injury and Abnormalities,Reproductive System Disease	Female genital neoplasm	1.05e-45	1.92e-43			ADAMTSL1,ADCY2,ADGRB3,AFF3,AGAP1,AGBL4,AK5,AKAP6,AMPH,ANK2,ANK3,ANKS1B,ARHGAP26,ARL15,ARPP21,ASIC2,ASTN1,ASTN2,ATP2B2,ATRNL1,BMPER,BRINP1,CABP1,CACNA1B,CACNA1C,CACNA1D,CACNA1E,CACNA2D3,CACNB4,CADPS,CADPS2,CALM1 (includes others),CDH13,CDH18,CERS6,CNTN1,CNTN4,CNTN5,CNTNAP2,CNTNAP5,COBL,COL19A1,CSMD1,CTNNA2,CTNND2,DCC,DCLK1,DGKB,DGKI,DIP2C,DLC1,DLG2,DLGAP1,DLGAP2,DMD,DOCK3,DOCK4,DPP10,DPP6,DSCAM,DS…	237
Cancer,Organismal Injury and Abnormalities,Reproductive System Disease	Uterine tumor	3.65e-45	6.31e-43			ADAMTSL1,ADCY2,ADGRB3,AFF3,AGAP1,AGBL4,AK5,AKAP6,AMPH,ANK2,ANK3,ANKS1B,ARHGAP26,ARL15,ARPP21,ASIC2,ASTN1,ASTN2,ATP2B2,ATRNL1,BMPER,BRINP1,CABP1,CACNA1B,CACNA1C,CACNA1D,CACNA1E,CACNA2D3,CACNB4,CADPS,CADPS2,CALM1 (includes others),CDH13,CDH18,CERS6,CNTN1,CNTN4,CNTN5,CNTNAP2,CNTNAP5,COBL,COL19A1,CSMD1,CTNNA2,CTNND2,DCC,DCLK1,DGKB,DGKI,DIP2C,DLC1,DLG2,DLGAP1,DLGAP2,DMD,DOCK3,DOCK4,DPP10,DPP6,DSCAM,DS…	220
Cancer,Organismal Injury and Abnormalities,Reproductive System Disease	Genital carcinoma	3.67e-45	6.31e-43			ADAMTSL1,ADCY2,ADGRB3,AFF3,AGAP1,AGBL4,AK5,AKAP6,AMPH,ANK2,ANK3,ANKS1B,ARHGAP26,ARL15,ARPP21,ASIC2,ASTN1,ASTN2,ATP2B2,ATRNL1,BMPER,BRINP1,CABP1,CACNA1B,CACNA1C,CACNA1D,CACNA1E,CACNA2D3,CACNB4,CADPS,CADPS2,CALM1 (includes others),CCDC3,CDH13,CDH18,CELF2,CERS6,CLSTN2,CNTN1,CNTN4,CNTN5,CNTNAP2,CNTNAP5,COBL,COL19A1,CSMD1,CTNNA2,CTNND2,DCC,DCLK1,DGKB,DGKI,DIP2C,DLC1,DLG2,DLGAP1,DLGAP2,DMD,DOCK3,DOCK4,…	253
Cancer,Gastrointestinal Disease,Organismal Injury and Abnormalities	Upper gastrointestinal carcinoma	5.28e-45	8.83e-43			ADAMTSL1,ADCY2,ADGRB3,AFF3,AGAP1,AGBL4,AKAP6,AMPH,ANK2,ANK3,ANKS1B,ARHGAP26,ARHGEF7,ASIC2,ASTN2,ATP2B2,ATRNL1,ATXN1,BMPER,BRINP1,CACNA1B,CACNA1C,CACNA1D,CACNA1E,CACNA2D3,CADPS,CADPS2,CALM1 (includes others),CCSER1,CDH13,CDH18,CELF2,CHN1,CNTN1,CNTN4,CNTN5,CNTNAP2,CNTNAP5,COBL,COL19A1,CSMD1,CSMD2,CTNNA2,CTNND2,DCC,DCLK1,DGKB,DGKI,DLC1,DLG2,DLGAP1,DLGAP2,DMD,DOCK3,DOCK4,DPP10,DPP6,DSCAM,DSCAML1,EFNA…	215
Cancer,Organismal Injury and Abnormalities,Reproductive System Disease	Genital tumor	6.58e-45	1.07e-42			ADAMTSL1,ADCY2,ADGRB3,AFF3,AGAP1,AGBL4,AK5,AKAP6,AMPH,ANK2,ANK3,ANKS1B,ARHGAP26,ARL15,ARPP21,ASIC2,ASTN1,ASTN2,ATP2B2,ATRNL1,ATXN1,BMPER,BRINP1,CABP1,CACNA1B,CACNA1C,CACNA1D,CACNA1E,CACNA2D3,CACNB4,CADPS,CADPS2,CALM1 (includes others),CCDC3,CDH13,CDH18,CELF2,CERS6,CLSTN2,CNTN1,CNTN4,CNTN5,CNTNAP2,CNTNAP5,COBL,COL19A1,CSMD1,CSMD2,CTNNA2,CTNND2,DCC,DCLK1,DGKB,DGKI,DIP2C,DLC1,DLG2,DLGAP1,DLGAP2,DMD,…	263
Cancer,Gastrointestinal Disease,Organismal Injury and Abnormalities	Non-colon gastrointestinal cancer	1.19e-44	1.88e-42			ADAMTSL1,ADCY2,ADGRB3,AFF3,AGAP1,AGBL4,AKAP6,AMPH,ANK2,ANK3,ANKS1B,ARHGAP26,ARHGEF7,ARPP21,ASIC2,ASTN1,ASTN2,ATP2B2,ATRNL1,ATXN1,BMPER,BRINP1,CACNA1B,CACNA1C,CACNA1D,CACNA1E,CACNA2D3,CADPS,CADPS2,CALM1 (includes others),CCSER1,CDH13,CDH18,CELF2,CHN1,CNTN1,CNTN4,CNTN5,CNTNAP2,CNTNAP5,COBL,COL19A1,CSMD1,CSMD2,CTNNA2,CTNND2,DCC,DCLK1,DGKB,DGKI,DLC1,DLG2,DLGAP1,DLGAP2,DMD,DOCK3,DOCK4,DPP10,DPP6,DSCAM…	223
Cancer,Gastrointestinal Disease,Organismal Injury and Abnormalities	Development of digestive organ tumor	2.06e-44	3.19e-42		-0.293	ADAMTSL1,ADCY2,ADGRB3,AFF3,AGAP1,AGBL4,AK5,AKAP6,AMPH,ANK2,ANK3,ANKS1B,ARHGAP26,ARHGEF7,ARPP21,ASIC2,ASTN1,ASTN2,ATP2B2,ATRNL1,ATXN1,BMPER,BRINP1,CACNA1B,CACNA1C,CACNA1D,CACNA1E,CACNA2D3,CACNB4,CADM2,CADPS,CADPS2,CALM1 (includes others),CBLN2,CCDC3,CCSER1,CDH13,CDH18,CELF2,CNTN1,CNTN4,CNTN5,CNTNAP2,CNTNAP5,COBL,COL19A1,CSMD1,CSMD2,CTNNA2,CTNND2,DCC,DCLK1,DGKB,DGKI,DIP2C,DLC1,DLG2,DLGAP1,DLGAP2,DM…	249
Cancer,Gastrointestinal Disease,Organismal Injury and Abnormalities	Gastric cancer	2.74e-44	4.13e-42			ADAMTSL1,ADCY2,ADGRB3,AFF3,AGAP1,AGBL4,AKAP6,AMPH,ANK2,ANK3,ANKS1B,ARHGAP26,ARHGEF7,ASIC2,ASTN2,ATP2B2,ATRNL1,ATXN1,BMPER,BRINP1,CACNA1B,CACNA1C,CACNA1D,CACNA1E,CACNA2D3,CADPS,CADPS2,CALM1 (includes others),CCSER1,CDH18,CELF2,CNTN1,CNTN4,CNTN5,CNTNAP2,CNTNAP5,COBL,COL19A1,CSMD1,CSMD2,CTNNA2,CTNND2,DCC,DCLK1,DGKB,DGKI,DLC1,DLG2,DLGAP1,DLGAP2,DMD,DOCK3,DOCK4,DPP10,DPP6,DSCAM,DSCAML1,ELMO1,ESRRG,EXT…	190
Cancer,Gastrointestinal Disease,Organismal Injury and Abnormalities	Large intestine carcinoma	3.48e-44	5.12e-42			ADAMTSL1,ADCY2,ADGRB3,AFF3,AGAP1,AGBL4,AK5,AKAP6,AMPH,ANK2,ANK3,ANKS1B,ARHGAP26,ARHGEF7,ARPP21,ASIC2,ASTN1,ASTN2,ATP2B2,ATRNL1,ATXN1,BMPER,BRINP1,CABP1,CACNA1B,CACNA1C,CACNA1D,CACNA1E,CACNA2D3,CACNB4,CADM2,CADPS,CADPS2,CBLN2,CCDC3,CCSER1,CDH13,CDH18,CDK14,CELF2,CLSTN2,CNTN1,CNTN4,CNTN5,CNTNAP2,CNTNAP5,COBL,COL19A1,CSMD1,CSMD2,CTNNA2,CTNND2,DCC,DCLK1,DGKB,DGKI,DIP2C,DLC1,DLG2,DLGAP1,DLGAP2,DMD,DOC…	284
Cancer,Organismal Injury and Abnormalities	Melanoma	4.19e-44	6.03e-42			ADAMTSL1,ADGRB3,AEBP2,AFF3,AGAP1,AGBL4,AK5,AKAP6,AMPH,ANK2,ANK3,ANKS1B,ARHGAP26,ARHGEF7,ARPP21,ASIC2,ASTN1,ASTN2,ATP2B2,ATRNL1,ATXN1,BMPER,BRINP1,CABP1,CACNA1B,CACNA1C,CACNA1D,CACNA1E,CACNA2D3,CACNB4,CADM2,CADPS,CADPS2,CBLN2,CCSER1,CDH13,CDH18,CDK14,CHN1,CLSTN2,CNTN1,CNTN4,CNTN5,CNTNAP2,CNTNAP5,COBL,COL19A1,CSMD1,CSMD2,CTNNA2,CTNND2,DCC,DCLK1,DGKB,DGKI,DIP2C,DLC1,DLG2,DLGAP1,DLGAP2,DMD,DOCK3,DOCK…	280
Cancer,Organismal Injury and Abnormalities,Respiratory Disease	Lung carcinoma	4.83e-44	6.79e-42			ADCY2,ADGRB3,AGAP1,AGBL4,AK5,AKAP6,AMPH,ANK2,ANKS1B,ASTN1,ASTN2,ATP2B2,ATRNL1,ATXN1,BMPER,BRINP1,CABP1,CACNA1B,CACNA1C,CACNA1D,CACNA1E,CADPS2,CBLN2,CCSER1,CDH13,CDH18,CDK14,CNTN1,CNTN5,CNTNAP2,CNTNAP5,COBL,COL19A1,CSMD1,CSMD2,CTNNA2,CTNND2,DCC,DCLK1,DGKB,DIP2C,DLC1,DLG2,DLGAP1,DLGAP2,DMD,DOCK3,DOCK4,DPP10,DPP6,DSCAM,DSCAML1,FHIT,FHOD3,FMN1,FMN2,FOXP2,FRAS1,FSTL4,GABRB2,GABRB3,GABRG3,GALNT17,GPM6A…	198
Cancer,Organismal Injury and Abnormalities	Anogenital cancer	5.49e-44	7.55e-42			ADAMTSL1,ADCY2,ADGRB3,AFF3,AGAP1,AGBL4,AK5,AKAP6,AMPH,ANK2,ANK3,ANKS1B,ARHGAP26,ARHGEF7,ARL15,ARPP21,ASIC2,ASTN1,ASTN2,ATP2B2,ATRNL1,ATXN1,BMPER,BRINP1,CABP1,CACNA1B,CACNA1C,CACNA1D,CACNA1E,CACNA2D3,CACNB4,CADPS,CADPS2,CALM1 (includes others),CAMK2A,CCDC3,CCSER1,CDH13,CDH18,CELF2,CERS6,CLSTN2,CNTN1,CNTN4,CNTN5,CNTNAP2,CNTNAP5,COBL,COL19A1,CSMD1,CSMD2,CTNNA2,CTNND2,DCC,DCLK1,DGKB,DGKI,DIP2C,DLC1,D…	273
Cancer,Gastrointestinal Disease,Organismal Injury and Abnormalities	Gastrointestinal adenocarcinoma	8.29e-44	1.11e-41			ADAMTSL1,ADCY2,ADGRB3,AFF3,AGAP1,AGBL4,AK5,AKAP6,AMPH,ANK2,ANK3,ANKS1B,ARHGAP26,ARHGEF7,ARPP21,ASIC2,ASTN1,ASTN2,ATP2B2,ATRNL1,ATXN1,BMPER,BRINP1,CABP1,CACNA1B,CACNA1C,CACNA1D,CACNA1E,CACNA2D3,CACNB4,CADM2,CADPS,CADPS2,CALM1 (includes others),CBLN2,CCDC3,CCSER1,CDH13,CDH18,CDK14,CELF2,CLSTN2,CNTN1,CNTN4,CNTN5,CNTNAP2,CNTNAP5,COBL,COL19A1,CSMD1,CSMD2,CTNNA2,CTNND2,DCC,DCLK1,DGKB,DGKI,DIP2C,DLC1,DL…	287
Cancer,Gastrointestinal Disease,Organismal Injury and Abnormalities	Hepatobiliary neoplasm	1.01e-43	1.33e-41			ADAMTSL1,ADCY2,ADGRB3,AFF3,AGAP1,AGBL4,AKAP6,AMPH,ANK2,ANK3,ANKS1B,ARHGEF7,ASTN1,ASTN2,ATP2B2,ATXN1,BRINP1,CABP1,CACNA1B,CACNA1C,CACNA1D,CACNA1E,CACNA2D3,CACNB4,CADM2,CADPS,CADPS2,CAMK2A,CBLN2,CCDC3,CCSER1,CDH13,CDK14,CELF2,CHN1,CLSTN2,CNTN1,CNTN5,CNTNAP2,CNTNAP5,COBL,COL19A1,CSMD1,CSMD2,CTNNA2,CTNND2,DCC,DCLK1,DGKB,DGKI,DIP2C,DLC1,DLG2,DLGAP1,DLGAP2,DMD,DOCK3,DOCK4,DPP10,DPP6,DSCAM,DSCAML1,EFNA5…	231
Cancer,Gastrointestinal Disease,Organismal Injury and Abnormalities	Upper gastrointestinal tract cancer	1.47e-43	1.9e-41			ADAMTSL1,ADCY2,ADGRB3,AFF3,AGAP1,AGBL4,AKAP6,AMPH,ANK2,ANK3,ANKS1B,ARHGAP26,ARHGEF7,ASIC2,ASTN2,ATP2B2,ATRNL1,ATXN1,BMPER,BRINP1,CACNA1B,CACNA1C,CACNA1D,CACNA1E,CACNA2D3,CADPS,CADPS2,CALM1 (includes others),CCSER1,CDH13,CDH18,CELF2,CHN1,CNTN1,CNTN4,CNTN5,CNTNAP2,CNTNAP5,COBL,COL19A1,CSMD1,CSMD2,CTNNA2,CTNND2,DCC,DCLK1,DGKB,DGKI,DLC1,DLG2,DLGAP1,DLGAP2,DMD,DOCK3,DOCK4,DPP10,DPP6,DSCAM,DSCAML1,EFNA…	216
Cancer,Endocrine System Disorders,Organismal Injury and Abnormalities	Extrapancreatic neuroendocrine tumor	1.59e-43	2.01e-41			ADCY2,ADGRB3,AFF3,AGAP1,AGBL4,AK5,AKAP6,AMPH,ANK2,ANKS1B,ARPP21,ASTN1,ASTN2,ATP2B2,ATRNL1,ATXN1,BRINP1,CACNA1B,CACNA1C,CACNA1E,CACNA2D3,CADPS,CADPS2,CAMK2A,CBLN2,CCSER1,CDK14,CNTN1,CNTNAP2,CNTNAP5,COBL,COL19A1,CSMD1,CSMD2,CTNNA2,CTNND2,DCC,DGKB,DGKI,DIP2C,DLC1,DLG2,DLGAP1,DLGAP2,DMD,DOCK3,DOCK4,DPP10,DSCAML1,FAM155A,FHOD3,FMN2,FRAS1,FSTL4,GABRB3,GALNT17,GPM6A,GPM6B,GRIA1,GRID1,GRIN2A,GRIN2B,GRM5,…	165
Cancer,Organismal Injury and Abnormalities	Squamous-cell carcinoma	1.91e-43	2.36e-41			ADAMTSL1,ADGRB3,AFF3,AGAP1,AK5,AKAP6,AMPH,ANK2,ANK3,ANKS1B,ARHGAP26,ARPP21,ASTN1,ATRNL1,ATXN1,BRINP1,CACNA1B,CACNA1C,CACNA1D,CACNA1E,CADM2,CADPS,CADPS2,CCSER1,CDH13,CDH18,CELF2,CHN1,CNTN1,CNTN4,CNTN5,CNTNAP2,CNTNAP5,COBL,COL19A1,CSMD1,CSMD2,CTNNA2,CTNND2,DCC,DCLK1,DGKB,DGKI,DIP2C,DLC1,DLG2,DLGAP1,DLGAP2,DMD,DOCK3,DOCK4,DPP10,DPP6,DSCAM,DSCAML1,EFNA5,ELMO1,ENOX1,ESRRG,EXT1,FAM155A,FHIT,FMN2,FMNL2,…	193
Cancer,Gastrointestinal Disease,Organismal Injury and Abnormalities	Large intestine adenocarcinoma	2.89e-43	3.51e-41			ADAMTSL1,ADCY2,ADGRB3,AFF3,AGAP1,AGBL4,AK5,AKAP6,AMPH,ANK2,ANK3,ANKS1B,ARHGAP26,ARHGEF7,ARPP21,ASIC2,ASTN1,ASTN2,ATP2B2,ATRNL1,ATXN1,BMPER,BRINP1,CABP1,CACNA1B,CACNA1C,CACNA1D,CACNA1E,CACNA2D3,CACNB4,CADM2,CADPS,CADPS2,CBLN2,CCDC3,CCSER1,CDH13,CDH18,CDK14,CELF2,CLSTN2,CNTN1,CNTN4,CNTN5,CNTNAP2,CNTNAP5,COBL,COL19A1,CSMD1,CSMD2,CTNNA2,CTNND2,DCC,DCLK1,DGKB,DGKI,DIP2C,DLC1,DLG2,DLGAP1,DLGAP2,DMD,DOC…	282
Cancer,Endocrine System Disorders,Organismal Injury and Abnormalities,Respiratory Disease	Small cell lung carcinoma	3.61e-43	4.3e-41			ADGRB3,AGAP1,AGBL4,AK5,AMPH,ANK2,ANKS1B,ASTN1,ASTN2,ATP2B2,ATRNL1,ATXN1,BRINP1,CACNA1B,CACNA1E,CBLN2,CCSER1,CDK14,CNTN1,CNTNAP2,CNTNAP5,COBL,COL19A1,CSMD1,CSMD2,CTNNA2,CTNND2,DCC,DGKB,DIP2C,DLC1,DLG2,DLGAP1,DLGAP2,DMD,DOCK3,DOCK4,DPP10,DSCAML1,FHOD3,FMN2,FRAS1,FSTL4,GABRB3,GALNT17,GPM6A,GPM6B,GRIA1,GRID1,GRIN2A,GRIN2B,GRM5,GRM8,HECW1,HECW2,HS3ST4,IL1RAPL1,IL1RAPL2,IQCJ-SCHIP1,KALRN,KAZN,KCNB2,KCN…	143
Cancer,Endocrine System Disorders,Organismal Injury and Abnormalities	Small-cell carcinoma	4.17e-43	4.87e-41			ADGRB3,AGAP1,AGBL4,AK5,AMPH,ANK2,ANKS1B,ARPP21,ASTN1,ASTN2,ATP2B2,ATRNL1,ATXN1,BRINP1,CACNA1B,CACNA1C,CACNA1E,CACNA2D3,CADPS,CADPS2,CBLN2,CCSER1,CDK14,CNTN1,CNTNAP2,CNTNAP5,COBL,COL19A1,CSMD1,CSMD2,CTNNA2,CTNND2,DCC,DGKB,DGKI,DIP2C,DLC1,DLG2,DLGAP1,DLGAP2,DMD,DOCK3,DOCK4,DPP10,DSCAML1,FHOD3,FMN2,FRAS1,FSTL4,GABRB3,GALNT17,GPM6A,GPM6B,GRIA1,GRID1,GRIN2A,GRIN2B,GRM5,GRM8,HECW1,HECW2,HS3ST4,IL1RAPL1…	154
Cancer,Organismal Injury and Abnormalities	Genitourinary carcinoma	5.06e-43	5.8e-41			ADAMTSL1,ADCY2,ADGRB3,AEBP2,AFF3,AGAP1,AGBL4,AK5,AKAP6,AMPH,ANK2,ANK3,ANKS1B,ARHGAP26,ARHGEF7,ARL15,ARPP21,ASIC2,ASTN1,ASTN2,ATP2B2,ATRNL1,ATXN1,BMPER,BRINP1,CABP1,CACNA1B,CACNA1C,CACNA1D,CACNA1E,CACNA2D3,CACNB4,CADM2,CADPS,CADPS2,CALM1 (includes others),CAMK2A,CCDC3,CCSER1,CDH13,CDH18,CELF2,CERS6,CLSTN2,CNTN1,CNTN4,CNTN5,CNTNAP2,CNTNAP5,COBL,COL19A1,CSMD1,CSMD2,CTNNA2,CTNND2,DCC,DCLK1,DGKB,DGKI,…	273
Cancer,Organismal Injury and Abnormalities	Pelvic carcinoma	6.83e-43	7.68e-41			ADAMTSL1,ADCY2,ADGRB3,AFF3,AGAP1,AGBL4,AK5,AKAP6,AMPH,ANK2,ANK3,ANKS1B,ARHGAP26,ARL15,ARPP21,ASIC2,ASTN1,ASTN2,ATP2B2,ATRNL1,ATXN1,BMPER,BRINP1,CABP1,CACNA1B,CACNA1C,CACNA1D,CACNA1E,CACNA2D3,CACNB4,CADPS,CADPS2,CALM1 (includes others),CCDC3,CDH13,CDH18,CELF2,CERS6,CLSTN2,CNTN1,CNTN4,CNTN5,CNTNAP2,CNTNAP5,COBL,COL19A1,CSMD1,CTNNA2,CTNND2,DCC,DCLK1,DGKB,DGKI,DIP2C,DLC1,DLG2,DLGAP1,DLGAP2,DMD,DOCK3,…	260
Cancer,Organismal Injury and Abnormalities	Intrathoracic malignant tumor	7.5e-43	8.29e-41		-0.314	ADCY2,ADGRB3,AGAP1,AGBL4,AK5,AKAP6,AMPH,ANK2,ANKS1B,ASTN1,ASTN2,ATP2B2,ATRNL1,ATXN1,BMPER,BRINP1,CABP1,CACNA1B,CACNA1C,CACNA1D,CACNA1E,CADPS2,CBLN2,CCSER1,CDH13,CDH18,CDK14,CNTN1,CNTN5,CNTNAP2,CNTNAP5,COBL,COL19A1,CSMD1,CSMD2,CTNNA2,CTNND2,DCC,DCLK1,DGKB,DIP2C,DLC1,DLG2,DLGAP1,DLGAP2,DMD,DOCK3,DOCK4,DPP10,DPP6,DSCAM,DSCAML1,FHIT,FHOD3,FMN1,FMN2,FOXP2,FRAS1,FSTL4,GABRB2,GABRB3,GABRG3,GALNT17,GPM6A…	201
Cancer,Organismal Injury and Abnormalities	Pelvic cancer	8.42e-43	9.14e-41			ADAMTSL1,ADCY2,ADGRB3,AFF3,AGAP1,AGBL4,AK5,AKAP6,AMPH,ANK2,ANK3,ANKS1B,ARHGAP26,ARL15,ARPP21,ASIC2,ASTN1,ASTN2,ATP2B2,ATRNL1,ATXN1,BMPER,BRINP1,CABP1,CACNA1B,CACNA1C,CACNA1D,CACNA1E,CACNA2D3,CACNB4,CADPS,CADPS2,CALM1 (includes others),CCDC3,CDH13,CDH18,CELF2,CERS6,CLSTN2,CNTN1,CNTN4,CNTN5,CNTNAP2,CNTNAP5,COBL,COL19A1,CSMD1,CSMD2,CTNNA2,CTNND2,DCC,DCLK1,DGKB,DGKI,DIP2C,DLC1,DLG2,DLGAP1,DLGAP2,DMD,…	267
Cancer,Organismal Injury and Abnormalities,Respiratory Disease	Lung cancer	1.82e-42	1.94e-40		-0.314	ADCY2,ADGRB3,AGAP1,AGBL4,AK5,AKAP6,AMPH,ANK2,ANKS1B,ASTN1,ASTN2,ATP2B2,ATRNL1,ATXN1,BMPER,BRINP1,CABP1,CACNA1B,CACNA1C,CACNA1D,CACNA1E,CADPS2,CBLN2,CCSER1,CDH13,CDH18,CDK14,CNTN1,CNTN5,CNTNAP2,CNTNAP5,COBL,COL19A1,CSMD1,CSMD2,CTNNA2,CTNND2,DCC,DCLK1,DGKB,DIP2C,DLC1,DLG2,DLGAP1,DLGAP2,DMD,DOCK3,DOCK4,DPP10,DPP6,DSCAM,DSCAML1,FHIT,FHOD3,FMN1,FMN2,FOXP2,FRAS1,FSTL4,GABRB2,GABRB3,GABRG3,GALNT17,GPM6A…	200
Cancer,Organismal Injury and Abnormalities	Blue round small cell tumor	2.12e-42	2.23e-40			ADGRB3,AGAP1,AGBL4,AK5,AMPH,ANK2,ANKS1B,ARPP21,ASIC2,ASTN1,ASTN2,ATP2B2,ATRNL1,ATXN1,BRINP1,CACNA1B,CACNA1C,CACNA1E,CACNA2D3,CADPS,CADPS2,CBLN2,CCSER1,CDK14,CNTN1,CNTNAP2,CNTNAP5,COBL,COL19A1,CSMD1,CSMD2,CTNNA2,CTNND2,DCC,DGKB,DGKI,DIP2C,DLC1,DLG2,DLGAP1,DLGAP2,DMD,DOCK3,DOCK4,DPP10,DPP6,DSCAML1,FHOD3,FMN1,FMN2,FRAS1,FSTL4,GABRB3,GALNT17,GPM6A,GPM6B,GRIA1,GRID1,GRIN2A,GRIN2B,GRM5,GRM8,HECW1,HECW2…	162
Cancer,Organismal Injury and Abnormalities,Reproductive System Disease	Breast or gynecological cancer	2.46e-42	2.54e-40			ADAMTSL1,ADCY2,ADGRB3,AFF3,AGAP1,AGBL4,AK5,AKAP6,AMPH,ANK2,ANK3,ANKS1B,ARHGAP26,ARHGEF7,ARL15,ARPP21,ASIC2,ASTN1,ASTN2,ATP2B2,ATRNL1,BMPER,BRINP1,CABP1,CACNA1B,CACNA1C,CACNA1D,CACNA1E,CACNA2D3,CACNB4,CADPS,CADPS2,CALM1 (includes others),CAMK2A,CCSER1,CDH13,CDH18,CERS6,CLSTN2,CNTN1,CNTN4,CNTN5,CNTNAP2,CNTNAP5,COBL,COL19A1,CSMD1,CSMD2,CTNNA2,CTNND2,DCC,DCLK1,DGKB,DGKI,DIP2C,DLC1,DLG2,DLGAP1,DLGAP2,…	252
Cancer,Organismal Injury and Abnormalities	Malignant genitourinary solid tumor	1.69e-41	1.72e-39			ADAMTSL1,ADCY2,ADGRB3,AEBP2,AFF3,AGAP1,AGBL4,AK5,AKAP6,AMPH,ANK2,ANK3,ANKS1B,ARHGAP26,ARHGEF7,ARL15,ARPP21,ASIC2,ASTN1,ASTN2,ATP2B2,ATRNL1,ATXN1,BMPER,BRINP1,CABP1,CACNA1B,CACNA1C,CACNA1D,CACNA1E,CACNA2D3,CACNB4,CADM2,CADPS,CADPS2,CALM1 (includes others),CAMK2A,CCDC3,CCSER1,CDH13,CDH18,CELF2,CERS6,CLSTN2,CNTN1,CNTN4,CNTN5,CNTNAP2,CNTNAP5,COBL,COL19A1,CSMD1,CSMD2,CTNNA2,CTNND2,DCC,DCLK1,DGKB,DGKI,…	279
Cancer,Gastrointestinal Disease,Hepatic System Disease,Organismal Injury and Abnormalities	Liver tumor	2.05e-41	2.05e-39			ADAMTSL1,ADCY2,ADGRB3,AFF3,AGAP1,AGBL4,AKAP6,AMPH,ANK2,ANK3,ANKS1B,ARHGEF7,ASTN1,ASTN2,ATP2B2,ATXN1,BRINP1,CABP1,CACNA1B,CACNA1C,CACNA1D,CACNA1E,CACNA2D3,CACNB4,CADM2,CADPS,CADPS2,CAMK2A,CBLN2,CCDC3,CCSER1,CDH13,CDK14,CELF2,CLSTN2,CNTN1,CNTN5,CNTNAP2,CNTNAP5,COBL,COL19A1,CSMD1,CSMD2,CTNNA2,CTNND2,DCC,DCLK1,DGKB,DGKI,DIP2C,DLC1,DLG2,DLGAP1,DLGAP2,DMD,DOCK4,DPP10,DPP6,DSCAM,DSCAML1,EFNA5,ELMO1,ENOX…	223
Cancer,Gastrointestinal Disease,Organismal Injury and Abnormalities	Gastrointestinal carcinoma	7.86e-41	7.72e-39			ADAMTSL1,ADCY2,ADGRB3,AFF3,AGAP1,AGBL4,AK5,AKAP6,AMPH,ANK2,ANK3,ANKS1B,ARHGAP26,ARHGEF7,ARPP21,ASIC2,ASTN1,ASTN2,ATP2B2,ATRNL1,ATXN1,BMPER,BRINP1,CABP1,CACNA1B,CACNA1C,CACNA1D,CACNA1E,CACNA2D3,CACNB4,CADM2,CADPS,CADPS2,CALM1 (includes others),CBLN2,CCDC3,CCSER1,CDH13,CDH18,CDK14,CELF2,CHN1,CLSTN2,CNTN1,CNTN4,CNTN5,CNTNAP2,CNTNAP5,COBL,COL19A1,CSMD1,CSMD2,CTNNA2,CTNND2,DCC,DCLK1,DGKB,DGKI,DIP2C,DL…	290
Cancer,Organismal Injury and Abnormalities	Breast or gastric cancer	1.8e-40	1.74e-38			ADAMTSL1,ADCY2,ADGRB3,AFF3,AGAP1,AGBL4,AKAP6,AMPH,ANK2,ANK3,ANKS1B,ARHGAP26,ARHGEF7,ASIC2,ASTN1,ASTN2,ATP2B2,ATRNL1,ATXN1,BMPER,BRINP1,CABP1,CACNA1B,CACNA1C,CACNA1D,CACNA1E,CACNA2D3,CADPS,CADPS2,CALM1 (includes others),CAMK2A,CCSER1,CDH18,CELF2,CLSTN2,CNTN1,CNTN4,CNTN5,CNTNAP2,CNTNAP5,COBL,COL19A1,CSMD1,CSMD2,CTNNA2,CTNND2,DCC,DCLK1,DGKB,DGKI,DIP2C,DLC1,DLG2,DLGAP1,DLGAP2,DMD,DOCK3,DOCK4,DPP10,DP…	237
Cancer,Gastrointestinal Disease,Organismal Injury and Abnormalities	Gastroesophageal adenocarcinoma	8.71e-40	8.28e-38			ADCY2,ADGRB3,AFF3,AGBL4,AKAP6,ANK2,ANK3,ARHGAP26,ASTN2,ATP2B2,ATXN1,BRINP1,CACNA1B,CACNA1C,CACNA1D,CACNA1E,CACNA2D3,CALM1 (includes others),CNTN4,CNTNAP2,CNTNAP5,COL19A1,CSMD1,CSMD2,CTNNA2,CTNND2,DCLK1,DLC1,DLG2,DLGAP2,DMD,DOCK3,DOCK4,DPP6,DSCAM,DSCAML1,ELMO1,ESRRG,EXT1,FGF12,FGF14,FHOD3,FMN2,FOXP2,FRMD4A,FSTL4,GABRB3,GALNT17,GFOD1,GRIA1,GRIN2A,GRIN2B,GRM5,GRM7,GRM8,HECW1,HIVEP3,HS3ST4,HS6ST3,HSP…	146
Cancer,Organismal Injury and Abnormalities	Development of carcinoma	9.29e-40	8.7e-38		-0.403	ADAMTSL1,ADCY2,ADGRB3,AEBP2,AFF3,AGAP1,AGBL4,AK5,AKAP6,AMPH,ANK2,ANK3,ANKS1B,ARHGAP26,ARHGEF7,ARL15,ARPP21,ASIC2,ASTN1,ASTN2,ATP2B2,ATRNL1,ATXN1,BMPER,BRINP1,CABP1,CACNA1B,CACNA1C,CACNA1D,CACNA1E,CACNA2D3,CACNB4,CADM2,CADPS,CADPS2,CALM1 (includes others),CBLN2,CCDC3,CCSER1,CDH13,CDH18,CELF2,CERS6,CNTN1,CNTN4,CNTN5,CNTNAP2,CNTNAP5,COBL,COL19A1,CSMD1,CSMD2,CTNNA2,CTNND2,DCC,DCLK1,DGKB,DGKI,DIP2C,DL…	279
Cancer,Organismal Injury and Abnormalities	Development of malignant tumor	1.25e-39	1.15e-37		-0.386	ADAMTSL1,ADCY2,ADGRB3,AEBP2,AFF3,AGAP1,AGBL4,AK5,AKAP6,AMPH,ANK2,ANK3,ANKS1B,ARHGAP26,ARHGEF7,ARL15,ARPP21,ASIC2,ASTN1,ASTN2,ATP2B2,ATRNL1,ATXN1,BMPER,BRINP1,CABP1,CACNA1B,CACNA1C,CACNA1D,CACNA1E,CACNA2D3,CACNB4,CADM2,CADPS,CADPS2,CALM1 (includes others),CBLN2,CCDC3,CCSER1,CDH13,CDH18,CELF2,CERS6,CNTN1,CNTN4,CNTN5,CNTNAP2,CNTNAP5,COBL,COL19A1,CSMD1,CSMD2,CTNNA2,CTNND2,DCC,DCLK1,DGKB,DGKI,DIP2C,DL…	280
Gastrointestinal Disease,Hepatic System Disease,Organismal Injury and Abnormalities	Liver lesion	2.36e-39	2.15e-37			ADAMTSL1,ADCY2,ADGRB3,AFF3,AGAP1,AGBL4,AKAP6,AMPH,ANK2,ANK3,ANKS1B,ARHGEF7,ASTN1,ASTN2,ATP2B2,ATXN1,BRINP1,CABP1,CACNA1B,CACNA1C,CACNA1D,CACNA1E,CACNA2D3,CACNB4,CADM2,CADPS,CADPS2,CAMK2A,CBLN2,CCDC3,CCSER1,CDH13,CDK14,CELF2,CLSTN2,CNTN1,CNTN5,CNTNAP2,CNTNAP5,COBL,COL19A1,CSMD1,CSMD2,CTNNA2,CTNND2,DCC,DCLK1,DGKB,DGKI,DIP2C,DLC1,DLG2,DLGAP1,DLGAP2,DMD,DOCK4,DPP10,DPP6,DSCAM,DSCAML1,EFNA5,ELMO1,ENOX…	225
Cancer,Organismal Injury and Abnormalities	Cancer of cells	6.04e-38	5.42e-36		-0.071	ADAMTSL1,ADCY2,ADGRB3,AFF3,AGAP1,AGBL4,AK5,AKAP6,AMPH,ANK2,ANK3,ANKS1B,ARHGAP26,ARPP21,ASTN1,ASTN2,ATP2B2,ATRNL1,ATXN1,BMPER,BRINP1,CACNA1B,CACNA1C,CACNA1D,CACNA1E,CADM2,CADPS,CADPS2,CCSER1,CDH13,CDH18,CELF2,CHN1,CNTN1,CNTN4,CNTN5,CNTNAP2,CNTNAP5,COBL,COL19A1,CSMD1,CSMD2,CTNNA2,CTNND2,DCC,DCLK1,DGKB,DGKI,DIP2C,DLC1,DLG2,DLGAP1,DLGAP2,DMD,DOCK3,DOCK4,DPP10,DPP6,DSCAM,DSCAML1,EFNA5,ELMO1,ENOX1,ERC2…	219
Cancer,Gastrointestinal Disease,Organismal Injury and Abnormalities	Development of colorectal tumor	2.21e-37	1.95e-35			ADCY2,ADGRB3,AFF3,AK5,AKAP6,AMPH,ANK2,ANK3,ANKS1B,ARHGEF7,ARPP21,ASTN1,ASTN2,ATP2B2,ATRNL1,ATXN1,CACNA1B,CACNA1C,CACNA1D,CACNA1E,CACNB4,CADM2,CADPS,CADPS2,CBLN2,CCDC3,CCSER1,CDH13,CDH18,CELF2,CNTN1,CNTN4,CNTN5,CNTNAP5,COBL,COL19A1,CSMD1,CSMD2,CTNNA2,CTNND2,DCC,DCLK1,DGKB,DIP2C,DLC1,DLG2,DLGAP1,DLGAP2,DMD,DOCK3,DOCK4,DPP10,DPP6,DSCAM,DSCAML1,ELMO1,ERC2,ESRRG,FAM155A,FGF12,FHIT,FHOD3,FMN2,FOXP2,FRA…	209
Cancer,Organismal Injury and Abnormalities	Head and neck cancer	4.67e-37	4.07e-35			ADAMTSL1,ADCY2,ADGRB3,AEBP2,AFF3,AGAP1,AGBL4,AK5,AKAP6,AMPH,ANK2,ANK3,ANKS1B,ARHGAP26,ARHGEF7,ARL15,ARPP21,ASIC2,ASTN1,ASTN2,ATP2B2,ATRNL1,ATXN1,BMPER,BRINP1,CABP1,CACNA1B,CACNA1C,CACNA1D,CACNA1E,CACNA2D3,CACNB4,CADM2,CADPS,CADPS2,CALM1 (includes others),CAMK2A,CBLN2,CCDC3,CCSER1,CDH13,CDH18,CDK14,CELF2,CHN1,CLSTN2,CNTN1,CNTN4,CNTN5,CNTNAP2,CNTNAP5,COBL,COL19A1,CSMD1,CSMD2,CTNNA2,CTNND2,DCC,DCLK1…	291
Cancer,Organismal Injury and Abnormalities	Incidence of tumor	6.83e-37	5.87e-35		-1.212	ADAMTSL1,ADCY2,ADGRB3,AEBP2,AFF3,AGAP1,AGBL4,AK5,AKAP6,AMPH,ANK2,ANK3,ANKS1B,ARHGAP26,ARHGEF7,ARL15,ARPP21,ASIC2,ASTN1,ASTN2,ATP2B2,ATRNL1,ATXN1,BMPER,BRINP1,CABP1,CACNA1B,CACNA1C,CACNA1D,CACNA1E,CACNA2D3,CACNB4,CADM2,CADPS,CADPS2,CALM1 (includes others),CBLN2,CCDC3,CCSER1,CDH13,CDH18,CELF2,CERS6,CNTN1,CNTN4,CNTN5,CNTNAP2,CNTNAP5,COBL,COL19A1,CSMD1,CSMD2,CTNNA2,CTNND2,DCC,DCLK1,DGKB,DGKI,DIP2C,DL…	282
Cancer,Gastrointestinal Disease,Organismal Injury and Abnormalities	Colorectal carcinoma	7.77e-37	6.59e-35			ADCY2,ADGRB3,AFF3,AK5,AKAP6,AMPH,ANK2,ANK3,ANKS1B,ARHGEF7,ARPP21,ASTN1,ASTN2,ATP2B2,ATRNL1,ATXN1,CACNA1B,CACNA1C,CACNA1D,CACNA1E,CACNB4,CADM2,CADPS,CADPS2,CBLN2,CCDC3,CCSER1,CDH13,CDH18,CELF2,CNTN1,CNTN4,CNTN5,CNTNAP5,COBL,COL19A1,CSMD1,CSMD2,CTNNA2,CTNND2,DCC,DCLK1,DGKB,DIP2C,DLC1,DLG2,DLGAP1,DLGAP2,DMD,DOCK3,DOCK4,DPP10,DPP6,DSCAM,DSCAML1,ELMO1,ERC2,ESRRG,FAM155A,FGF12,FHIT,FHOD3,FMN2,FOXP2,FRA…	208
Cancer,Organismal Injury and Abnormalities	Abdominal adenocarcinoma	9.65e-37	8.06e-35			ADAMTSL1,ADCY2,ADGRB3,AEBP2,AFF3,AGAP1,AGBL4,AK5,AKAP6,AMPH,ANK2,ANK3,ANKS1B,ARHGAP26,ARHGEF7,ARL15,ARPP21,ASIC2,ASTN1,ASTN2,ATP2B2,ATRNL1,ATXN1,BMPER,BRINP1,CABP1,CACNA1B,CACNA1C,CACNA1D,CACNA1E,CACNA2D3,CACNB4,CADM2,CADPS,CADPS2,CALM1 (includes others),CBLN2,CCDC3,CCSER1,CDH13,CDH18,CDK14,CELF2,CERS6,CLSTN2,CNTN1,CNTN4,CNTN5,CNTNAP2,CNTNAP5,COBL,COL19A1,CSMD1,CSMD2,CTNNA2,CTNND2,DCC,DCLK1,DGKB,…	296
Cancer,Gastrointestinal Disease,Organismal Injury and Abnormalities	Colorectal adenocarcinoma	1.11e-36	9.16e-35			ADCY2,ADGRB3,AFF3,AK5,AKAP6,AMPH,ANK2,ANK3,ANKS1B,ARHGEF7,ARPP21,ASTN1,ASTN2,ATP2B2,ATRNL1,ATXN1,CACNA1B,CACNA1C,CACNA1D,CACNA1E,CACNB4,CADM2,CADPS,CADPS2,CBLN2,CCDC3,CCSER1,CDH13,CDH18,CELF2,CNTN1,CNTN4,CNTN5,CNTNAP5,COBL,COL19A1,CSMD1,CSMD2,CTNNA2,CTNND2,DCC,DCLK1,DGKB,DIP2C,DLC1,DLG2,DLGAP1,DLGAP2,DMD,DOCK3,DOCK4,DPP10,DPP6,DSCAM,DSCAML1,ELMO1,ERC2,ESRRG,FAM155A,FGF12,FHOD3,FMN2,FOXP2,FRAS1,FR…	205
Cancer,Organismal Injury and Abnormalities	Neoplasia of cells	3.3e-36	2.69e-34		0.507	ADAMTSL1,ADCY2,ADGRB3,AFF3,AGAP1,AGBL4,AK5,AKAP6,AMPH,ANK2,ANK3,ANKS1B,ARHGAP26,ARHGEF7,ARPP21,ASTN1,ASTN2,ATP2B2,ATRNL1,ATXN1,BMPER,BRINP1,CACNA1B,CACNA1C,CACNA1D,CACNA1E,CACNB4,CADM2,CADPS,CADPS2,CCSER1,CDH13,CDH18,CELF2,CHN1,CNTN1,CNTN4,CNTN5,CNTNAP2,CNTNAP5,COBL,COL19A1,CSMD1,CSMD2,CTNNA2,CTNND2,DCC,DCLK1,DGKB,DGKI,DIP2C,DLC1,DLG2,DLGAP1,DLGAP2,DMD,DOCK3,DOCK4,DPP10,DPP6,DSCAM,DSCAML1,EFNA5,E…	230
Cell-To-Cell Signaling and Interaction,Nervous System Development and Function	Neurotransmission	6.38e-36	5.13e-34	Increased	3.164	AMPH,ANK3,ANKS1B,ASIC2,ATXN1,CACNA1B,CACNA1C,CACNA1D,CACNA2D3,CACNB4,CALM1 (includes others),CAMK2A,CLSTN2,CNTNAP2,DGKB,DLG2,DLGAP1,DMD,DPP6,ERC2,EXT1,FGF12,FGF14,GABBR2,GABRB2,GRIA1,GRIN2A,GRIN2B,GRM5,GRM7,GRM8,KALRN,KCND2,KCNMA1,KCNQ3,LRFN2,LRRC4C,LRRTM4,NBEA,NCAM1,NETO1,NLGN1,NOS1AP,NRCAM,NRG3,NRXN1,NTRK2,PPP3CA,PRKCB,PRKN,RIMS1,RIMS2,RIT2,RPS6KA2,SH3GL2,SH3GL3,SHISA9,SNAP25,SV2B,SYT1,TNR	61
Cancer,Gastrointestinal Disease,Organismal Injury and Abnormalities	Pancreaticobiliary carcinoma	1.01e-35	8.02e-34			ADAMTSL1,ADGRB3,AGBL4,AMPH,ANK2,ANK3,ANKS1B,ARHGEF7,ASTN1,ATP2B2,ATRNL1,BRINP1,CACNA1B,CACNA1C,CACNA1D,CACNA1E,CADM2,CADPS,CAMK2A,CDH18,CELF2,CERS6,CHN1,CLSTN2,CNTN1,CNTN5,CNTNAP2,COL19A1,CSMD1,CSMD2,CTNNA2,DCC,DCLK1,DGKB,DGKI,DIP2C,DLC1,DLGAP1,DLGAP2,DMD,DOCK3,DOCK4,DSCAM,DSCAML1,ENOX1,ERC2,ESRRG,FGF12,FHOD3,FMN2,FRAS1,FRMPD4,GABRB3,GABRG3,GALNT17,GRID1,GRIN2A,GRIN2B,HECW1,HECW2,HS6ST3,IL1RAPL1,…	152
Cancer,Gastrointestinal Disease,Organismal Injury and Abnormalities	Gastric adenocarcinoma	1.71e-35	1.34e-33			ADCY2,ADGRB3,AFF3,AGBL4,AKAP6,ANK2,ANK3,ARHGAP26,ATP2B2,ATXN1,BRINP1,CACNA1B,CACNA1C,CACNA1D,CACNA1E,CACNA2D3,CALM1 (includes others),CNTN4,CNTNAP2,CNTNAP5,COL19A1,CSMD1,CSMD2,CTNNA2,CTNND2,DCLK1,DLC1,DLG2,DLGAP2,DMD,DOCK3,DOCK4,DPP6,DSCAM,DSCAML1,ELMO1,ESRRG,EXT1,FGF12,FGF14,FHOD3,FMN2,FOXP2,FRMD4A,FSTL4,GABRB3,GALNT17,GFOD1,GRIA1,GRIN2A,GRIN2B,GRM5,GRM7,GRM8,HIVEP3,HS3ST4,HSPA12A,IL1RAPL1,KCNB2…	131
Cancer,Organismal Injury and Abnormalities	Upper aerodigestive tract carcinoma	1.96e-35	1.52e-33			ADAMTSL1,ADGRB3,AGBL4,AKAP6,AMPH,ANK3,ANKS1B,ARHGAP26,ARPP21,ASTN2,ATRNL1,ATXN1,BRINP1,CACNA1B,CACNA1D,CACNA1E,CADPS,CADPS2,CCSER1,CDH13,CDH18,CELF2,CHN1,CNTN1,CNTN4,CNTN5,CNTNAP5,COBL,COL19A1,CSMD1,CTNNA2,CTNND2,DCC,DCLK1,DLC1,DMD,DOCK3,DOCK4,DSCAM,DSCAML1,EFNA5,ELMO1,EXT1,FAM155A,FHIT,FMN1,FMN2,FRMPD4,GABRB2,GFOD1,GPM6A,GRID1,GRM7,HECW1,HS6ST3,IL1RAPL2,KALRN,KAZN,KCND2,KCNH1,KCNQ1OT1,KCNQ3,KCTD…	138
Cancer,Organismal Injury and Abnormalities	Malignant neoplasm of retroperitoneum	2.81e-35	2.15e-33			ADAMTSL1,ADCY2,ADGRB3,AEBP2,AMPH,ANK2,ANKS1B,ARHGAP26,ARHGEF7,ASTN1,ATP2B2,ATRNL1,ATXN1,BRINP1,CACNA1B,CACNA1C,CACNA1D,CACNA1E,CADM2,CADPS,CDH18,CELF2,CERS6,CLSTN2,CNTN1,CNTN5,CNTNAP2,COL19A1,CSMD1,CSMD2,CTNNA2,CTNND2,DCC,DCLK1,DGKB,DGKI,DIP2C,DLC1,DLGAP1,DMD,DOCK3,DOCK4,DPP6,DSCAM,DSCAML1,ENOX1,ERC2,ESRRG,EXT1,FGF12,FMN2,FOXP2,FRAS1,FRMD4A,FRMPD4,GABRB2,GABRB3,GABRG3,GALNT17,GFOD1,GPM6A,GRID1,GR…	169
Cancer,Organismal Injury and Abnormalities	Adenocarcinoma	3.38e-35	2.55e-33		-1.455	ADAMTSL1,ADCY2,ADGRB3,AEBP2,AFF3,AGAP1,AGBL4,AK5,AKAP6,AMPH,ANK2,ANK3,ANKS1B,ARHGAP26,ARHGEF7,ARL15,ARPP21,ASIC2,ASTN1,ASTN2,ATP2B2,ATRNL1,ATXN1,BMPER,BRINP1,CABP1,CACNA1B,CACNA1C,CACNA1D,CACNA1E,CACNA2D3,CACNB4,CADM2,CADPS,CADPS2,CALM1 (includes others),CBLN2,CCDC3,CCSER1,CDH13,CDH18,CDK14,CELF2,CERS6,CLSTN2,CNTN1,CNTN4,CNTN5,CNTNAP2,CNTNAP5,COBL,COL19A1,CSMD1,CSMD2,CTNNA2,CTNND2,DCC,DCLK1,DGKB,…	297
Cancer,Organismal Injury and Abnormalities	Extraadrenal retroperitoneal tumor	1.18e-34	8.83e-33			ADAMTSL1,ADCY2,ADGRB3,AEBP2,AFF3,AGAP1,AKAP6,AMPH,ANK2,ANKS1B,ARHGAP26,ARHGEF7,ASTN1,ATP2B2,ATRNL1,ATXN1,BRINP1,CACNA1B,CACNA1C,CACNA1D,CACNA1E,CADM2,CADPS,CAMK2A,CDH18,CELF2,CERS6,CLSTN2,CNTN1,CNTN5,CNTNAP2,COL19A1,CSMD1,CSMD2,CTNNA2,CTNND2,DCC,DCLK1,DGKB,DGKI,DIP2C,DLC1,DLGAP1,DMD,DOCK3,DOCK4,DPP6,DSCAM,DSCAML1,ENOX1,ERC2,ESRRG,EXT1,FAM155A,FGF12,FMN2,FOXP2,FRAS1,FRMD4A,FRMPD4,GABRB2,GABRB3,GAB…	177
Neurological Disease	Movement Disorders	1.5e-34	1.1e-32	Decreased	-3.278	ADAMTSL1,ADCY2,ANK3,ANKS1B,ARHGEF7,ARPP21,ATP2B2,ATXN1,CACNA1B,CACNA1C,CACNA1D,CACNA2D3,CACNB4,CAMK2A,CDH18,CELF2,CHN1,CNTN1,CNTN5,CTNNA2,DCC,DCLK1,DGKB,DLG2,DOCK3,ELMO1,ESRRG,FAM155A,FGF12,FGF14,FOXP2,FRMD4A,GABBR2,GABRB2,GABRB3,GABRG3,GPM6B,GRIA1,GRIN2A,GRIN2B,HIVEP3,KAZN,KCNB2,KCND2,KCND3,KCNIP4,KCNMA1,LRP1B,LRRC4C,LRRTM4,LSAMP,MAGI2,MAP1B,MAP2,MCTP1,MEF2C,MGAT4C,MSRA,MYT1L,NBEA,NCAM1,NFIA,NKA…	102
Cancer,Organismal Injury and Abnormalities	Formation of solid tumor	2.86e-34	2.08e-32		-0.803	ADAMTSL1,ADCY2,ADGRB3,AEBP2,AFF3,AGAP1,AGBL4,AK5,AKAP6,AMPH,ANK2,ANK3,ANKS1B,ARHGAP26,ARHGEF7,ARL15,ARPP21,ASIC2,ASTN1,ASTN2,ATP2B2,ATRNL1,ATXN1,BMPER,BRINP1,CABP1,CACNA1B,CACNA1C,CACNA1D,CACNA1E,CACNA2D3,CACNB4,CADM2,CADPS,CADPS2,CALM1 (includes others),CAMK2A,CBLN2,CCDC3,CCSER1,CDH13,CDH18,CELF2,CERS6,CLSTN2,CNTN1,CNTN4,CNTN5,CNTNAP2,CNTNAP5,COBL,COL19A1,CSMD1,CSMD2,CTNNA2,CTNND2,DCC,DCLK1,DGKB…	294
Psychological Disorders	Schizophrenia spectrum disorder	2.93e-34	2.11e-32			AGAP1,AMPH,ANK2,ANK3,ASTN2,ATP2B2,ATXN1,CACNA1B,CACNA1C,CACNA2D3,CADPS2,CELF2,CNTN4,CNTNAP2,CSMD1,CTNNA2,CTNND2,DLG2,DMD,DPP10,DPP6,FHIT,GABRB2,GABRB3,GABRG3,GRID1,GRIN2A,GRIN2B,GRM5,GRM7,HECW2,LARGE1,LRFN2,MAGI2,MSRA,NBEA,NCAM1,NELL1,NELL2,NLGN1,NOS1AP,NRG1,NRXN1,NRXN3,NTRK2,PCLO,PCSK2,PDZRN3,PRKCB,PRKN,PTPRT,RBFOX1,RCAN2,RGS7,RIT2,RYR2,SLC35F3,SNAP25,SYN3,SYT1,TANC2,TENM4,TNIK,VSNL1,ZNF804A	65
Cancer,Organismal Injury and Abnormalities	Head and neck tumor	2.97e-34	2.11e-32			ADAMTSL1,ADCY2,ADGRB3,AEBP2,AFF3,AGAP1,AGBL4,AK5,AKAP6,AMPH,ANK2,ANK3,ANKS1B,ARHGAP26,ARHGEF7,ARL15,ARPP21,ASIC2,ASTN1,ASTN2,ATP2B2,ATRNL1,ATXN1,BMPER,BRINP1,CABP1,CACNA1B,CACNA1C,CACNA1D,CACNA1E,CACNA2D3,CACNB4,CADM2,CADPS,CADPS2,CALM1 (includes others),CAMK2A,CBLN2,CCDC3,CCSER1,CDH13,CDH18,CDK14,CELF2,CHN1,CLSTN2,CNTN1,CNTN4,CNTN5,CNTNAP2,CNTNAP5,COBL,COL19A1,CSMD1,CSMD2,CTNNA2,CTNND2,DCC,DCLK1…	296
Cancer,Organismal Injury and Abnormalities	Abdominal carcinoma	4e-34	2.81e-32		-0.6	ADAMTSL1,ADCY2,ADGRB3,AEBP2,AFF3,AGAP1,AGBL4,AK5,AKAP6,AMPH,ANK2,ANK3,ANKS1B,ARHGAP26,ARHGEF7,ARL15,ARPP21,ASIC2,ASTN1,ASTN2,ATP2B2,ATRNL1,ATXN1,BMPER,BRINP1,CABP1,CACNA1B,CACNA1C,CACNA1D,CACNA1E,CACNA2D3,CACNB4,CADM2,CADPS,CADPS2,CALM1 (includes others),CAMK2A,CBLN2,CCDC3,CCSER1,CDH13,CDH18,CDK14,CELF2,CERS6,CHN1,CLSTN2,CNTN1,CNTN4,CNTN5,CNTNAP2,CNTNAP5,COBL,COL19A1,CSMD1,CSMD2,CTNNA2,CTNND2,DCC…	300
Cancer,Gastrointestinal Disease,Organismal Injury and Abnormalities	Colon carcinoma	5.52e-34	3.83e-32			ADCY2,ADGRB3,AFF3,AK5,AKAP6,AMPH,ANK2,ANK3,ANKS1B,ARHGEF7,ARPP21,ASTN2,ATP2B2,ATRNL1,ATXN1,CACNA1B,CACNA1C,CACNA1D,CACNA1E,CACNB4,CADM2,CADPS,CADPS2,CBLN2,CCDC3,CCSER1,CDH13,CDH18,CELF2,CNTN1,CNTN4,CNTN5,CNTNAP5,COBL,COL19A1,CSMD1,CSMD2,CTNNA2,CTNND2,DCC,DCLK1,DGKB,DIP2C,DLC1,DLG2,DLGAP1,DLGAP2,DMD,DOCK3,DOCK4,DPP10,DPP6,DSCAM,DSCAML1,ELMO1,ERC2,ESRRG,FAM155A,FGF12,FHIT,FHOD3,FMN2,FOXP2,FRAS1,FRM…	198
Cancer,Gastrointestinal Disease,Organismal Injury and Abnormalities	Colon cancer	6.77e-34	4.65e-32			ADCY2,ADGRB3,AFF3,AK5,AKAP6,AMPH,ANK2,ANK3,ANKS1B,ARHGEF7,ARPP21,ASTN2,ATP2B2,ATRNL1,ATXN1,CACNA1B,CACNA1C,CACNA1D,CACNA1E,CACNB4,CADM2,CADPS,CADPS2,CBLN2,CCDC3,CCSER1,CDH13,CDH18,CELF2,CNTN1,CNTN4,CNTN5,CNTNAP2,CNTNAP5,COBL,COL19A1,CSMD1,CSMD2,CTNNA2,CTNND2,DCC,DCLK1,DGKB,DIP2C,DLC1,DLG2,DLGAP1,DLGAP2,DMD,DOCK3,DOCK4,DPP10,DPP6,DSCAM,DSCAML1,ELMO1,ERC2,ESRRG,FAM155A,FGF12,FHIT,FHOD3,FMN2,FOXP2,F…	202
Cancer,Gastrointestinal Disease,Organismal Injury and Abnormalities	Colon adenocarcinoma	7.65e-34	5.2e-32			ADCY2,ADGRB3,AFF3,AK5,AKAP6,AMPH,ANK2,ANK3,ANKS1B,ARHGEF7,ARPP21,ASTN2,ATP2B2,ATRNL1,ATXN1,CACNA1B,CACNA1C,CACNA1D,CACNA1E,CACNB4,CADM2,CADPS,CADPS2,CBLN2,CCDC3,CCSER1,CDH13,CDH18,CELF2,CNTN1,CNTN4,CNTN5,CNTNAP5,COBL,COL19A1,CSMD1,CSMD2,CTNNA2,CTNND2,DCC,DCLK1,DGKB,DIP2C,DLC1,DLG2,DLGAP1,DLGAP2,DMD,DOCK3,DOCK4,DPP10,DPP6,DSCAM,DSCAML1,ELMO1,ERC2,ESRRG,FAM155A,FGF12,FHOD3,FMN2,FOXP2,FRAS1,FRMD4A,F…	196
Cancer,Gastrointestinal Disease,Organismal Injury and Abnormalities	Colon tumor	9.65e-34	6.49e-32		0.351	ADCY2,ADGRB3,AFF3,AK5,AKAP6,AMPH,ANK2,ANK3,ANKS1B,ARHGEF7,ARPP21,ASTN2,ATP2B2,ATRNL1,ATXN1,CACNA1B,CACNA1C,CACNA1D,CACNA1E,CACNB4,CADM2,CADPS,CADPS2,CBLN2,CCDC3,CCSER1,CDH13,CDH18,CELF2,CNTN1,CNTN4,CNTN5,CNTNAP2,CNTNAP5,COBL,COL19A1,CSMD1,CSMD2,CTNNA2,CTNND2,DCC,DCLK1,DGKB,DIP2C,DLC1,DLG2,DLGAP1,DLGAP2,DMD,DOCK3,DOCK4,DPP10,DPP6,DSCAM,DSCAML1,ELMO1,ERC2,ESRRG,FAM155A,FGF12,FHIT,FHOD3,FMN2,FOXP2,F…	203
Cellular Development,Cellular Growth and Proliferation,Nervous System Development and Function,Tissue Development	Development of neurons	2.25e-33	1.5e-31	Increased	4.448	ADGRB3,ANK3,ARHGEF7,ASIC2,ATXN1,CACNB4,CADPS2,CAMK2A,CBLN2,CHN1,CLSTN2,CNTN1,CNTN4,CNTNAP2,CTNNA2,CTNND2,DCC,DCLK1,DMD,DSCAM,EFNA5,ELMO1,ERC2,EXT1,FMN1,GABRB2,GABRB3,GPM6A,GRIA1,GRM5,IL1RAPL1,KALRN,KIRREL3,LINGO2,LRFN2,LRRC4C,LRRC7,LRRTM4,MAGI2,MAP1B,MAP2,MEF2C,MYT1L,NCAM1,NCAM2,NEGR1,NFIA,NIN,NLGN1,NOS1AP,NRCAM,NRG1,NRXN1,NTRK2,NTRK3,PCDH9,PDZRN3,PHACTR1,PLXNA4,PPP2R2C,PPP3CA,PRICKLE2,PRKCE,PRKG…	81
Cancer,Gastrointestinal Disease,Organismal Injury and Abnormalities	Pancreatobiliary tumor	3.12e-33	2.03e-31			ADAMTSL1,ADCY2,ADGRB3,AFF3,AGAP1,AGBL4,AKAP6,AMPH,ANK2,ANK3,ANKS1B,ARHGEF7,ASTN1,ATP2B2,ATRNL1,BRINP1,CACNA1B,CACNA1C,CACNA1D,CACNA1E,CADM2,CADPS,CAMK2A,CDH18,CELF2,CERS6,CHN1,CLSTN2,CNTN1,CNTN5,CNTNAP2,COL19A1,CSMD1,CSMD2,CTNNA2,DCC,DCLK1,DGKB,DGKI,DIP2C,DLC1,DLGAP1,DLGAP2,DMD,DOCK3,DOCK4,DSCAM,DSCAML1,ENOX1,ERC2,ESRRG,FAM155A,FGF12,FHOD3,FMN2,FRAS1,FRMPD4,GABRB3,GABRG3,GALNT17,GRID1,GRIN2A,GRIN…	161
Cancer,Gastrointestinal Disease,Organismal Injury and Abnormalities	Pancreaticobiliary neoplasm	3.12e-33	2.03e-31			ADAMTSL1,ADCY2,ADGRB3,AFF3,AGAP1,AGBL4,AKAP6,AMPH,ANK2,ANK3,ANKS1B,ARHGEF7,ASTN1,ATP2B2,ATRNL1,BRINP1,CACNA1B,CACNA1C,CACNA1D,CACNA1E,CADM2,CADPS,CAMK2A,CDH18,CELF2,CERS6,CHN1,CLSTN2,CNTN1,CNTN5,CNTNAP2,COL19A1,CSMD1,CSMD2,CTNNA2,DCC,DCLK1,DGKB,DGKI,DIP2C,DLC1,DLGAP1,DLGAP2,DMD,DOCK3,DOCK4,DSCAM,DSCAML1,ENOX1,ERC2,ESRRG,FAM155A,FGF12,FHOD3,FMN2,FRAS1,FRMPD4,GABRB3,GABRG3,GALNT17,GRID1,GRIN2A,GRIN…	161
Cancer,Endocrine System Disorders,Gastrointestinal Disease,Organismal Injury and Abnormalities	Pancreatic carcinoma	5.36e-33	3.46e-31			ADAMTSL1,ADGRB3,AMPH,ANK2,ANKS1B,ARHGEF7,ASTN1,ATP2B2,ATRNL1,BRINP1,CACNA1B,CACNA1C,CACNA1D,CACNA1E,CADM2,CADPS,CDH18,CELF2,CERS6,CLSTN2,CNTN1,CNTN5,CNTNAP2,COL19A1,CSMD1,CSMD2,CTNNA2,DCLK1,DGKB,DGKI,DIP2C,DLC1,DLGAP1,DMD,DOCK3,DOCK4,DSCAM,DSCAML1,ENOX1,ERC2,ESRRG,FGF12,FMN2,FRAS1,FRMPD4,GABRB3,GABRG3,GALNT17,GRID1,GRIN2A,HECW1,HECW2,HS6ST3,IL1RAPL1,IL1RAPL2,KCNB2,KCND2,KCNQ3,KCNQ5,KCTD16,KIRREL3…	134
Psychological Disorders	Severe psychological disorder	7.09e-33	4.52e-31			ADCY2,AMPH,ANK3,ATP2B2,ATXN1,CACNA1B,CACNA1C,CACNA2D3,CADPS2,CAMK2A,CELF2,CNTNAP2,CSMD1,CTNNA2,CTNND2,DIP2C,DLG2,DMD,DPP10,DPP6,FHIT,GABRB2,GABRB3,GABRG3,GRIA1,GRID1,GRIN2A,GRIN2B,GRM5,GRM7,HECW2,LARGE1,LRFN2,MAGI2,MCTP1,MICAL2,MSRA,NCAM1,NELL1,NELL2,NKAIN2,NOS1AP,NRG1,NRXN1,NTRK2,PCLO,PCSK2,PDE10A,PDE1A,PDE4B,PDE4D,PDZRN3,PPP3CA,PRKCB,PRKN,PTPRT,RBFOX1,RCAN2,RGS7,RIMS1,RIT2,RPS6KA2,RYR2,SLC35F3,…	74
Cancer,Gastrointestinal Disease,Organismal Injury and Abnormalities	Digestive system cancer	1.72e-32	1.09e-30		-0.6	ADAMTSL1,ADCY2,ADGRB3,AFF3,AGAP1,AGBL4,AK5,AKAP6,AMPH,ANK2,ANK3,ANKS1B,ARHGAP26,ARHGEF7,ARPP21,ASIC2,ASTN1,ASTN2,ATP2B2,ATRNL1,ATXN1,BMPER,BRINP1,CABP1,CACNA1B,CACNA1C,CACNA1D,CACNA1E,CACNA2D3,CACNB4,CADM2,CADPS,CADPS2,CALM1 (includes others),CAMK2A,CBLN2,CCDC3,CCSER1,CDH13,CDH18,CDK14,CELF2,CERS6,CHN1,CLSTN2,CNTN1,CNTN4,CNTN5,CNTNAP2,CNTNAP5,COBL,COL19A1,CSMD1,CSMD2,CTNNA2,CTNND2,DCC,DCLK1,DGKB,…	295
Cancer,Organismal Injury and Abnormalities	Head and neck carcinoma	2.48e-32	1.55e-30			ADAMTSL1,ADCY2,ADGRB3,AEBP2,AFF3,AGAP1,AGBL4,AK5,AKAP6,AMPH,ANK2,ANK3,ANKS1B,ARHGAP26,ARHGEF7,ARL15,ARPP21,ASIC2,ASTN1,ASTN2,ATP2B2,ATRNL1,ATXN1,BMPER,BRINP1,CABP1,CACNA1B,CACNA1C,CACNA1D,CACNA1E,CACNA2D3,CACNB4,CADM2,CADPS,CADPS2,CALM1 (includes others),CAMK2A,CBLN2,CCDC3,CCSER1,CDH13,CDH18,CDK14,CELF2,CHN1,CLSTN2,CNTN1,CNTN4,CNTN5,CNTNAP2,CNTNAP5,COBL,COL19A1,CSMD1,CSMD2,CTNNA2,CTNND2,DCC,DCLK1…	281
Cancer,Organismal Injury and Abnormalities	Neck neoplasm	2.81e-32	1.74e-30			ADAMTSL1,ADCY2,ADGRB3,AEBP2,AFF3,AGAP1,AGBL4,AK5,AKAP6,AMPH,ANK2,ANK3,ANKS1B,ARHGAP26,ARHGEF7,ARL15,ARPP21,ASIC2,ASTN1,ASTN2,ATP2B2,ATRNL1,ATXN1,BMPER,BRINP1,CABP1,CACNA1B,CACNA1C,CACNA1D,CACNA1E,CACNA2D3,CACNB4,CADM2,CADPS,CADPS2,CALM1 (includes others),CAMK2A,CBLN2,CCDC3,CCSER1,CDH13,CDH18,CDK14,CELF2,CHN1,CLSTN2,CNTN1,CNTN4,CNTN5,CNTNAP2,CNTNAP5,COBL,COL19A1,CSMD1,CSMD2,CTNNA2,CTNND2,DCC,DCLK1…	275
Endocrine System Disorders,Gastrointestinal Disease,Organismal Injury and Abnormalities	Pancreatic lesion	6.23e-32	3.81e-30			ADAMTSL1,ADCY2,ADGRB3,AFF3,AGAP1,AKAP6,AMPH,ANK2,ANKS1B,ARHGEF7,ASTN1,ATP2B2,ATRNL1,BRINP1,CACNA1B,CACNA1C,CACNA1D,CACNA1E,CADM2,CADPS,CAMK2A,CDH18,CELF2,CERS6,CLSTN2,CNTN1,CNTN5,CNTNAP2,COL19A1,CSMD1,CSMD2,CTNNA2,DCC,DCLK1,DGKB,DGKI,DIP2C,DLC1,DLGAP1,DMD,DOCK3,DOCK4,DPP6,DSCAM,DSCAML1,ENOX1,ERC2,ESRRG,FAM155A,FGF12,FMN2,FRAS1,FRMPD4,GABRB3,GABRG3,GALNT17,GRID1,GRIN2A,GRM5,HECW1,HECW2,HS6ST3,IL1R…	148
Cell-To-Cell Signaling and Interaction,Nervous System Development and Function	Synaptic transmission	6.28e-32	3.81e-30	Increased	2.996	AMPH,ANKS1B,ASIC2,ATXN1,CACNA1B,CACNA1C,CACNA2D3,CACNB4,CAMK2A,CLSTN2,CNTNAP2,DGKB,DLG2,DLGAP1,DMD,DPP6,ERC2,EXT1,FGF12,FGF14,GABBR2,GABRB2,GRIA1,GRIN2A,GRIN2B,GRM5,GRM7,GRM8,KALRN,KCND2,KCNMA1,KCNQ3,LRFN2,LRRC4C,NBEA,NCAM1,NLGN1,NRCAM,NRG3,NRXN1,PPP3CA,PRKCB,PRKN,RIMS1,RIT2,RPS6KA2,SH3GL2,SH3GL3,SNAP25,SV2B,SYT1,TNR	52
Cancer,Organismal Injury and Abnormalities,Respiratory Disease	Non-small cell lung carcinoma	9.32e-32	5.6e-30			ADCY2,ADGRB3,AKAP6,ANK2,ANKS1B,ASTN1,ATP2B2,ATRNL1,ATXN1,BMPER,BRINP1,CABP1,CACNA1C,CACNA1D,CACNA1E,CADPS2,CDH13,CDH18,CNTN1,CNTN5,CNTNAP2,CNTNAP5,COL19A1,CSMD1,CSMD2,CTNNA2,CTNND2,DCC,DCLK1,DGKB,DLG2,DLGAP2,DMD,DPP10,DSCAM,DSCAML1,FHIT,FHOD3,FMN2,FOXP2,GABRB2,GABRB3,GABRG3,GRIA1,GRIN2A,GRIN2B,GRM5,GRM7,GRM8,HECW1,HECW2,HIVEP3,IL1RAPL1,KALRN,KCNB2,KCTD8,KSR2,LRFN2,LRP1B,LRRC4C,LRRC7,LRRTM4,MAGI2,…	139
Hereditary Disorder,Organismal Injury and Abnormalities,Psychological Disorders	Familial psychiatric disease	9.66e-32	5.75e-30			ADCY2,AGAP1,ANK2,ANK3,ANKS1B,ARHGEF7,ARPP21,ASTN2,ATP2B2,ATXN1,CACNA1B,CACNA1C,CACNA2D3,CADPS2,CAMK2A,CDH18,CELF2,CHN1,CNTN4,CNTN5,CNTNAP2,CSMD1,CTNNA2,DCLK1,DGKB,DLG2,DMD,ELMO1,ESRRG,FAM155A,FGF12,FHIT,FRMD4A,GABBR2,GABRB2,GABRB3,GABRG3,GRIN2A,GRIN2B,HECW2,KAZN,KCNIP4,KCNMA1,LRP1B,LRRC4C,LRRTM4,LSAMP,MAGI2,MAP2,MAPK10,MCTP1,MEF2C,MGAT4C,MSRA,MYT1L,NBEA,NKAIN2,NLGN1,NRG1,NRXN1,NRXN3,NTRK2,OXR1,PC…	87
Cancer,Gastrointestinal Disease,Organismal Injury and Abnormalities	Colorectal cancer	1.21e-31	7.1e-30			ADCY2,ADGRB3,AFF3,AK5,AKAP6,AMPH,ANK2,ANK3,ANKS1B,ARHGEF7,ARPP21,ASTN1,ASTN2,ATP2B2,ATRNL1,ATXN1,CACNA1B,CACNA1C,CACNA1D,CACNA1E,CACNB4,CADM2,CADPS,CADPS2,CBLN2,CCDC3,CCSER1,CDH13,CDH18,CELF2,CNTN1,CNTN4,CNTN5,CNTNAP2,CNTNAP5,COBL,COL19A1,CSMD1,CSMD2,CTNNA2,CTNND2,DCC,DCLK1,DGKB,DIP2C,DLC1,DLG2,DLGAP1,DLGAP2,DMD,DOCK3,DOCK4,DPP10,DPP6,DSCAM,DSCAML1,ELMO1,ERC2,ESRRG,FAM155A,FGF12,FHIT,FHOD3,FMN2,F…	213
Cancer,Organismal Injury and Abnormalities	Ductal carcinoma	3.03e-31	1.77e-29			ADAMTSL1,ADGRB3,AGBL4,AMPH,ANK2,ANK3,ANKS1B,ARHGEF7,ASTN1,ATP2B2,ATRNL1,CACNA1B,CACNA1C,CACNA1D,CACNA1E,CADM2,CADPS,CALM1 (includes others),CAMK2A,CCSER1,CDH18,CELF2,CERS6,CHN1,CLSTN2,CNTN1,CNTN5,CNTNAP2,COL19A1,CSMD1,CSMD2,CTNNA2,DCC,DCLK1,DGKB,DGKI,DIP2C,DLC1,DLGAP1,DLGAP2,DMD,DOCK3,DOCK4,DSCAM,DSCAML1,ENOX1,ERC2,ESRRG,FGF12,FHOD3,FMN2,FRAS1,FRMPD4,GABRB3,GALNT17,GRIN2A,GRIN2B,HECW1,HECW2,HS6ST…	153
Cancer,Gastrointestinal Disease,Organismal Injury and Abnormalities	Colorectal tumor	4.08e-31	2.36e-29		0.351	ADCY2,ADGRB3,AFF3,AK5,AKAP6,AMPH,ANK2,ANK3,ANKS1B,ARHGEF7,ARPP21,ASTN1,ASTN2,ATP2B2,ATRNL1,ATXN1,CACNA1B,CACNA1C,CACNA1D,CACNA1E,CACNB4,CADM2,CADPS,CADPS2,CBLN2,CCDC3,CCSER1,CDH13,CDH18,CELF2,CNTN1,CNTN4,CNTN5,CNTNAP2,CNTNAP5,COBL,COL19A1,CSMD1,CSMD2,CTNNA2,CTNND2,DCC,DCLK1,DGKB,DIP2C,DLC1,DLG2,DLGAP1,DLGAP2,DMD,DOCK3,DOCK4,DPP10,DPP6,DSCAM,DSCAML1,ELMO1,ERC2,ESRRG,FAM155A,FGF12,FHIT,FHOD3,FMN2,F…	214
Cancer,Endocrine System Disorders,Gastrointestinal Disease,Organismal Injury and Abnormalities	Pancreatic tumor	4.39e-31	2.52e-29			ADAMTSL1,ADCY2,ADGRB3,AFF3,AGAP1,AKAP6,AMPH,ANK2,ANKS1B,ARHGEF7,ASTN1,ATP2B2,ATRNL1,BRINP1,CACNA1B,CACNA1C,CACNA1D,CACNA1E,CADM2,CADPS,CAMK2A,CDH18,CELF2,CERS6,CLSTN2,CNTN1,CNTN5,CNTNAP2,COL19A1,CSMD1,CSMD2,CTNNA2,DCC,DCLK1,DGKB,DGKI,DIP2C,DLC1,DLGAP1,DMD,DOCK3,DOCK4,DSCAM,DSCAML1,ENOX1,ERC2,ESRRG,FAM155A,FGF12,FMN2,FRAS1,FRMPD4,GABRB3,GABRG3,GALNT17,GRID1,GRIN2A,GRM5,HECW1,HECW2,HS6ST3,IL1RAPL1,…	146
Cancer,Endocrine System Disorders,Gastrointestinal Disease,Organismal Injury and Abnormalities	Pancreatic adenocarcinoma	5.1e-31	2.89e-29			ADAMTSL1,ADGRB3,AMPH,ANK2,ANKS1B,ARHGEF7,ASTN1,ATP2B2,ATRNL1,CACNA1B,CACNA1C,CACNA1D,CACNA1E,CADM2,CADPS,CDH18,CELF2,CERS6,CLSTN2,CNTN1,CNTN5,CNTNAP2,COL19A1,CSMD1,CSMD2,CTNNA2,DCLK1,DGKB,DGKI,DIP2C,DLC1,DLGAP1,DMD,DOCK3,DOCK4,DSCAM,DSCAML1,ENOX1,ERC2,ESRRG,FGF12,FMN2,FRAS1,FRMPD4,GABRB3,GALNT17,GRIN2A,HECW1,HECW2,HS6ST3,IL1RAPL1,IL1RAPL2,KCNB2,KCND2,KCNQ3,KCNQ5,KCTD16,KIRREL3,KSR2,LDB2,LRFN2,LRP…	127
Cancer,Hematological Disease,Organismal Injury and Abnormalities	Hematopoietic neoplasm	5.92e-31	3.33e-29		0.351	ADAMTSL1,ADCY2,ADGRB3,AFF3,AGAP1,AGBL4,AKAP6,AMPH,ANK2,ANK3,ANKS1B,ARHGAP26,ARHGEF7,ARPP21,ASTN2,ATP2B2,ATRNL1,ATXN1,BMPER,BRINP1,CACNA1B,CACNA1C,CACNA1D,CACNA1E,CACNB4,CADM2,CADPS,CADPS2,CAMK2A,CCSER1,CDH18,CELF2,CHN1,CNTN4,CNTN5,CNTNAP2,CNTNAP5,COBL,COL19A1,CSMD1,CTNNA2,CTNND2,DCC,DGKB,DIP2C,DLC1,DLGAP1,DLGAP2,DMD,DOCK4,DSCAM,DSCAML1,ELMO1,ERC2,FHIT,FHOD3,FMN1,FMN2,FRAS1,FRMPD4,GABBR2,GABRB2,GA…	168
Cancer,Endocrine System Disorders,Gastrointestinal Disease,Organismal Injury and Abnormalities	Pancreatic ductal adenocarcinoma	6.84e-31	3.81e-29			ADAMTSL1,ADGRB3,AMPH,ANK2,ANKS1B,ARHGEF7,ASTN1,ATP2B2,ATRNL1,CACNA1B,CACNA1C,CACNA1D,CACNA1E,CADM2,CADPS,CDH18,CELF2,CERS6,CLSTN2,CNTN1,CNTN5,CNTNAP2,COL19A1,CSMD1,CSMD2,CTNNA2,DCLK1,DGKB,DGKI,DIP2C,DLC1,DLGAP1,DMD,DOCK3,DOCK4,DSCAM,DSCAML1,ENOX1,ERC2,ESRRG,FGF12,FMN2,FRAS1,FRMPD4,GABRB3,GALNT17,GRIN2A,HECW1,HECW2,HS6ST3,IL1RAPL1,IL1RAPL2,KCNB2,KCND2,KCNQ3,KCNQ5,KCTD16,KIRREL3,KSR2,LDB2,LRFN2,LRP…	125
Cancer,Hematological Disease,Organismal Injury and Abnormalities	Myeloid or lymphoid neoplasm	8.27e-31	4.57e-29			ADAMTSL1,ADCY2,ADGRB3,AFF3,AGAP1,AGBL4,AKAP6,AMPH,ANK2,ANK3,ANKS1B,ARHGAP26,ARHGEF7,ARPP21,ASTN2,ATP2B2,ATRNL1,ATXN1,BMPER,BRINP1,CACNA1B,CACNA1C,CACNA1D,CACNA1E,CACNB4,CADM2,CADPS,CADPS2,CAMK2A,CCSER1,CDH18,CELF2,CHN1,CNTN4,CNTN5,CNTNAP2,CNTNAP5,COBL,COL19A1,CSMD1,CTNNA2,CTNND2,DCC,DGKB,DIP2C,DLC1,DLGAP1,DLGAP2,DMD,DOCK4,DSCAM,DSCAML1,ELMO1,ERC2,FHIT,FHOD3,FMN1,FMN2,FRAS1,FRMPD4,GABBR2,GABRB2,GA…	167
Cancer,Organismal Injury and Abnormalities	Cancer of secretory structure	9.69e-31	5.3e-29		-0.621	ADAMTSL1,ADCY2,ADGRB3,AEBP2,AFF3,AGAP1,AGBL4,AK5,AKAP6,AMPH,ANK2,ANK3,ANKS1B,ARHGAP26,ARHGEF7,ARL15,ARPP21,ASIC2,ASTN1,ASTN2,ATP2B2,ATRNL1,ATXN1,BMPER,BRINP1,CABP1,CACNA1B,CACNA1C,CACNA1D,CACNA1E,CACNA2D3,CACNB4,CADM2,CADPS,CADPS2,CALM1 (includes others),CAMK2A,CBLN2,CCDC3,CCSER1,CDH13,CDH18,CDK14,CELF2,CERS6,CHN1,CLSTN2,CNTN1,CNTN4,CNTN5,CNTNAP2,CNTNAP5,COBL,COL19A1,CSMD1,CSMD2,CTNNA2,CTNND2,DCC…	285
Cancer,Organismal Injury and Abnormalities,Respiratory Disease	Lung adenocarcinoma	1.57e-30	8.51e-29			ADCY2,ADGRB3,AKAP6,ANK2,ANKS1B,ASTN1,ATP2B2,ATRNL1,ATXN1,BMPER,BRINP1,CABP1,CACNA1C,CACNA1D,CACNA1E,CADPS2,CNTN5,CNTNAP2,CNTNAP5,COL19A1,CSMD1,CSMD2,CTNNA2,CTNND2,DMD,DPP10,DSCAM,DSCAML1,FHIT,FHOD3,FMN2,FOXP2,GABRB3,GRIA1,GRIN2A,GRIN2B,GRM5,GRM7,GRM8,HECW1,HECW2,HIVEP3,IL1RAPL1,KALRN,KCNB2,KCTD8,KSR2,LRFN2,LRP1B,LRRC4C,LRRTM4,MAGI2,MALAT1,MAP2,MAST4,MDGA2,MGAT4C,MLLT3,MMP16,MYT1L,NAV2,NAV3,NBEA,N…	117
Cancer,Neurological Disease,Organismal Injury and Abnormalities	Brain glioma	1.94e-30	1.05e-28			ADAMTSL1,ADCY2,ADGRB3,AEBP2,AFF3,AGAP1,AK5,AKAP6,AMPH,ANK2,ANK3,ANKS1B,ARPP21,ASTN1,ASTN2,ATP2B2,ATRNL1,ATXN1,BRINP1,CABP1,CACNA1B,CACNA1C,CACNA1D,CACNA1E,CACNA2D3,CACNB4,CADPS,CADPS2,CAMK2A,CDH13,CDH18,CELF2,CLSTN2,CNTN1,CNTN4,CNTN5,CNTNAP2,CNTNAP5,COBL,COL19A1,CSMD1,CSMD2,CTNNA2,CTNND2,DCLK1,DGKB,DGKI,DIP2C,DLC1,DLG2,DLGAP1,DLGAP2,DMD,DOCK3,DOCK4,DPP10,DSCAM,DSCAML1,ELMO1,ENOX1,ERC2,ESRRG,EXT1,…	230
Cancer,Organismal Injury and Abnormalities	Head and neck squamous cell carcinoma	2.27e-30	1.21e-28			ADAMTSL1,ADGRB3,AGAP1,AK5,AKAP6,AMPH,ANK2,ANKS1B,ARHGAP26,ARPP21,ATRNL1,ATXN1,BRINP1,CACNA1B,CACNA1D,CACNA1E,CADPS,CADPS2,CCSER1,CDH13,CDH18,CELF2,CHN1,CNTN1,CNTN4,CNTN5,CNTNAP2,CNTNAP5,COL19A1,CSMD1,CSMD2,CTNNA2,CTNND2,DCC,DCLK1,DLC1,DLGAP2,DMD,DOCK3,DPP10,DSCAM,DSCAML1,EFNA5,ESRRG,EXT1,FAM155A,FHIT,FMN2,FMNL2,FRMPD4,GABBR2,GABRB2,GFOD1,GPM6A,GRID1,GRM5,GRM8,HIVEP3,IL1RAPL2,KALRN,KAZN,KCND2,KCND…	140
Cancer,Gastrointestinal Disease,Organismal Injury and Abnormalities	Pancreatobiliary adenocarcinoma	2.54e-30	1.34e-28			ADAMTSL1,ADGRB3,AMPH,ANK2,ANKS1B,ARHGEF7,ASTN1,ATP2B2,ATRNL1,CACNA1B,CACNA1C,CACNA1D,CACNA1E,CADM2,CADPS,CDH18,CELF2,CERS6,CLSTN2,CNTN1,CNTN5,CNTNAP2,COL19A1,CSMD1,CSMD2,CTNNA2,DCC,DCLK1,DGKB,DGKI,DIP2C,DLC1,DLGAP1,DMD,DOCK3,DOCK4,DSCAM,DSCAML1,ENOX1,ERC2,ESRRG,FGF12,FMN2,FRAS1,FRMPD4,GABRB3,GALNT17,GRIN2A,HECW1,HECW2,HS6ST3,IL1RAPL1,IL1RAPL2,KCNB2,KCND2,KCNQ3,KCNQ5,KCTD16,KIRREL3,KSR2,LDB2,LRFN2…	130
Cancer,Neurological Disease,Organismal Injury and Abnormalities	Glioma	3.92e-30	2.05e-28			ADAMTSL1,ADCY2,ADGRB3,AEBP2,AFF3,AGAP1,AK5,AKAP6,AMPH,ANK2,ANK3,ANKS1B,ARPP21,ASTN1,ASTN2,ATP2B2,ATRNL1,ATXN1,BRINP1,CABP1,CACNA1B,CACNA1C,CACNA1D,CACNA1E,CACNA2D3,CACNB4,CADPS,CADPS2,CAMK2A,CDH13,CDH18,CELF2,CLSTN2,CNTN1,CNTN4,CNTN5,CNTNAP2,CNTNAP5,COBL,COL19A1,CSMD1,CSMD2,CTNNA2,CTNND2,DCLK1,DGKB,DGKI,DIP2C,DLC1,DLG2,DLGAP1,DLGAP2,DMD,DOCK3,DOCK4,DPP10,DSCAM,DSCAML1,EFNA5,ELMO1,ENOX1,ERC2,ESRRG…	234
Cancer,Hematological Disease,Organismal Injury and Abnormalities	Hematologic cancer	4.33e-30	2.25e-28			ADAMTSL1,ADCY2,ADGRB3,AFF3,AGAP1,AGBL4,AKAP6,AMPH,ANK2,ANK3,ANKS1B,ARHGAP26,ARPP21,ASTN2,ATP2B2,ATRNL1,ATXN1,BMPER,BRINP1,CACNA1B,CACNA1C,CACNA1D,CACNA1E,CACNB4,CADM2,CADPS,CADPS2,CAMK2A,CCSER1,CDH18,CELF2,CHN1,CNTN4,CNTN5,CNTNAP2,CNTNAP5,COBL,COL19A1,CSMD1,CTNNA2,CTNND2,DCC,DGKB,DIP2C,DLC1,DLGAP1,DLGAP2,DMD,DOCK4,DSCAM,DSCAML1,ELMO1,ERC2,FHIT,FHOD3,FMN1,FMN2,FRAS1,FRMPD4,GABBR2,GABRB2,GABRB3,GAB…	165
Cancer,Neurological Disease,Organismal Injury and Abnormalities	Glioma cancer	7.07e-30	3.65e-28			ADAMTSL1,ADCY2,ADGRB3,AEBP2,AFF3,AGAP1,AK5,AKAP6,AMPH,ANK2,ANK3,ANKS1B,ARPP21,ASTN1,ASTN2,ATP2B2,ATRNL1,ATXN1,BRINP1,CABP1,CACNA1B,CACNA1C,CACNA1D,CACNA1E,CACNA2D3,CACNB4,CADPS,CADPS2,CAMK2A,CDH13,CDH18,CELF2,CLSTN2,CNTN1,CNTN4,CNTN5,CNTNAP2,CNTNAP5,COBL,COL19A1,CSMD1,CSMD2,CTNNA2,CTNND2,DCLK1,DGKB,DGKI,DIP2C,DLC1,DLG2,DLGAP1,DLGAP2,DMD,DOCK3,DOCK4,DPP10,DSCAM,DSCAML1,EFNA5,ELMO1,ENOX1,ERC2,ESRRG…	231
Developmental Disorder	Autism spectrum disorder or intellectual disability	8.32e-30	4.26e-28			AGAP1,AKAP6,ANK2,ANK3,ARHGEF7,ASTN2,CACNA1C,CACNA1D,CADPS,CADPS2,CAMK2A,CBLN2,CNTN4,CNTNAP2,CSMD1,CTNNA2,DCC,DMD,DOCK3,DPP6,DSCAM,DSCAML1,FHIT,FMN2,FMNL2,FRMPD4,GABBR2,GABRB2,GABRB3,GABRG3,GRIA1,GRIN2A,GRIN2B,GRM5,GRM7,IL1RAPL1,KCNH1,KCNMA1,KCNQ3,KCNQ5,KIRREL3,LARGE1,LRFN2,LRRC7,MEF2C,MSRA,MYT1L,NBEA,NCALD,NETO1,NLGN1,NRCAM,NRXN1,NRXN3,PCDH9,PDE4D,PPP3CA,PRKN,PTPRD,PTPRT,RBFOX1,RIMS1,RORA,RPS6KA2…	76
Psychological Disorders	Schizophrenia or schizoaffective disorder	1.16e-29	5.88e-28			AMPH,ANK3,ATP2B2,ATXN1,CACNA1B,CACNA1C,CACNA2D3,CADPS2,CELF2,CNTNAP2,CSMD1,CTNNA2,CTNND2,DLG2,DMD,DPP10,DPP6,FHIT,GABRB2,GABRB3,GABRG3,GRID1,GRIN2A,GRIN2B,GRM5,GRM7,HECW2,LARGE1,LRFN2,MAGI2,MSRA,NCAM1,NELL1,NELL2,NOS1AP,NRG1,NRXN1,NTRK2,PCLO,PCSK2,PDZRN3,PRKCB,PRKN,PTPRT,RBFOX1,RCAN2,RGS7,RIT2,RYR2,SLC35F3,SNAP25,SYN3,SYT1,TANC2,TENM4,TNIK,VSNL1,ZNF804A	58
Neurological Disease,Organismal Injury and Abnormalities	Brain lesion	1.57e-29	7.9e-28			ADAMTSL1,ADCY2,ADGRB3,AEBP2,AFF3,AGAP1,AK5,AKAP6,AMPH,ANK2,ANK3,ANKS1B,ARPP21,ASTN1,ASTN2,ATP2B2,ATRNL1,ATXN1,BRINP1,CABP1,CACNA1B,CACNA1C,CACNA1D,CACNA1E,CACNA2D3,CACNB4,CADPS,CADPS2,CAMK2A,CDH13,CDH18,CELF2,CLSTN2,CNTN1,CNTN4,CNTN5,CNTNAP2,CNTNAP5,COBL,COL19A1,CSMD1,CSMD2,CTNNA2,CTNND2,DCLK1,DGKB,DGKI,DIP2C,DLC1,DLG2,DLGAP1,DLGAP2,DMD,DOCK3,DOCK4,DPP10,DSCAM,DSCAML1,ELMO1,ENOX1,ERC2,ESRRG,EXT1,…	231
Cancer,Organismal Injury and Abnormalities	Extrapancreatic malignant tumor	2.69e-29	1.34e-27		-0.27	ADAMTSL1,ADCY2,ADGRB3,AEBP2,AFF3,AGAP1,AGBL4,AK5,AKAP6,AMPH,ANK2,ANK3,ANKS1B,ARHGAP26,ARHGEF7,ARL15,ARPP21,ASIC2,ASTN1,ASTN2,ATP2B2,ATRNL1,ATXN1,BMPER,BRINP1,CABP1,CACNA1B,CACNA1C,CACNA1D,CACNA1E,CACNA2D3,CACNB4,CADM2,CADPS,CADPS2,CALM1 (includes others),CAMK2A,CBLN2,CCDC3,CCSER1,CDH13,CDH18,CDK14,CELF2,CERS6,CHN1,CLSTN2,CNTN1,CNTN4,CNTN5,CNTNAP2,CNTNAP5,COBL,COL19A1,CSMD1,CSMD2,CTNNA2,CTNND2,DCC…	305
Cancer,Neurological Disease,Organismal Injury and Abnormalities	Central nervous system solid tumor	3.02e-29	1.5e-27			ADAMTSL1,ADCY2,ADGRB3,AEBP2,AFF3,AGAP1,AGBL4,AK5,AKAP6,AMPH,ANK2,ANK3,ANKS1B,ARPP21,ASTN1,ASTN2,ATP2B2,ATRNL1,ATXN1,BRINP1,CABP1,CACNA1B,CACNA1C,CACNA1D,CACNA1E,CACNA2D3,CACNB4,CADPS,CADPS2,CAMK2A,CDH13,CDH18,CELF2,CLSTN2,CNTN1,CNTN4,CNTN5,CNTNAP2,CNTNAP5,COBL,COL19A1,CSMD1,CSMD2,CTNNA2,CTNND2,DCLK1,DGKB,DGKI,DIP2C,DLC1,DLG2,DLGAP1,DLGAP2,DMD,DOCK3,DOCK4,DPP10,DSCAM,DSCAML1,EFNA5,ELMO1,ENOX1,ERC2…	236
Cancer,Neurological Disease,Organismal Injury and Abnormalities	Nervous system neoplasm	3.37e-29	1.66e-27			ADAMTSL1,ADCY2,ADGRB3,AEBP2,AFF3,AGAP1,AGBL4,AK5,AKAP6,AMPH,ANK2,ANK3,ANKS1B,ARPP21,ASTN1,ASTN2,ATP2B2,ATRNL1,ATXN1,BRINP1,CABP1,CACNA1B,CACNA1C,CACNA1D,CACNA1E,CACNA2D3,CACNB4,CADPS,CADPS2,CAMK2A,CDH13,CDH18,CELF2,CLSTN2,CNTN1,CNTN4,CNTN5,CNTNAP2,CNTNAP5,COBL,COL19A1,CSMD1,CSMD2,CTNNA2,CTNND2,DCLK1,DGKB,DGKI,DIP2C,DLC1,DLG2,DLGAP1,DLGAP2,DMD,DOCK3,DOCK4,DPP10,DSCAM,DSCAML1,EFNA5,ELMO1,ENOX1,ERC2…	237
Cancer,Neurological Disease,Organismal Injury and Abnormalities	Central nervous system cancer	3.62e-29	1.76e-27			ADAMTSL1,ADCY2,ADGRB3,AEBP2,AFF3,AGAP1,AK5,AKAP6,AMPH,ANK2,ANK3,ANKS1B,ARPP21,ASTN1,ASTN2,ATP2B2,ATRNL1,ATXN1,BRINP1,CABP1,CACNA1B,CACNA1C,CACNA1D,CACNA1E,CACNA2D3,CACNB4,CADPS,CADPS2,CAMK2A,CDH13,CDH18,CELF2,CLSTN2,CNTN1,CNTN4,CNTN5,CNTNAP2,CNTNAP5,COBL,COL19A1,CSMD1,CSMD2,CTNNA2,CTNND2,DCLK1,DGKB,DGKI,DIP2C,DLC1,DLG2,DLGAP1,DLGAP2,DMD,DOCK3,DOCK4,DPP10,DSCAM,DSCAML1,EFNA5,ELMO1,ENOX1,ERC2,ESRRG…	232
Cancer,Hematological Disease,Immunological Disease,Organismal Injury and Abnormalities	Lymphocytic cancer	4.35e-29	2.1e-27			ADAMTSL1,ADCY2,ADGRB3,AGAP1,AGBL4,AKAP6,AMPH,ANK2,ANK3,ARHGAP26,ARPP21,ASTN2,ATP2B2,ATRNL1,ATXN1,BMPER,BRINP1,CACNA1B,CACNA1D,CACNA1E,CADPS,CADPS2,CAMK2A,CCSER1,CDH18,CELF2,CNTN4,CNTN5,CNTNAP2,CNTNAP5,COBL,COL19A1,CSMD1,CTNNA2,CTNND2,DCC,DGKB,DIP2C,DLC1,DLGAP1,DLGAP2,DMD,DOCK4,DSCAM,DSCAML1,ELMO1,ERC2,FHIT,FMN2,FRAS1,FRMPD4,GABBR2,GABRG3,GRIA1,GRIN2A,GRIN2B,GRM5,GRM7,HECW1,HECW2,HS6ST3,HSPA12A,IL…	138
Cancer,Hematological Disease,Organismal Injury and Abnormalities	Lymphocytic neoplasm	4.93e-29	2.36e-27			ADAMTSL1,ADCY2,ADGRB3,AGAP1,AGBL4,AKAP6,AMPH,ANK2,ANK3,ARHGAP26,ARPP21,ASTN2,ATP2B2,ATRNL1,ATXN1,BMPER,BRINP1,CACNA1B,CACNA1D,CACNA1E,CADPS,CADPS2,CAMK2A,CCSER1,CDH18,CELF2,CNTN4,CNTN5,CNTNAP2,CNTNAP5,COBL,COL19A1,CSMD1,CTNNA2,CTNND2,DCC,DGKB,DIP2C,DLC1,DLGAP1,DLGAP2,DMD,DOCK4,DSCAM,DSCAML1,ELMO1,ERC2,FHIT,FMN2,FRAS1,FRMPD4,GABBR2,GABRG3,GRIA1,GRIN2A,GRIN2B,GRM5,GRM7,HECW1,HECW2,HS6ST3,HSPA12A,IL…	138
Neurological Disease,Psychological Disorders	Schizophrenia	5.61e-29	2.67e-27			AMPH,ANK3,ATP2B2,ATXN1,CACNA1B,CACNA1C,CACNA2D3,CADPS2,CELF2,CSMD1,CTNNA2,CTNND2,DLG2,DMD,DPP10,DPP6,FHIT,GABRB2,GABRB3,GABRG3,GRID1,GRIN2A,GRIN2B,GRM5,GRM7,HECW2,LARGE1,LRFN2,MAGI2,MSRA,NCAM1,NELL1,NELL2,NOS1AP,NRG1,NRXN1,NTRK2,PCLO,PCSK2,PDZRN3,PRKCB,PRKN,PTPRT,RBFOX1,RCAN2,RGS7,RIT2,RYR2,SLC35F3,SNAP25,SYN3,SYT1,TANC2,TENM4,TNIK,VSNL1,ZNF804A	57
Neurological Disease	Neurological signs	7.88e-29	3.72e-27			ADCY2,ANKS1B,ARHGEF7,ARPP21,ATP2B2,ATXN1,BRINP1,CACNA1B,CACNA1D,CACNA2D3,CADPS2,CAMK2A,CDH18,CELF2,CHN1,CLSTN2,CNTN5,CTNNA2,DCLK1,DGKB,ELMO1,ESRRG,FAM155A,FGF12,FGF14,FRMD4A,GABBR2,GABRB2,GABRB3,GABRG3,GRIN2A,GRIN2B,KALRN,KAZN,KCND2,KCNIP4,KCNMA1,LRP1B,LRRC4C,LRRC7,LRRTM4,LSAMP,MAGI2,MAP2,MCTP1,MGAT4C,MYT1L,NBEA,NKAIN2,NRXN1,NTRK2,NTRK3,OXR1,PCDH7,PCDH9,PDE10A,PHACTR1,PLCB1,PPP3CA,PRKCB,PRKN,RALY…	76
Cancer,Organismal Injury and Abnormalities	Breast or colorectal cancer	9.76e-29	4.58e-27		-0.025	ADCY2,ADGRB3,AFF3,AK5,AKAP6,AMPH,ANK2,ANK3,ANKS1B,ARHGEF7,ARPP21,ASTN1,ASTN2,ATP2B2,ATRNL1,ATXN1,CACNA1B,CACNA1C,CACNA1D,CACNA1E,CACNB4,CADM2,CADPS,CADPS2,CALM1 (includes others),CAMK2A,CBLN2,CCDC3,CCSER1,CDH13,CDH18,CELF2,CLSTN2,CNTN1,CNTN4,CNTN5,CNTNAP2,CNTNAP5,COBL,COL19A1,CSMD1,CSMD2,CTNNA2,CTNND2,DCC,DCLK1,DGKB,DGKI,DIP2C,DLC1,DLG2,DLGAP1,DLGAP2,DMD,DOCK3,DOCK4,DPP10,DPP6,DSCAM,DSCAML1,ELMO1…	231
Cancer,Organismal Injury and Abnormalities	Intraabdominal organ tumor	1.04e-28	4.83e-27		-0.853	ADAMTSL1,ADCY2,ADGRB3,AEBP2,AFF3,AGAP1,AGBL4,AK5,AKAP6,AMPH,ANK2,ANK3,ANKS1B,ARHGAP26,ARHGEF7,ARL15,ARPP21,ASIC2,ASTN1,ASTN2,ATP2B2,ATRNL1,ATXN1,BMPER,BRINP1,CABP1,CACNA1B,CACNA1C,CACNA1D,CACNA1E,CACNA2D3,CACNB4,CADM2,CADPS,CADPS2,CALM1 (includes others),CAMK2A,CBLN2,CCDC3,CCSER1,CDH13,CDH18,CDK14,CELF2,CERS6,CLSTN2,CNTN1,CNTN4,CNTN5,CNTNAP2,CNTNAP5,COBL,COL19A1,CSMD1,CSMD2,CTNNA2,CTNND2,DCC,DCLK…	298
Neurological Disease,Organismal Injury and Abnormalities	Cognitive impairment	1.3e-28	6.01e-27			AKAP6,AMPH,ANK2,ANK3,ARHGEF7,ATXN1,BRINP1,CACNA1B,CACNA1C,CACNA1D,CACNA2D3,CADPS2,CAMK2A,CBLN2,CLSTN2,CNTNAP2,CTNNA2,DCC,DLGAP2,DMD,DOCK3,DPP6,DSCAM,DSCAML1,FMN2,FRMPD4,GABBR2,GABRB2,GABRB3,GABRG3,GRIA1,GRIN2A,GRIN2B,GRM5,GRM7,HECW2,IL1RAPL1,KALRN,KCNH1,KCNMA1,KCNQ3,KCNQ5,KIRREL3,LARGE1,LRRC7,MEF2C,MYT1L,NBEA,NCAM1,NETO1,NRCAM,NRXN1,PCDH9,PDE4D,PEX5L,PLCB1,PPP3CA,PRKN,PTPRD,PTPRT,RCAN2,RIMS1,RORA…	79
Cancer,Hematological Disease,Organismal Injury and Abnormalities	Neoplasia of blood cells	1.79e-28	8.2e-27		0.351	ADAMTSL1,ADCY2,ADGRB3,AFF3,AGAP1,AGBL4,AKAP6,AMPH,ANK2,ANK3,ANKS1B,ARHGAP26,ARHGEF7,ARPP21,ASTN2,ATP2B2,ATRNL1,ATXN1,BMPER,BRINP1,CACNA1B,CACNA1C,CACNA1E,CACNB4,CADM2,CADPS,CADPS2,CDH18,CELF2,CHN1,CNTN4,CNTN5,CNTNAP2,CNTNAP5,COBL,COL19A1,CSMD1,CTNNA2,CTNND2,DCC,DGKB,DLC1,DLGAP1,DLGAP2,DMD,DOCK4,DSCAM,DSCAML1,ELMO1,ERC2,FHIT,FHOD3,FMN1,FMN2,FRAS1,FRMPD4,GABBR2,GABRB2,GABRB3,GABRG3,GRIA1,GRIN2A,GRI…	161
Cancer,Organismal Injury and Abnormalities	Upper aero-digestive squamous cell carcinoma	2.58e-28	1.17e-26			ADGRB3,AKAP6,AMPH,ANKS1B,ARHGAP26,ARPP21,ATRNL1,ATXN1,BRINP1,CACNA1B,CACNA1D,CACNA1E,CADPS,CADPS2,CCSER1,CDH13,CDH18,CELF2,CHN1,CNTN1,CNTN4,CNTN5,CNTNAP5,COL19A1,CSMD1,CTNNA2,CTNND2,DCC,DCLK1,DLC1,DMD,DOCK3,DSCAM,DSCAML1,EFNA5,EXT1,FAM155A,FMN2,FRMPD4,GABRB2,GFOD1,GPM6A,GRID1,IL1RAPL2,KALRN,KCNH1,KCNQ3,KCTD16,KIRREL3,KSR2,LINGO2,LRFN2,LRP1B,LRRC4C,LRRC7,LRRTM4,MAP1B,MDGA2,MEF2C,MLLT3,MYT1L,NAV3,N…	107
Cancer,Organismal Injury and Abnormalities,Reproductive System Disease	Malignant neoplasm of male genital organ	2.85e-28	1.29e-26			ADCY2,ADGRB3,AK5,AKAP6,ANK2,ANK3,ANKS1B,ARPP21,ASIC2,ASTN2,ATP2B2,ATRNL1,ATXN1,BRINP1,CACNA1B,CACNA1C,CACNA1D,CACNA1E,CADPS,CADPS2,CCDC3,CELF2,CLSTN2,CNTN4,CNTN5,CNTNAP2,CNTNAP5,COBL,COL19A1,CSMD1,CSMD2,CTNNA2,DCC,DCLK1,DGKB,DGKI,DIP2C,DLC1,DLGAP1,DMD,DOCK3,DOCK4,DPP6,DSCAM,DSCAML1,EFNA5,ENOX1,ESRRG,FHOD3,FMN1,FMN2,FOXP2,FRAS1,FRMPD4,GABBR2,GABRB2,GALNT17,GRIA1,GRID1,GRIN2A,GRM5,GRM8,HECW1,HECW2,…	166
Cancer,Endocrine System Disorders,Organismal Injury and Abnormalities	Thyroid gland tumor	3.33e-28	1.49e-26			ADAMTSL1,ADCY2,ADGRB3,AEBP2,AFF3,AGAP1,AGBL4,AK5,AKAP6,AMPH,ANK2,ANK3,ANKS1B,ARHGAP26,ARHGEF7,ARL15,ARPP21,ASIC2,ASTN1,ASTN2,ATP2B2,ATRNL1,ATXN1,BMPER,BRINP1,CABP1,CACNA1B,CACNA1C,CACNA1D,CACNA1E,CACNA2D3,CACNB4,CADM2,CADPS,CADPS2,CALM1 (includes others),CAMK2A,CBLN2,CCDC3,CCSER1,CDH13,CDH18,CDK14,CELF2,CHN1,CLSTN2,CNTN1,CNTN4,CNTN5,CNTNAP2,CNTNAP5,COBL,COL19A1,CSMD1,CSMD2,CTNNA2,CTNND2,DCC,DCLK1…	268
Cancer,Organismal Injury and Abnormalities,Reproductive System Disease	Male genital neoplasm	3.79e-28	1.69e-26			ADCY2,ADGRB3,AK5,AKAP6,AMPH,ANK2,ANK3,ANKS1B,ARPP21,ASIC2,ASTN2,ATP2B2,ATRNL1,ATXN1,BRINP1,CACNA1B,CACNA1C,CACNA1D,CACNA1E,CADPS,CADPS2,CCDC3,CELF2,CLSTN2,CNTN4,CNTN5,CNTNAP2,CNTNAP5,COBL,COL19A1,CSMD1,CSMD2,CTNNA2,DCC,DCLK1,DGKB,DGKI,DIP2C,DLC1,DLGAP1,DMD,DOCK3,DOCK4,DPP6,DSCAM,DSCAML1,EFNA5,ENOX1,ESRRG,FHOD3,FMN1,FMN2,FOXP2,FRAS1,FRMPD4,GABBR2,GABRB2,GALNT17,GRIA1,GRID1,GRIN2A,GRM5,GRM8,HECW1,H…	167
Hereditary Disorder,Neurological Disease,Organismal Injury and Abnormalities	Familial neurological disorder	3.86e-28	1.7e-26			ADCY2,AGAP1,ANK2,ANK3,ANKS1B,ARHGEF7,ARPP21,ASTN2,ATP2B2,ATXN1,CACNA1B,CACNA1C,CACNA1D,CACNA1E,CACNA2D3,CACNB4,CADPS2,CAMK2A,CDH18,CELF2,CHN1,CNTN4,CNTN5,CNTNAP2,CSMD1,CTNNA2,DCC,DCLK1,DGKB,DLG2,DMD,DOCK3,DPP6,ELMO1,ESRRG,FAM155A,FARS2,FGF12,FGF14,FHIT,FMN2,FOXP2,FRMD4A,FRMPD4,GABBR2,GABRB2,GABRB3,GABRG3,GRIA1,GRIN2A,GRIN2B,GRM7,HECW2,IL1RAPL1,KAZN,KCND3,KCNH1,KCNIP4,KCNMA1,KCNQ3,KCNQ5,KIRREL3,LA…	123
Cancer,Endocrine System Disorders,Organismal Injury and Abnormalities	Thyroid carcinoma	5.67e-28	2.49e-26			ADAMTSL1,ADCY2,ADGRB3,AEBP2,AFF3,AGAP1,AGBL4,AK5,AKAP6,AMPH,ANK2,ANK3,ANKS1B,ARHGAP26,ARHGEF7,ARL15,ARPP21,ASIC2,ASTN1,ASTN2,ATP2B2,ATRNL1,ATXN1,BMPER,BRINP1,CABP1,CACNA1B,CACNA1C,CACNA1D,CACNA1E,CACNA2D3,CACNB4,CADM2,CADPS,CADPS2,CALM1 (includes others),CAMK2A,CBLN2,CCDC3,CCSER1,CDH13,CDH18,CDK14,CELF2,CHN1,CLSTN2,CNTN1,CNTN5,CNTNAP2,CNTNAP5,COBL,COL19A1,CSMD1,CSMD2,CTNNA2,CTNND2,DCC,DCLK1,DGKB,…	267
Cancer,Organismal Injury and Abnormalities	Breast or pancreatic cancer	6.85e-28	2.99e-26		-1.715	ADAMTSL1,ADCY2,ADGRB3,AFF3,AGBL4,AKAP6,AMPH,ANK2,ANKS1B,ARHGEF7,ASTN1,ASTN2,ATP2B2,ATRNL1,BRINP1,CABP1,CACNA1B,CACNA1C,CACNA1D,CACNA1E,CACNA2D3,CADM2,CADPS,CADPS2,CALM1 (includes others),CAMK2A,CCSER1,CDH18,CELF2,CERS6,CLSTN2,CNTN1,CNTN4,CNTN5,CNTNAP2,CNTNAP5,COL19A1,CSMD1,CSMD2,CTNNA2,CTNND2,DCC,DCLK1,DGKB,DGKI,DIP2C,DLC1,DLG2,DLGAP1,DMD,DOCK3,DOCK4,DPP6,DSCAM,DSCAML1,ENOX1,ERC2,ESRRG,EXT1,FGF12…	200
Cancer,Organismal Injury and Abnormalities,Reproductive System Disease	Breast or ovarian carcinoma	7.98e-28	3.45e-26			ADAMTSL1,ADCY2,ADGRB3,AFF3,AGBL4,AKAP6,AMPH,ANK2,ANKS1B,ARHGEF7,ASTN1,ASTN2,ATP2B2,CABP1,CACNA1B,CACNA1C,CACNA1E,CACNA2D3,CADPS,CADPS2,CALM1 (includes others),CAMK2A,CCSER1,CDH18,CLSTN2,CNTN1,CNTN4,CNTN5,CNTNAP2,CNTNAP5,CSMD1,CSMD2,CTNNA2,CTNND2,DCC,DCLK1,DGKB,DGKI,DIP2C,DLC1,DLG2,DMD,DOCK3,DOCK4,DPP6,DSCAM,DSCAML1,ENOX1,ERC2,ESRRG,EXT1,FHOD3,FMN2,FRAS1,FRMPD4,GABBR2,GABRG3,GPM6B,GRID1,GRIN2A,GRI…	156
Cancer,Organismal Injury and Abnormalities,Reproductive System Disease	Prostate cancer	1.66e-27	7.11e-26			ADCY2,ADGRB3,AK5,AKAP6,ANK2,ANK3,ANKS1B,ARPP21,ASIC2,ASTN2,ATP2B2,ATRNL1,ATXN1,BRINP1,CACNA1B,CACNA1C,CACNA1D,CACNA1E,CADPS,CADPS2,CCDC3,CELF2,CLSTN2,CNTN4,CNTN5,CNTNAP2,CNTNAP5,COBL,COL19A1,CSMD1,CSMD2,CTNNA2,DCC,DCLK1,DGKB,DGKI,DIP2C,DLC1,DLGAP1,DMD,DOCK3,DOCK4,DPP6,DSCAM,DSCAML1,EFNA5,ENOX1,ESRRG,FHOD3,FMN1,FMN2,FOXP2,FRAS1,FRMPD4,GABBR2,GABRB2,GALNT17,GRIA1,GRID1,GRIN2A,GRM5,GRM8,HECW1,HECW2,…	163
Behavior	Learning	1.72e-27	7.32e-26	Increased	4.24	ADGRB3,AMPH,ATXN1,BRINP1,CACNA1C,CACNA1E,CADPS2,CAMK2A,CBLN2,CERS6,CLSTN2,CNTNAP2,COL19A1,CSMD1,CTNND2,DGKI,DLGAP2,FMN2,GABBR2,GABRB3,GRIA1,GRIN2A,GRIN2B,GRM5,GRM7,KALRN,LARGE1,LRRC7,NCAM1,NETO1,NLGN1,NLGN4Y,NRCAM,NRG1,NRXN1,NRXN3,NTRK2,NTRK3,PCDH9,PDE4D,PEX5L,PLCB1,PPP3CA,PRKN,PTPRN2,RCAN2,RIMS1,RYR3,SLC24A2,SNAP25,SORBS2,SORCS3,TAFA2,THRB,TNR	55
Cancer,Hematological Disease,Organismal Injury and Abnormalities	Hematologic cancer of cells	2.85e-27	1.21e-25			ADAMTSL1,ADCY2,ADGRB3,AGAP1,AGBL4,AKAP6,AMPH,ANK2,ANK3,ARHGAP26,ARPP21,ASTN2,ATP2B2,ATRNL1,ATXN1,BMPER,BRINP1,CACNA1B,CACNA1E,CADPS,CADPS2,CDH18,CELF2,CNTN4,CNTN5,CNTNAP2,CNTNAP5,COBL,COL19A1,CSMD1,CTNNA2,CTNND2,DCC,DGKB,DLC1,DLGAP1,DLGAP2,DMD,DOCK4,DSCAM,DSCAML1,ELMO1,ERC2,FHIT,FMN2,FRAS1,FRMPD4,GABBR2,GABRG3,GRIA1,GRIN2A,GRIN2B,GRM5,GRM7,HECW1,HECW2,HSPA12A,IL1RAPL1,IL1RAPL2,KALRN,KAZN,KCND2,KC…	127
Behavior	Cognition	3.33e-27	1.4e-25	Increased	4.239	ADGRB3,AMPH,ANK3,ATXN1,BRINP1,CACNA1C,CACNA1E,CADPS2,CAMK2A,CBLN2,CERS6,CLSTN2,CNTNAP2,COL19A1,CSMD1,CTNND2,DGKI,DLGAP2,FMN2,GABBR2,GABRB3,GRIA1,GRIN2A,GRIN2B,GRM5,GRM7,KALRN,LARGE1,LRRC7,MAPK10,NCAM1,NETO1,NLGN1,NLGN4Y,NRCAM,NRG1,NRXN1,NRXN3,NTRK2,NTRK3,PCDH9,PDE4D,PEX5L,PLCB1,PPP3CA,PRKN,PTPRN2,RCAN2,RIMS1,RYR3,SLC24A2,SNAP25,SORBS2,SORCS3,TAFA2,THRB,TNR	57
Cancer,Organismal Injury and Abnormalities	Tumorigenesis of tissue	3.51e-27	1.47e-25		-1.216	ADAMTSL1,ADCY2,ADGRB3,AEBP2,AFF3,AGAP1,AGBL4,AK5,AKAP6,AMPH,ANK2,ANK3,ANKS1B,ARHGAP26,ARHGEF7,ARL15,ARPP21,ASIC2,ASTN1,ASTN2,ATP2B2,ATRNL1,ATXN1,BMPER,BRINP1,CABP1,CACNA1B,CACNA1C,CACNA1D,CACNA1E,CACNA2D3,CACNB4,CADM2,CADPS,CADPS2,CALM1 (includes others),CAMK2A,CBLN2,CCDC3,CCSER1,CDH13,CDH18,CDK14,CELF2,CERS6,CHN1,CLSTN2,CNTN1,CNTN4,CNTN5,CNTNAP2,CNTNAP5,COBL,COL19A1,CSMD1,CSMD2,CTNNA2,CTNND2,DCC…	304
Nervous System Development and Function,Organismal Development,Tissue Development	Morphogenesis of nervous tissue	5.69e-27	2.36e-25	Increased	3.95	ADGRB3,ANK3,ARHGEF7,ATXN1,CAMK2A,CHN1,CNTN1,CNTN4,CNTNAP2,CTNNA2,CTNND2,DCC,DCLK1,DSCAM,EFNA5,ELMO1,ERC2,EXT1,FMN1,GABRB3,GPM6A,GRM5,IL1RAPL1,KALRN,KIRREL3,LRFN2,LRRC4C,LRRC7,MAGI2,MAP1B,MAP2,MEF2C,NCAM1,NCAM2,NFIA,NIN,NLGN1,NOS1AP,NRCAM,NRG1,NRXN1,NTRK2,NTRK3,PCDH9,PHACTR1,PLXNA4,PPP2R2C,PPP3CA,PRICKLE2,PRKCE,PRKG1,RIMS1,RIT2,ROBO2,RYR2,SH3GL2,SLIT3,SORBS2,SYNE1,TENM4,TMEM108,TNIK,TNR,TRIO	64
Cancer,Endocrine System Disorders,Organismal Injury and Abnormalities	Endocrine carcinoma	5.83e-27	2.4e-25			ADAMTSL1,ADCY2,ADGRB3,AEBP2,AFF3,AGAP1,AGBL4,AK5,AKAP6,AMPH,ANK2,ANK3,ANKS1B,ARHGAP26,ARHGEF7,ARL15,ARPP21,ASIC2,ASTN1,ASTN2,ATP2B2,ATRNL1,ATXN1,BMPER,BRINP1,CABP1,CACNA1B,CACNA1C,CACNA1D,CACNA1E,CACNA2D3,CACNB4,CADM2,CADPS,CADPS2,CALM1 (includes others),CAMK2A,CBLN2,CCDC3,CCSER1,CDH13,CDH18,CDK14,CELF2,CHN1,CLSTN2,CNTN1,CNTN5,CNTNAP2,CNTNAP5,COBL,COL19A1,CSMD1,CSMD2,CTNNA2,CTNND2,DCC,DCLK1,DGKB,…	272
Neurological Disease,Skeletal and Muscular Disorders	Neuromuscular disease	6.61e-27	2.71e-25			ADAMTSL1,ADCY2,AK5,ANKS1B,ARHGEF7,ARPP21,ATP2B2,ATXN1,BRINP1,CACNA1B,CACNA1C,CACNA1D,CACNA2D3,CAMK2A,CDH18,CELF2,CHN1,CNTN5,CTNNA2,DCLK1,DGKB,DLG2,ELMO1,ESRRG,FAM155A,FARS2,FGF12,FHIT,FRMD4A,GABBR2,GABRB2,GABRB3,GABRG3,GPM6B,GRIA1,GRIN2A,GRIN2B,HIVEP3,KAZN,KCNB2,KCND2,KCND3,KCNIP4,KCNMA1,LRP1B,LRRC4C,LRRTM4,LSAMP,MAGI2,MAP1B,MAP2,MCTP1,MGAT4C,MYT1L,NBEA,NKAIN2,NRCAM,NRG1,NRXN1,NTRK2,OXR1,PBX1,PCD…	84
Cancer,Hematological Disease,Immunological Disease,Organismal Injury and Abnormalities	Neoplasia of leukocytes	7.1e-27	2.89e-25			ADAMTSL1,ADCY2,ADGRB3,AGAP1,AGBL4,AKAP6,AMPH,ANK2,ANK3,ARHGAP26,ARPP21,ASTN2,ATP2B2,ATRNL1,ATXN1,BMPER,BRINP1,CACNA1B,CACNA1E,CADPS,CADPS2,CDH18,CELF2,CNTN4,CNTN5,CNTNAP2,CNTNAP5,COBL,COL19A1,CSMD1,CTNNA2,CTNND2,DCC,DGKB,DLC1,DLGAP1,DLGAP2,DMD,DOCK4,DSCAM,DSCAML1,ELMO1,ERC2,FHIT,FMN2,FRAS1,FRMPD4,GABBR2,GABRG3,GRIA1,GRIN2A,GRIN2B,GRM5,GRM7,HECW1,HECW2,HS6ST3,HSPA12A,IL1RAPL1,IL1RAPL2,KALRN,KAZN,K…	132
Cancer,Organismal Injury and Abnormalities	Carcinoma	1.35e-26	5.45e-25		-0.641	ADAMTSL1,ADCY2,ADGRB3,AEBP2,AFF3,AGAP1,AGBL4,AK5,AKAP6,AMPH,ANK2,ANK3,ANKS1B,ARHGAP26,ARHGEF7,ARL15,ARPP21,ASIC2,ASTN1,ASTN2,ATP2B2,ATRNL1,ATXN1,BMPER,BRINP1,CABP1,CACNA1B,CACNA1C,CACNA1D,CACNA1E,CACNA2D3,CACNB4,CADM2,CADPS,CADPS2,CALM1 (includes others),CAMK2A,CBLN2,CCDC3,CCSER1,CDH13,CDH18,CDK14,CELF2,CERS6,CHN1,CLSTN2,CNTN1,CNTN4,CNTN5,CNTNAP2,CNTNAP5,COBL,COL19A1,CSMD1,CSMD2,CTNNA2,CTNND2,DCC…	303
Neurological Disease,Organismal Injury and Abnormalities,Psychological Disorders	Disorder of basal ganglia	1.49e-26	5.97e-25			ADAMTSL1,ADCY2,ANKS1B,ARHGEF7,ARPP21,ATP2B2,ATXN1,CACNA1B,CACNA1C,CACNA1D,CACNA2D3,CAMK2A,CDH18,CELF2,CHN1,CNTN5,CTNNA2,DCLK1,DGKB,DLG2,ELMO1,ESRRG,FAM155A,FGF12,FRMD4A,GABRB2,GABRB3,GABRG3,GRIA1,GRIN2A,GRIN2B,HIVEP3,KAZN,KCNIP4,KCNMA1,LRP1B,LRRC4C,LRRTM4,LSAMP,MAGI2,MAP1B,MAP2,MCTP1,MEF2C,MGAT4C,MYT1L,NBEA,NKAIN2,NRG1,NRXN1,NTRK2,OXR1,PBX1,PCDH7,PCDH9,PDE10A,PDE4B,PDE4D,PHACTR1,PLCB1,PPP3CA,PRKC…	75
Developmental Disorder,Neurological Disease,Psychological Disorders	Pervasive developmental disorder	1.77e-26	7.07e-25			AGAP1,ANK2,ANK3,ASTN2,CADPS,CADPS2,CBLN2,CNTN4,CNTNAP2,CSMD1,DMD,FHIT,FMNL2,GABBR2,GABRB2,GABRB3,GABRG3,GRIA1,GRIN2A,GRIN2B,GRM5,KCNMA1,KIRREL3,LRFN2,MEF2C,MSRA,NBEA,NCALD,NETO1,NLGN1,NRCAM,NRXN1,NRXN3,PCDH9,PRKN,PTPRT,RBFOX1,RPS6KA2,RYR2,TANC2,WWOX,ZBTB16	42
Cell Morphology,Cellular Development,Cellular Growth and Proliferation,Nervous System Development and Function,Organismal Development,Tissue Development	Morphogenesis of neurons	2.6e-26	1.03e-24	Increased	3.713	ADGRB3,ANK3,ARHGEF7,ATXN1,CAMK2A,CHN1,CNTN1,CNTN4,CNTNAP2,CTNNA2,CTNND2,DCC,DCLK1,DSCAM,EFNA5,ELMO1,ERC2,EXT1,FMN1,GABRB3,GPM6A,GRM5,IL1RAPL1,KALRN,KIRREL3,LRFN2,LRRC4C,LRRC7,MAGI2,MAP1B,MAP2,MEF2C,NCAM1,NCAM2,NFIA,NIN,NLGN1,NOS1AP,NRCAM,NRG1,NTRK2,NTRK3,PCDH9,PHACTR1,PLXNA4,PPP2R2C,PPP3CA,PRICKLE2,PRKCE,PRKG1,RIMS1,RIT2,ROBO2,RYR2,SH3GL2,SLIT3,SORBS2,SYNE1,TENM4,TMEM108,TNIK,TNR,TRIO	63
Cancer,Endocrine System Disorders,Organismal Injury and Abnormalities	Endocrine gland tumor	3.16e-26	1.24e-24			ADAMTSL1,ADCY2,ADGRB3,AEBP2,AFF3,AGAP1,AGBL4,AK5,AKAP6,AMPH,ANK2,ANK3,ANKS1B,ARHGAP26,ARHGEF7,ARL15,ARPP21,ASIC2,ASTN1,ASTN2,ATP2B2,ATRNL1,ATXN1,BMPER,BRINP1,CABP1,CACNA1B,CACNA1C,CACNA1D,CACNA1E,CACNA2D3,CACNB4,CADM2,CADPS,CADPS2,CALM1 (includes others),CAMK2A,CBLN2,CCDC3,CCSER1,CDH13,CDH18,CDK14,CELF2,CHN1,CLSTN2,CNTN1,CNTN4,CNTN5,CNTNAP2,CNTNAP5,COBL,COL19A1,CSMD1,CSMD2,CTNNA2,CTNND2,DCC,DCLK1…	273
Cancer,Organismal Injury and Abnormalities,Reproductive System Disease	Prostatic adenocarcinoma	6e-26	2.35e-24			ADCY2,ADGRB3,AK5,AKAP6,ANK2,ANK3,ANKS1B,ASTN2,ATP2B2,ATRNL1,BRINP1,CACNA1B,CACNA1C,CACNA1E,CADPS,CADPS2,CELF2,CLSTN2,CNTN4,CNTN5,CNTNAP2,CNTNAP5,COBL,COL19A1,CSMD1,CTNNA2,DCC,DCLK1,DGKB,DGKI,DIP2C,DLC1,DLGAP1,DMD,DOCK3,DOCK4,DPP6,DSCAM,DSCAML1,EFNA5,ESRRG,FHOD3,FMN1,FOXP2,FRAS1,FRMPD4,GABBR2,GABRB2,GALNT17,GRIA1,GRIN2A,GRM5,GRM8,HECW1,HECW2,HIVEP3,HS3ST4,HS6ST3,KALRN,KCNB2,KCND2,KCNH1,KCNMA1,KCNQ…	144
Cancer,Organismal Injury and Abnormalities	Non-melanoma solid tumor	6.65e-26	2.59e-24		-1.632	ADAMTSL1,ADCY2,ADGRB3,AEBP2,AFF3,AGAP1,AGBL4,AK5,AKAP6,AMPH,ANK2,ANK3,ANKS1B,ARHGAP26,ARHGEF7,ARL15,ARPP21,ASIC2,ASTN1,ASTN2,ATP2B2,ATRNL1,ATXN1,BMPER,BRINP1,CABP1,CACNA1B,CACNA1C,CACNA1D,CACNA1E,CACNA2D3,CACNB4,CADM2,CADPS,CADPS2,CALM1 (includes others),CAMK2A,CBLN2,CCDC3,CCSER1,CDH13,CDH18,CDK14,CELF2,CERS6,CHN1,CLSTN2,CNTN1,CNTN4,CNTN5,CNTNAP2,CNTNAP5,COBL,COL19A1,CSMD1,CSMD2,CTNNA2,CTNND2,DCC…	304
Developmental Disorder	Autism or intellectual disability	8.25e-26	3.19e-24			AGAP1,AKAP6,ANK2,ANK3,ARHGEF7,ASTN2,CACNA1C,CACNA1D,CADPS2,CAMK2A,CBLN2,CNTN4,CNTNAP2,CSMD1,CTNNA2,DCC,DMD,DOCK3,DPP6,DSCAM,DSCAML1,FHIT,FMN2,FRMPD4,GABBR2,GABRB2,GABRB3,GABRG3,GRIA1,GRIN2A,GRIN2B,GRM7,IL1RAPL1,KCNH1,KCNMA1,KCNQ3,KCNQ5,KIRREL3,LARGE1,LRRC7,MEF2C,MSRA,MYT1L,NBEA,NETO1,NLGN1,NRXN1,NRXN3,PDE4D,PPP3CA,PRKN,PTPRD,PTPRT,RBFOX1,RIMS1,RORA,SETBP1,SMYD3,SNAP25,SYNE1,SYT1,TANC2,TNIK,TRIO,T…	66
Cell Morphology,Cellular Assembly and Organization,Cellular Development,Cellular Function and Maintenance,Cellular Growth and Proliferation,Nervous System Development and Function,Organismal Development,Tissue Development	Neuritogenesis	8.43e-26	3.24e-24	Increased	3.713	ADGRB3,ANK3,ARHGEF7,ATXN1,CAMK2A,CHN1,CNTN1,CNTN4,CNTNAP2,CTNNA2,CTNND2,DCC,DCLK1,DSCAM,EFNA5,ELMO1,ERC2,EXT1,FMN1,GABRB3,GPM6A,GRM5,IL1RAPL1,KALRN,KIRREL3,LRFN2,LRRC4C,LRRC7,MAGI2,MAP1B,MAP2,NCAM1,NCAM2,NFIA,NIN,NLGN1,NOS1AP,NRCAM,NRG1,NTRK2,NTRK3,PCDH9,PHACTR1,PLXNA4,PPP2R2C,PPP3CA,PRICKLE2,PRKCE,PRKG1,RIMS1,RIT2,ROBO2,RYR2,SH3GL2,SLIT3,SORBS2,SYNE1,TENM4,TMEM108,TNIK,TNR,TRIO	62
Cancer,Organismal Injury and Abnormalities	Nonhematologic malignant neoplasm	1.07e-25	4.1e-24		-0.295	ADAMTSL1,ADCY2,ADGRB3,AEBP2,AFF3,AGAP1,AGBL4,AK5,AKAP6,AMPH,ANK2,ANK3,ANKS1B,ARHGAP26,ARHGEF7,ARL15,ARPP21,ASIC2,ASTN1,ASTN2,ATP2B2,ATRNL1,ATXN1,BMPER,BRINP1,CABP1,CACNA1B,CACNA1C,CACNA1D,CACNA1E,CACNA2D3,CACNB4,CADM2,CADPS,CADPS2,CALM1 (includes others),CAMK2A,CBLN2,CCDC3,CCSER1,CDH13,CDH18,CDK14,CELF2,CERS6,CHN1,CLSTN2,CNTN1,CNTN4,CNTN5,CNTNAP2,CNTNAP5,COBL,COL19A1,CSMD1,CSMD2,CTNNA2,CTNND2,DCC…	304
Cancer,Organismal Injury and Abnormalities,Respiratory Disease	Laryngeal cancer	1.57e-25	5.95e-24			ARPP21,CACNA1B,CDH18,CNTN1,CNTN4,CNTN5,CNTNAP5,COL19A1,CTNNA2,CTNND2,DCC,DCLK1,DLC1,DMD,DOCK3,DSCAML1,EXT1,FAM155A,GABRB2,GFOD1,GPM6A,GRID1,KCTD16,LINGO2,LRP1B,LRRC4C,LRRC7,LRRTM4,MDGA2,MYT1L,NAV3,NKAIN2,NOS1AP,NRG3,NRXN1,NRXN3,NTRK2,PCDH9,PCLO,PPP3CA,PTPRD,PTPRT,RGS6,RIT2,RYR2,SNTG1,SORCS3,STXBP5L,SV2B,SYNE1,TANC2,TMEM132B,TNIK,TRPM3,UNC5C,UNC5D	56
Hereditary Disorder,Neurological Disease,Organismal Injury and Abnormalities	Familial encephalopathy	2.6e-25	9.81e-24			ADCY2,ANK3,ANKS1B,ARHGEF7,ARPP21,ATP2B2,ATXN1,CACNA1B,CACNA1D,CACNA1E,CACNA2D3,CACNB4,CAMK2A,CDH18,CELF2,CHN1,CNTN5,CNTNAP2,CTNNA2,DCC,DCLK1,DGKB,DMD,DOCK3,DPP6,ELMO1,ESRRG,FAM155A,FARS2,FGF12,FGF14,FMN2,FRMD4A,FRMPD4,GABBR2,GABRB2,GABRB3,GABRG3,GRIN2A,GRIN2B,GRM7,HECW2,IL1RAPL1,KAZN,KCND3,KCNH1,KCNIP4,KCNMA1,KCNQ3,KCNQ5,KIRREL3,LARGE1,LRP1B,LRRC4C,LRRTM4,LSAMP,MAGI2,MAP1B,MAP2,MAPK10,MCTP1,MEF2C…	103
Cancer,Organismal Injury and Abnormalities,Respiratory Disease	Laryngeal squamous cell carcinoma	3.98e-25	1.49e-23			ARPP21,CACNA1B,CDH18,CNTN1,CNTN4,CNTN5,CNTNAP5,COL19A1,CTNNA2,CTNND2,DCC,DCLK1,DLC1,DMD,DOCK3,DSCAML1,EXT1,FAM155A,GABRB2,GFOD1,GPM6A,GRID1,KCTD16,LINGO2,LRP1B,LRRC4C,LRRC7,LRRTM4,MDGA2,MYT1L,NAV3,NKAIN2,NOS1AP,NRG3,NRXN1,NRXN3,PCDH9,PCLO,PPP3CA,PTPRD,PTPRT,RGS6,RIT2,RYR2,SNTG1,SORCS3,STXBP5L,SV2B,SYNE1,TANC2,TMEM132B,TNIK,TRPM3,UNC5C,UNC5D	55
Neurological Disease	Dyskinesia	8.32e-25	3.1e-23			ADCY2,ANKS1B,ARHGEF7,ARPP21,ATP2B2,ATXN1,CACNA1B,CACNA2D3,CAMK2A,CDH18,CELF2,CHN1,CNTN5,CTNNA2,DCLK1,DGKB,ELMO1,ESRRG,FAM155A,FGF12,FGF14,FRMD4A,GABRB2,GABRB3,GABRG3,GRIN2A,GRIN2B,KAZN,KCND2,KCNIP4,KCNMA1,LRP1B,LRRC4C,LRRTM4,LSAMP,MAGI2,MAP2,MCTP1,MGAT4C,MYT1L,NBEA,NKAIN2,NRXN1,NTRK2,OXR1,PCDH7,PCDH9,PDE10A,PHACTR1,PLCB1,PPP3CA,PRKCB,PRKN,RALYL,RBFOX1,RYR3,SGCD,SGCZ,SNAP25,TNR,TRIO,VSNL1,WWOX,ZBT…	65
Cancer,Organismal Injury and Abnormalities,Reproductive System Disease	Prostatic carcinoma	9.78e-25	3.62e-23			ADCY2,ADGRB3,AK5,AKAP6,ANK2,ANK3,ANKS1B,ASTN2,ATP2B2,ATRNL1,BRINP1,CACNA1B,CACNA1C,CACNA1E,CADPS,CADPS2,CCDC3,CELF2,CLSTN2,CNTN4,CNTN5,CNTNAP2,CNTNAP5,COBL,COL19A1,CSMD1,CTNNA2,DCC,DCLK1,DGKB,DGKI,DIP2C,DLC1,DLGAP1,DMD,DOCK3,DOCK4,DPP6,DSCAM,DSCAML1,EFNA5,ESRRG,FHOD3,FMN1,FMN2,FOXP2,FRAS1,FRMPD4,GABBR2,GABRB2,GALNT17,GRIA1,GRIN2A,GRM5,GRM8,HECW1,HECW2,HIVEP3,HS3ST4,HS6ST3,KALRN,KCNB2,KCND2,KCNH1,…	146
Cancer,Organismal Injury and Abnormalities,Reproductive System Disease	Breast or ovarian cancer	2.67e-24	9.84e-23			ADAMTSL1,ADCY2,ADGRB3,AFF3,AGBL4,AKAP6,AMPH,ANK2,ANKS1B,ARHGEF7,ASTN1,ASTN2,ATP2B2,CABP1,CACNA1B,CACNA1C,CACNA1E,CACNA2D3,CADPS,CADPS2,CALM1 (includes others),CAMK2A,CCSER1,CDH18,CLSTN2,CNTN1,CNTN4,CNTN5,CNTNAP2,CNTNAP5,CSMD1,CSMD2,CTNNA2,CTNND2,DCC,DCLK1,DGKB,DGKI,DIP2C,DLC1,DLG2,DMD,DOCK3,DOCK4,DPP6,DSCAM,DSCAML1,ENOX1,ERC2,ESRRG,EXT1,FHOD3,FMN2,FRAS1,FRMPD4,GABBR2,GABRG3,GPM6B,GRID1,GRIN2A,GRI…	165
Neurological Disease,Organismal Injury and Abnormalities	Cerebral disorder	4.34e-24	1.59e-22		-1.664	ADAMTSL1,ADCY2,AEBP2,AGAP1,AMPH,ANK3,ANKS1B,ARPP21,ASTN2,ATP2B2,ATRNL1,ATXN1,BRINP1,CACNA1B,CACNA1C,CACNA1D,CACNA1E,CACNA2D3,CACNB4,CADPS,CADPS2,CALM1 (includes others),CAMK2A,CDH13,CELF2,CNTN1,CNTN5,CNTNAP2,COBL,CTNNA2,CTNND2,DCLK1,DLC1,DLGAP2,DMD,DOCK3,DPP6,ESRRG,EXT1,FARS2,FMN2,FMNL2,FRMPD4,FSTL4,GABBR2,GABRB2,GABRB3,GABRG3,GALNT18,GRIN2A,GRIN2B,HECW2,HIVEP3,HS6ST3,JAZF1,KALRN,KCNB2,KCNQ3,KCNQ…	139
Cancer,Hematological Disease,Immunological Disease,Organismal Injury and Abnormalities	Tumorigenesis of lymphocytes	8.27e-24	3.01e-22			ADAMTSL1,ADCY2,ADGRB3,AGAP1,AGBL4,AKAP6,AMPH,ANK2,ANK3,ARPP21,ASTN2,ATP2B2,ATRNL1,ATXN1,BMPER,BRINP1,CACNA1B,CACNA1E,CADPS,CDH18,CELF2,CNTN4,CNTN5,CNTNAP2,CNTNAP5,COBL,COL19A1,CSMD1,CTNNA2,CTNND2,DCC,DGKB,DLC1,DLGAP1,DLGAP2,DMD,DOCK4,DSCAM,DSCAML1,ERC2,FHIT,FMN2,FRAS1,FRMPD4,GABBR2,GABRG3,GRIA1,GRIN2A,GRIN2B,GRM5,GRM7,HECW1,HECW2,HS6ST3,HSPA12A,IL1RAPL1,IL1RAPL2,KALRN,KAZN,KCND2,KCNQ5,KHDRBS2,LRP…	123
Cancer,Organismal Injury and Abnormalities	Multiple cancers	1.09e-23	3.95e-22			ADAMTSL1,ADCY2,ADGRB3,AFF3,AGBL4,AKAP6,AMPH,ANK2,ANKS1B,ARHGEF7,ASTN1,ASTN2,ATP2B2,CABP1,CACNA1B,CACNA1C,CACNA1E,CACNA2D3,CADPS,CADPS2,CALM1 (includes others),CAMK2A,CCSER1,CDH18,CLSTN2,CNTN1,CNTN4,CNTN5,CNTNAP2,CNTNAP5,CSMD1,CSMD2,CTNNA2,CTNND2,DCC,DCLK1,DGKB,DGKI,DIP2C,DLC1,DLG2,DMD,DOCK3,DOCK4,DPP6,DSCAM,DSCAML1,ENOX1,ERC2,ESRRG,EXT1,FHOD3,FMN2,FRAS1,FRMPD4,GABBR2,GABRG3,GPM6B,GRID1,GRIN2A,GRI…	167
Cancer,Neurological Disease,Organismal Injury and Abnormalities	Grade 3-4 glioma cancer	2.09e-23	7.51e-22			ADAMTSL1,ADCY2,ADGRB3,AEBP2,AFF3,AGAP1,AK5,AKAP6,AMPH,ANK2,ANK3,ANKS1B,ARPP21,ASTN1,ASTN2,ATP2B2,ATRNL1,ATXN1,BRINP1,CABP1,CACNA1B,CACNA1C,CACNA1D,CACNA1E,CACNA2D3,CACNB4,CADPS,CADPS2,CAMK2A,CDH13,CDH18,CLSTN2,CNTN1,CNTN4,CNTNAP5,COBL,COL19A1,CSMD1,CSMD2,CTNNA2,CTNND2,DCLK1,DGKB,DGKI,DIP2C,DLC1,DLG2,DLGAP1,DLGAP2,DMD,DOCK3,DOCK4,DPP10,DSCAM,DSCAML1,ELMO1,ENOX1,ERC2,FGF14,FHOD3,FMN1,FMN2,FMNL2,FOX…	197
Cancer,Hematological Disease,Immunological Disease,Organismal Injury and Abnormalities	Leukemia	6.81e-23	2.43e-21			ADCY2,ADGRB3,AFF3,AGAP1,AKAP6,ANK2,ANK3,ANKS1B,ARHGAP26,ASTN2,ATRNL1,ATXN1,BMPER,BRINP1,CACNA1C,CACNA1E,CACNB4,CADM2,CADPS2,CDH18,CHN1,CNTN5,CNTNAP2,CNTNAP5,COL19A1,CSMD1,CTNND2,DGKB,DLC1,DLGAP1,DLGAP2,DMD,DOCK4,DSCAM,ELMO1,ERC2,FHOD3,FMN1,FMN2,FRAS1,FRMPD4,GABBR2,GABRB2,GABRB3,GABRG3,GRIA1,GRIN2A,GRIN2B,GRM5,HECW1,IL1RAPL1,IL1RAPL2,KALRN,KAZN,KCNH1,KCNQ5,KIAA1217,KSR2,LRFN2,LRMDA,LRP1B,MAGI1,MAG…	116
Cell Morphology,Nervous System Development and Function,Tissue Morphology	Morphology of neurons	2.37e-22	8.42e-21			ARHGEF7,ASTN1,ATP2B2,ATXN1,BRINP1,CACNA1C,CACNA1D,CACNA2D3,CADPS,CADPS2,CAMK2A,CHN1,CNTN1,CNTNAP2,CTNNA2,CTNND2,DCLK1,DLGAP2,DSCAM,ERC2,FRMPD4,GPM6B,GRIA1,GRID1,GRM5,IL1RAPL1,KALRN,KCND2,LRFN2,LRRC7,MAGI2,MAP1B,MAP2,MAPK10,NCAM1,NFIA,NRCAM,NRG1,NTRK2,NTRK3,PCDH9,PLCB1,PLXNA4,PPP3CA,PRKN,RGS7,RIMS1,RIMS2,ROBO2,SH3GL2,SH3GL3,SORBS2,SYNE1,TAFA2,TENM4,THRB,TNR,TRIO	58
Cancer,Organismal Injury and Abnormalities	Extracranial solid tumor	2.76e-22	9.75e-21		-0.806	ADAMTSL1,ADCY2,ADGRB3,AEBP2,AFF3,AGAP1,AGBL4,AK5,AKAP6,AMPH,ANK2,ANK3,ANKS1B,ARHGAP26,ARHGEF7,ARL15,ARPP21,ASIC2,ASTN1,ASTN2,ATP2B2,ATRNL1,ATXN1,BMPER,BRINP1,CABP1,CACNA1B,CACNA1C,CACNA1D,CACNA1E,CACNA2D3,CACNB4,CADM2,CADPS,CADPS2,CALM1 (includes others),CAMK2A,CBLN2,CCDC3,CCSER1,CDH13,CDH18,CDK14,CELF2,CERS6,CHN1,CLSTN2,CNTN1,CNTN4,CNTN5,CNTNAP2,CNTNAP5,COBL,COL19A1,CSMD1,CSMD2,CTNNA2,CTNND2,DCC…	303
Cancer,Hematological Disease,Organismal Injury and Abnormalities	Myelodysplastic syndrome or leukemia	4.06e-22	1.43e-20			ADCY2,ADGRB3,AFF3,AGAP1,AKAP6,ANK2,ANK3,ANKS1B,ARHGAP26,ASTN2,ATRNL1,ATXN1,BMPER,BRINP1,CACNA1C,CACNA1E,CACNB4,CADM2,CADPS2,CDH18,CHN1,CNTN5,CNTNAP2,CNTNAP5,COL19A1,CSMD1,CTNND2,DGKB,DLC1,DLGAP1,DLGAP2,DMD,DOCK4,DSCAM,ELMO1,ERC2,FHOD3,FMN1,FMN2,FRAS1,FRMPD4,GABBR2,GABRB2,GABRB3,GABRG3,GRIA1,GRIN2A,GRIN2B,GRM5,HECW1,IL1RAPL1,IL1RAPL2,KALRN,KAZN,KCND3,KCNH1,KCNQ5,KIAA1217,KSR2,LRFN2,LRMDA,LRP1B,MAG…	117
Cell-To-Cell Signaling and Interaction,Cellular Assembly and Organization	Cell-cell contact	5.89e-22	2.06e-20	Increased	4.215	ADGRB3,AMPH,ANK3,ARHGAP26,ARHGEF7,ASIC2,ASTN1,CACNA1D,CACNB4,CAMK2A,CBLN2,CDH13,CLSTN2,CNTN1,CNTN4,CNTN5,CNTNAP2,COL19A1,DCC,DCLK1,DLGAP2,DMD,DOCK4,DSCAML1,EFNA5,ERC2,FUT9,GABBR2,GPM6A,GRIA1,GRIN2B,IL1RAPL1,KALRN,KCNH1,KIRREL3,LINGO2,LRFN2,LRRTM4,MAGI1,MEF2C,MICAL2,NCAM1,NCAM2,NEGR1,NFIA,NLGN1,NLGN4Y,NRCAM,NRG1,NRXN1,NRXN3,NTRK2,NTRK3,PDE4D,PDZRN3,PLCB1,PRKCE,SH3GL2,SH3GL3,SORBS2,SYNE1,TAFA2,THRB…	65
Nervous System Development and Function	Morphology of nervous system	6.17e-22	2.14e-20			ANK3,ARHGEF7,ASIC2,ASTN1,ATP2B2,ATXN1,BRINP1,CACNA1C,CACNA1D,CACNA2D3,CADPS,CADPS2,CAMK2A,CHN1,CNTN1,CNTN4,CNTNAP2,CTNNA2,CTNND2,DCC,DCLK1,DLGAP2,DSCAM,EFNA5,ERC2,FRMD4A,FRMPD4,GABRB3,GPM6B,GRIA1,GRID1,GRIN2B,GRM5,IL1RAPL1,KALRN,KCND2,KHDRBS2,LRFN2,LRRC7,LRRTM4,MAGI2,MAP1B,MAP2,MAPK10,NCAM1,NCAM2,NFIA,NRCAM,NRG1,NTRK2,NTRK3,PCDH9,PLCB1,PLXNA4,PPP3CA,PRKN,RGS7,RIMS1,RIMS2,ROBO2,RORA,SH3GL2,SH3GL3,…	73
Cancer,Neurological Disease,Organismal Injury and Abnormalities	High grade astrocytoma	7.95e-22	2.75e-20			ADAMTSL1,ADCY2,ADGRB3,AEBP2,AFF3,AGAP1,AK5,AKAP6,AMPH,ANK2,ANK3,ANKS1B,ARPP21,ASTN1,ASTN2,ATP2B2,ATXN1,BRINP1,CABP1,CACNA1B,CACNA1C,CACNA1D,CACNA1E,CACNA2D3,CACNB4,CADPS,CADPS2,CAMK2A,CDH13,CDH18,CNTN1,CNTNAP2,CNTNAP5,COBL,COL19A1,CSMD1,CSMD2,CTNNA2,CTNND2,DCLK1,DGKB,DGKI,DIP2C,DLC1,DLG2,DLGAP1,DLGAP2,DMD,DOCK3,DOCK4,DPP10,DSCAM,DSCAML1,EFNA5,ELMO1,ERC2,FGF14,FHOD3,FMN1,FMN2,FOXP2,FRAS1,FRMPD4,GA…	184
Cancer,Organismal Injury and Abnormalities	Liquid tumor	9.34e-22	3.21e-20			ADCY2,ADGRB3,AFF3,AGAP1,AKAP6,ANK2,ANK3,ANKS1B,ARHGAP26,ARHGEF7,ASTN2,ATRNL1,ATXN1,BMPER,BRINP1,CACNA1C,CACNA1E,CACNB4,CADM2,CADPS2,CDH18,CHN1,CNTN5,CNTNAP2,CNTNAP5,COL19A1,CSMD1,CTNND2,DGKB,DLC1,DLGAP1,DLGAP2,DMD,DOCK4,DSCAM,ELMO1,ERC2,FHOD3,FMN1,FMN2,FRAS1,FRMPD4,GABBR2,GABRB2,GABRB3,GABRG3,GRIA1,GRIN2A,GRIN2B,GRM5,HECW1,IL1RAPL1,IL1RAPL2,KALRN,KAZN,KCND3,KCNH1,KCNQ5,KIAA1217,KSR2,LRFN2,LRMDA,L…	118
Cancer,Organismal Injury and Abnormalities	Cancer of head	1.1e-21	3.78e-20			ADAMTSL1,ADCY2,ADGRB3,AEBP2,AGAP1,AMPH,ANK3,ANKS1B,ARHGAP26,ASTN2,ATRNL1,ATXN1,BRINP1,CACNA1B,CACNA1C,CACNA1D,CACNA1E,CADPS,CADPS2,CDH13,CDH18,CELF2,CHN1,CNTN1,CNTN4,CNTN5,CNTNAP2,COBL,CSMD1,CTNND2,DCLK1,DLC1,DLGAP2,DMD,DOCK3,DSCAM,EFNA5,ESRRG,EXT1,FAM155A,FARS2,FHIT,FMNL2,FRMPD4,FSTL4,GALNT18,GRID1,GRIN2A,GRIN2B,HECW2,HIVEP3,HS6ST3,IL1RAPL2,JAZF1,KALRN,KCNB2,KCNQ1OT1,KCNQ3,KCNQ5,KHDRBS3,KIAA1217…	144
Cancer,Organismal Injury and Abnormalities,Respiratory Disease	Upper airway cancer	1.19e-21	4.04e-20			AKAP6,AMPH,ANK3,ARHGAP26,ARPP21,CACNA1B,CACNA1E,CCSER1,CDH18,CNTN1,CNTN4,CNTN5,CNTNAP5,COBL,COL19A1,CTNNA2,CTNND2,DCC,DCLK1,DLC1,DMD,DOCK3,DSCAML1,EXT1,FAM155A,FMN1,FRMPD4,GABRB2,GFOD1,GPM6A,GRID1,KALRN,KCTD16,LINGO2,LRP1B,LRRC4C,LRRC7,LRRTM4,MAST4,MDGA2,MLLT3,MYT1L,NAV3,NCAM1,NKAIN2,NOS1AP,NRG3,NRXN1,NRXN3,NTRK2,PCDH9,PCLO,PPFIA2,PPP3CA,PTPRD,PTPRN2,PTPRT,RGS6,RIT2,ROBO2,RYR2,SNTG1,SORCS3,STXBP5…	73
Hereditary Disorder,Neurological Disease,Organismal Injury and Abnormalities,Psychological Disorders,Skeletal and Muscular Disorders	Huntington Disease	2.77e-21	9.35e-20			ADCY2,ANKS1B,ARHGEF7,ARPP21,ATP2B2,ATXN1,CACNA2D3,CAMK2A,CDH18,CELF2,CHN1,CNTN5,CTNNA2,DCLK1,DGKB,ELMO1,ESRRG,FAM155A,FGF12,FRMD4A,GABRB2,GABRB3,GABRG3,GRIN2A,GRIN2B,KAZN,KCNIP4,LRP1B,LRRC4C,LRRTM4,LSAMP,MAGI2,MAP2,MCTP1,MGAT4C,MYT1L,NBEA,NKAIN2,NRXN1,NTRK2,OXR1,PCDH7,PCDH9,PDE10A,PHACTR1,PLCB1,PPP3CA,PRKCB,RALYL,RBFOX1,RYR3,SGCD,SGCZ,SNAP25,TRIO,VSNL1,ZBTB16,ZNF385B	58
Developmental Disorder,Hereditary Disorder,Neurological Disease,Organismal Injury and Abnormalities,Psychological Disorders	Familial pervasive developmental disorder	3.45e-21	1.16e-19			AGAP1,ANK2,ANK3,ASTN2,CADPS2,CNTN4,CNTNAP2,CSMD1,DMD,FHIT,GABRB3,GRIN2B,KCNMA1,MSRA,NBEA,NLGN1,NRXN1,NRXN3,PRKN,PTPRT,RBFOX1,TANC2	22
Cancer,Hematological Disease,Immunological Disease,Organismal Injury and Abnormalities	Acute leukemia	3.54e-21	1.18e-19			ADCY2,ADGRB3,AFF3,AGAP1,AKAP6,ANK2,ANK3,ANKS1B,ARHGAP26,ASTN2,ATRNL1,ATXN1,BRINP1,CACNA1C,CACNA1E,CACNB4,CADM2,CADPS2,CDH18,CHN1,CNTN5,CNTNAP2,CNTNAP5,CSMD1,CTNND2,DGKB,DLC1,DLGAP1,DLGAP2,DMD,DOCK4,ELMO1,ERC2,FHOD3,FMN1,FMN2,FRMPD4,GABBR2,GABRB2,GABRB3,GABRG3,GRIA1,GRIN2A,GRIN2B,GRM5,HECW1,IL1RAPL1,IL1RAPL2,KALRN,KCNH1,KCNQ5,KIAA1217,KSR2,LRFN2,LRMDA,LRP1B,MAGI1,MDGA2,MEF2C,MLLT3,NAV3,NCAM1,NELL1…	102
Cancer,Hematological Disease,Immunological Disease,Organismal Injury and Abnormalities	Lymphocytic leukemia	5.14e-21	1.71e-19			ADCY2,ADGRB3,AGAP1,AKAP6,ANK2,ANK3,ARHGAP26,ASTN2,ATRNL1,ATXN1,BMPER,BRINP1,CADPS2,CDH18,CNTN5,CNTNAP2,CNTNAP5,COL19A1,CTNND2,DGKB,DLC1,DLGAP1,DLGAP2,DOCK4,DSCAM,ELMO1,ERC2,FMN2,FRAS1,GABBR2,GABRG3,GRIA1,GRIN2A,GRIN2B,GRM5,IL1RAPL1,IL1RAPL2,KAZN,KCNH1,KCNQ5,LRP1B,MAGI1,MAGI2,MLLT3,NAV2,NAV3,NCAM1,NELL1,NETO1,NRCAM,NRXN3,NTRK2,NTRK3,PCDH7,PCLO,PDE4B,PDE4D,PPP3CA,PRICKLE2,PRKCB,PRKCE,PTPRD,PTPRG,PT…	76
Nervous System Development and Function,Neurological Disease	Abnormal morphology of nervous system	7.48e-21	2.47e-19			ANK3,ASIC2,ASTN1,ATP2B2,ATXN1,BRINP1,CACNA1C,CACNA1D,CADPS,CADPS2,CAMK2A,CHN1,CNTN1,CNTN4,CNTNAP2,CTNNA2,DCC,DCLK1,DLGAP2,DSCAM,EFNA5,ERC2,FRMD4A,FRMPD4,GABRB3,GPM6B,GRIA1,GRIN2B,GRM5,IL1RAPL1,KALRN,KCND2,KHDRBS2,LRFN2,LRRTM4,MAGI2,MAP1B,MAP2,MAPK10,NCAM1,NCAM2,NFIA,NRCAM,NTRK2,NTRK3,PCDH9,PLCB1,PLXNA4,PPP3CA,PRKN,RIMS1,RIMS2,ROBO2,RORA,SH3GL2,SH3GL3,SNAP25,SORBS2,SV2B,SYNE1,TAFA2,THRB,TNR,TRIO	64
Neurological Disease,Organismal Injury and Abnormalities	Seizure disorder	7.8e-21	2.53e-19	Decreased	-3.761	AMPH,ANK3,ARHGEF7,CACNA1B,CACNA1C,CACNA1D,CACNA1E,CACNA2D3,CACNB4,CHN1,CNTNAP2,COL19A1,FGF12,GABBR2,GABRB2,GABRB3,GABRG3,GRIA1,GRIN2A,GRIN2B,GRM5,GRM7,HECW2,KCND2,KCNMA1,KCNQ3,MALAT1,MAP1B,MAPK10,MEF2C,NBEA,NCAM1,NRG1,NRXN1,NTRK2,OXR1,PHACTR1,PLCB1,PLCL1,PPP3CA,PRICKLE2,PTPRN2,RBFOX1,RBFOX3,RIMS1,RORA,RYR3,SAMD12,SH3GL2,SH3GL3,SV2B,SYN3,TANC2,THRB,WWOX	55
Cancer,Neurological Disease,Organismal Injury and Abnormalities	Grade 4 high grade glioma	7.8e-21	2.53e-19			ADAMTSL1,ADCY2,ADGRB3,AEBP2,AFF3,AGAP1,AK5,AKAP6,AMPH,ANK2,ANK3,ANKS1B,ARPP21,ASTN1,ASTN2,ATP2B2,ATXN1,BRINP1,CABP1,CACNA1B,CACNA1C,CACNA1D,CACNA1E,CACNA2D3,CACNB4,CADPS,CADPS2,CAMK2A,CDH13,CDH18,CNTN1,CNTNAP5,COBL,COL19A1,CSMD1,CSMD2,CTNNA2,CTNND2,DCLK1,DGKB,DGKI,DIP2C,DLC1,DLG2,DLGAP1,DLGAP2,DMD,DOCK3,DOCK4,DPP10,DSCAM,DSCAML1,ELMO1,ERC2,FGF14,FHOD3,FMN1,FMN2,FOXP2,FRAS1,FRMPD4,GABBR2,GALNT17,G…	177
Cancer,Neurological Disease,Organismal Injury and Abnormalities	Grade 4 malignant glioma	7.8e-21	2.53e-19			ADAMTSL1,ADCY2,ADGRB3,AEBP2,AFF3,AGAP1,AK5,AKAP6,AMPH,ANK2,ANK3,ANKS1B,ARPP21,ASTN1,ASTN2,ATP2B2,ATXN1,BRINP1,CABP1,CACNA1B,CACNA1C,CACNA1D,CACNA1E,CACNA2D3,CACNB4,CADPS,CADPS2,CAMK2A,CDH13,CDH18,CNTN1,CNTNAP5,COBL,COL19A1,CSMD1,CSMD2,CTNNA2,CTNND2,DCLK1,DGKB,DGKI,DIP2C,DLC1,DLG2,DLGAP1,DLGAP2,DMD,DOCK3,DOCK4,DPP10,DSCAM,DSCAML1,ELMO1,ERC2,FGF14,FHOD3,FMN1,FMN2,FOXP2,FRAS1,FRMPD4,GABBR2,GALNT17,G…	177
Cancer,Neurological Disease,Organismal Injury and Abnormalities	Grade 4 astrocytoma	7.8e-21	2.53e-19			ADAMTSL1,ADCY2,ADGRB3,AEBP2,AFF3,AGAP1,AK5,AKAP6,AMPH,ANK2,ANK3,ANKS1B,ARPP21,ASTN1,ASTN2,ATP2B2,ATXN1,BRINP1,CABP1,CACNA1B,CACNA1C,CACNA1D,CACNA1E,CACNA2D3,CACNB4,CADPS,CADPS2,CAMK2A,CDH13,CDH18,CNTN1,CNTNAP5,COBL,COL19A1,CSMD1,CSMD2,CTNNA2,CTNND2,DCLK1,DGKB,DGKI,DIP2C,DLC1,DLG2,DLGAP1,DLGAP2,DMD,DOCK3,DOCK4,DPP10,DSCAM,DSCAML1,ELMO1,ERC2,FGF14,FHOD3,FMN1,FMN2,FOXP2,FRAS1,FRMPD4,GABBR2,GALNT17,G…	177
Cancer,Hematological Disease,Immunological Disease,Organismal Injury and Abnormalities	B-cell neoplasm	8.57e-21	2.76e-19			ADAMTSL1,ADCY2,ADGRB3,AGAP1,AGBL4,AKAP6,AMPH,ANK2,ANK3,ARPP21,ASTN2,ATP2B2,ATRNL1,ATXN1,BMPER,BRINP1,CADPS,CDH18,CNTN4,CNTN5,CNTNAP2,CNTNAP5,COL19A1,CSMD1,CTNNA2,CTNND2,DCC,DGKB,DLC1,DLGAP1,DLGAP2,DMD,DOCK4,DSCAM,ERC2,FHIT,FMN2,FRAS1,FRMPD4,GABBR2,GABRG3,GRIA1,GRIN2A,GRIN2B,GRM5,GRM7,HECW2,HS6ST3,HSPA12A,IL1RAPL1,IL1RAPL2,KALRN,KAZN,KCNQ5,LRP1B,LRRC7,MAGI1,MAGI2,MALAT1,MAP1B,MDGA2,MICAL2,MLLT3,MY…	103
Cancer,Neurological Disease,Organismal Injury and Abnormalities	Brain astrocytoma	1.05e-20	3.37e-19			ADAMTSL1,ADCY2,ADGRB3,AEBP2,AFF3,AGAP1,AK5,AKAP6,AMPH,ANK2,ANK3,ANKS1B,ARPP21,ASTN1,ASTN2,ATP2B2,ATXN1,BRINP1,CABP1,CACNA1B,CACNA1C,CACNA1D,CACNA1E,CACNA2D3,CACNB4,CADPS,CADPS2,CAMK2A,CDH13,CDH18,CNTN1,CNTNAP5,COBL,COL19A1,CSMD1,CSMD2,CTNNA2,CTNND2,DCLK1,DGKB,DGKI,DIP2C,DLC1,DLG2,DLGAP1,DLGAP2,DMD,DOCK3,DOCK4,DPP10,DSCAM,DSCAML1,ELMO1,ERC2,FGF14,FHOD3,FMN1,FMN2,FOXP2,FRAS1,FRMPD4,GABBR2,GALNT17,G…	177
Cancer,Gastrointestinal Disease,Organismal Injury and Abnormalities	Esophageal adenocarcinoma	1.53e-20	4.88e-19			ADGRB3,AGBL4,AKAP6,ASTN2,CACNA1E,CNTNAP5,COL19A1,CTNND2,DOCK4,ELMO1,FMN2,GFOD1,GRM7,HECW1,HS6ST3,KAZN,KCND2,KCNH1,KCTD16,LRP1B,LSAMP,MYRIP,NAV3,NRG1,NRXN3,NTRK2,NTRK3,OTUD7A,PCDH9,PCLO,PLXNA4,PTPRG,PTPRT,RGS7,RIMS2,RYR3,SLIT3,STXBP5L,SYNE1,TENM4,TMEM132B,TRIO,UNC5C,ZDHHC14,ZMAT4	45
Cancer,Endocrine System Disorders,Organismal Injury and Abnormalities,Reproductive System Disease	Ovarian adenocarcinoma	3.45e-20	1.1e-18			ADAMTSL1,ADCY2,ADGRB3,AFF3,AGBL4,AKAP6,ASTN1,CABP1,CACNA1B,CACNA1E,CACNA2D3,CADPS,CADPS2,CDH18,CNTNAP2,CNTNAP5,CSMD1,CTNNA2,CTNND2,DCLK1,DGKB,DGKI,DOCK3,DPP6,ENOX1,EXT1,FHOD3,FRMPD4,GABBR2,GPM6B,GRID1,GRIN2B,HECW1,HIVEP3,IQCJ-SCHIP1,KALRN,LHFPL6,LRP1B,LRRC7,MAGI2,MALAT1,MCTP1,MICAL2,MMP16,MTUS2,MYT1L,NAV2,NAV3,NBEA,NCAM1,NFIA,NLGN1,NRXN1,NRXN3,NTM,NTRK2,NTRK3,PBX1,PCLO,PCSK2,PDE10A,PLCB1,PLXNA4,P…	88
Cancer,Gastrointestinal Disease,Organismal Injury and Abnormalities	Esophageal carcinoma	3.52e-20	1.11e-18			ADGRB3,AGBL4,AKAP6,ASTN2,CACNA1E,CNTNAP5,COL19A1,CTNND2,DCC,DOCK4,ELMO1,FHIT,FMN2,GFOD1,GRM7,HECW1,HS6ST3,KAZN,KCND2,KCNH1,KCTD16,LRP1B,LSAMP,MAP1B,MDGA2,MYRIP,NAV3,NRG1,NRXN3,NTRK2,NTRK3,OTUD7A,PCDH9,PCLO,PLXNA4,PPFIA2,PTPRG,PTPRT,RGS7,RIMS2,RYR2,RYR3,SLIT3,SORCS1,STXBP5L,SYNE1,TENM4,TMEM132B,TRIO,TRPM3,UNC5C,WWOX,ZDHHC14,ZMAT4	54
Cancer,Endocrine System Disorders,Organismal Injury and Abnormalities,Reproductive System Disease	Gonadal tumor	1.05e-19	3.31e-18			ADAMTSL1,ADCY2,ADGRB3,AFF3,AGBL4,AKAP6,AMPH,ASTN1,CABP1,CACNA1B,CACNA1E,CACNA2D3,CADPS,CADPS2,CDH18,CNTNAP2,CNTNAP5,CSMD1,CTNNA2,CTNND2,DCLK1,DGKB,DGKI,DOCK3,DPP6,ENOX1,EXT1,FHOD3,FMN2,FRMPD4,GABBR2,GPM6B,GRID1,GRIN2B,HECW1,HIVEP3,IQCJ-SCHIP1,KALRN,KAZN,LHFPL6,LRP1B,LRRC7,MAGI2,MALAT1,MCTP1,MICAL2,MMP16,MTUS2,MYT1L,NAV2,NAV3,NBEA,NCAM1,NFIA,NLGN1,NMNAT2,NRCAM,NRG1,NRXN1,NRXN3,NTM,NTRK2,NTRK3,OPCM…	100
Neurological Disease	Epilepsy or neurodevelopmental disorder	1.2e-19	3.75e-18		-0.555	ANK2,ARHGEF7,CACNA1B,CACNA1C,CACNA1E,CACNA2D3,CACNB4,CNTN5,CNTNAP2,CTNNA2,DCC,DOCK3,DSCAM,FGF12,FMN2,GABBR2,GABRB2,GABRB3,GABRG3,GRIA1,GRIN2A,GRIN2B,GRM7,HECW2,HIVEP3,KCND2,KCNH1,KCNMA1,KCNQ3,KIRREL3,MALAT1,MAP1B,MAPK10,MEF2C,MYT1L,NAV2,NBEA,NRG3,NRXN1,NTRK2,OXR1,PDE10A,PHACTR1,PLCB1,PPP3CA,PRICKLE2,RBFOX1,RBFOX3,RIMS2,RORA,RYR3,SAMD12,SETBP1,SYT1,TANC2,TNR,WWOX,ZNF804A	58
Cell-To-Cell Signaling and Interaction,Nervous System Development and Function	Excitatory postsynaptic potential	1.48e-19	4.59e-18		1.559	ATXN1,CADPS,CADPS2,CAMK2A,DGKI,DLGAP2,GRIN2A,GRIN2B,GRM5,KALRN,LRFN2,LRRTM4,MEF2C,NETO1,NLGN1,NRXN1,NTRK2,PPP3CA,PRKN,RIMS1,RIMS2,SH3GL2,SH3GL3,SNAP25,SORBS2,SYT1	26
Cancer,Endocrine System Disorders,Organismal Injury and Abnormalities,Reproductive System Disease	Ovarian carcinoma	2.98e-19	9.21e-18			ADAMTSL1,ADCY2,ADGRB3,AFF3,AGBL4,AKAP6,ASTN1,CABP1,CACNA1B,CACNA1E,CACNA2D3,CADPS,CADPS2,CDH18,CNTNAP2,CNTNAP5,CSMD1,CTNNA2,CTNND2,DCLK1,DGKB,DGKI,DOCK3,DPP6,ENOX1,EXT1,FHOD3,FRMPD4,GABBR2,GPM6B,GRID1,GRIN2B,HECW1,HIVEP3,IQCJ-SCHIP1,KALRN,LHFPL6,LRP1B,LRRC7,MAGI2,MALAT1,MCTP1,MICAL2,MMP16,MTUS2,MYT1L,NAV2,NAV3,NBEA,NCAM1,NFIA,NLGN1,NRXN1,NRXN3,NTM,NTRK2,NTRK3,PBX1,PCLO,PCSK2,PDE10A,PLCB1,PLXNA4,P…	89
Cancer,Hematological Disease,Organismal Injury and Abnormalities	Mature lymphocytic neoplasm	3.48e-19	1.07e-17			ADAMTSL1,ADGRB3,AGBL4,AMPH,ANK2,ANK3,ARPP21,ATP2B2,ATRNL1,ATXN1,BMPER,CACNA1B,CACNA1E,CADPS,CELF2,CNTN4,CNTNAP2,CNTNAP5,COBL,COL19A1,CSMD1,CTNNA2,CTNND2,DCC,DMD,DSCAM,DSCAML1,ERC2,FHIT,FMN2,FRAS1,FRMPD4,GRIN2B,HECW1,HECW2,HS6ST3,HSPA12A,IL1RAPL2,KALRN,KAZN,KCND2,KHDRBS2,LRP1B,LRRC7,MAGI1,MAGI2,MALAT1,MAP1B,MDGA2,MICAL2,MLLT3,MTUS2,MYT1L,NAV2,NAV3,NCAM1,NELL2,NETO1,NRCAM,NRG3,NRXN1,NRXN3,NTM,NTRK2…	97
Neurological Disease,Organismal Injury and Abnormalities	Seizures	4.15e-19	1.27e-17	Decreased	-3.97	AMPH,ANK3,ARHGEF7,CACNA1B,CACNA1D,CACNA1E,CACNA2D3,CACNB4,CHN1,CNTNAP2,COL19A1,FGF12,GABBR2,GABRB2,GABRB3,GABRG3,GRIA1,GRIN2A,GRIN2B,GRM5,GRM7,KCND2,KCNMA1,KCNQ3,MALAT1,MAP1B,MAPK10,NBEA,NCAM1,NRG1,NTRK2,PHACTR1,PLCB1,PLCL1,PPP3CA,PRICKLE2,PTPRN2,RBFOX1,RBFOX3,RIMS1,RYR3,SAMD12,SH3GL2,SH3GL3,SV2B,SYN3,THRB,WWOX	48
Developmental Disorder,Neurological Disease,Organismal Injury and Abnormalities	Mental retardation	5.72e-19	1.74e-17			AKAP6,ANK2,ANK3,ARHGEF7,CACNA1C,CACNA1D,CAMK2A,CBLN2,CNTNAP2,CTNNA2,DCC,DMD,DOCK3,DPP6,DSCAM,DSCAML1,FMN2,FRMPD4,GABBR2,GABRB2,GABRB3,GABRG3,GRIA1,GRIN2A,GRIN2B,GRM7,IL1RAPL1,KCNH1,KCNMA1,KCNQ3,KCNQ5,KIRREL3,LARGE1,LRRC7,MEF2C,MYT1L,NBEA,NETO1,NRXN1,PDE4D,PPP3CA,PTPRD,PTPRT,RIMS1,RORA,SETBP1,SMYD3,SNAP25,SYNE1,SYT1,TANC2,TNIK,TRIO,TRPM3,ZBTB16	55
Cellular Assembly and Organization,Cellular Function and Maintenance	Organization of cytoskeleton	5.75e-19	1.74e-17	Increased	5.028	ADGRB3,ANK2,ANK3,ARHGEF7,ATXN1,CAMK2A,CDH13,CHN1,CNTN1,CNTN4,CNTNAP2,COBL,CTNNA2,CTNND2,DCC,DCLK1,DLC1,DOCK4,DSCAM,EFNA5,ELMO1,ERC2,EXT1,FGF12,FHIT,FMN1,FMNL2,GABRB3,GPM6A,GPM6B,GRIN2B,GRM5,IL1RAPL1,IQCJ-SCHIP1,KALRN,KCNH1,KIRREL3,KSR2,LRFN2,LRRC4C,LRRC7,MAGI2,MAP1B,MAP2,MAPK10,MICAL2,MTUS2,NAV3,NCAM1,NCAM2,NFIA,NIN,NLGN1,NOS1AP,NRCAM,NRG1,NRXN1,NTRK2,NTRK3,PCDH9,PCLO,PHACTR1,PLXNA4,PPP2R2C,PPP3C…	85
Cell-To-Cell Signaling and Interaction,Cellular Assembly and Organization,Cellular Development,Cellular Function and Maintenance,Cellular Growth and Proliferation,Nervous System Development and Function,Tissue Development	Developmental process of synapse	5.99e-19	1.81e-17	Increased	3.483	ADGRB3,ARHGEF7,ASIC2,CACNB4,CBLN2,CLSTN2,CNTN1,DCC,DCLK1,DMD,EFNA5,GPM6A,GRIA1,IL1RAPL1,KALRN,KIRREL3,LINGO2,LRRTM4,MEF2C,NCAM1,NEGR1,NFIA,NLGN1,NRCAM,NRXN1,NTRK2,NTRK3,PDZRN3,SORBS2,THRB,TNR	31
Cellular Assembly and Organization,Cellular Function and Maintenance	Microtubule dynamics	6.62e-19	1.99e-17	Increased	5.011	ADGRB3,ANK2,ANK3,ARHGEF7,ATXN1,CAMK2A,CDH13,CHN1,CNTN1,CNTN4,CNTNAP2,CTNNA2,CTNND2,DCC,DCLK1,DOCK4,DSCAM,EFNA5,ELMO1,ERC2,EXT1,FGF12,FHIT,FMN1,GABRB3,GPM6A,GRIN2B,GRM5,IL1RAPL1,KALRN,KCNH1,KIRREL3,KSR2,LRFN2,LRRC4C,LRRC7,MAGI2,MAP1B,MAP2,MAPK10,MTUS2,NAV3,NCAM1,NCAM2,NFIA,NIN,NLGN1,NOS1AP,NRCAM,NRG1,NRXN1,NTRK2,NTRK3,PCDH9,PHACTR1,PLXNA4,PPP2R2C,PPP3CA,PRICKLE2,PRKCB,PRKCE,PRKG1,PRKN,RGS6,RIMS1,R…	78
Cell-To-Cell Signaling and Interaction,Cellular Assembly and Organization	Formation of intercellular junctions	8.24e-19	2.46e-17	Increased	3.341	ADGRB3,ARHGEF7,ASIC2,CACNB4,CBLN2,CLSTN2,CNTN1,DCC,DCLK1,DMD,DOCK4,EFNA5,GPM6A,GRIA1,IL1RAPL1,KALRN,KIRREL3,LINGO2,LRRTM4,MEF2C,MICAL2,NCAM1,NEGR1,NFIA,NLGN1,NRCAM,NRG1,NRXN1,NTRK2,NTRK3,PDZRN3,SORBS2,THRB,TLN2,TNR	35
Cancer,Hematological Disease,Immunological Disease,Organismal Injury and Abnormalities	Acute lymphoblastic leukemia	1.18e-18	3.51e-17			ADCY2,ADGRB3,AGAP1,AKAP6,ANK3,ARHGAP26,ASTN2,ATXN1,BRINP1,CADPS2,CDH18,CNTN5,CNTNAP2,CNTNAP5,DGKB,DLC1,DLGAP1,DLGAP2,DOCK4,ELMO1,ERC2,FMN2,GABBR2,GABRG3,GRIA1,GRIN2A,GRIN2B,GRM5,IL1RAPL1,IL1RAPL2,KCNH1,KCNQ5,LRP1B,MAGI1,MLLT3,NAV3,NCAM1,NELL1,NRXN3,NTRK2,NTRK3,PCDH7,PCLO,PDE4B,PDE4D,PPP3CA,PRKCE,PTPRD,PTPRG,RORA,RYR2,SETBP1,SORCS1,SORCS3,SRRM4,SYNE1,TNIK,TRIO	58
Cancer,Endocrine System Disorders,Organismal Injury and Abnormalities,Reproductive System Disease	Ovarian tumor	1.36e-18	4.02e-17			ADAMTSL1,ADCY2,ADGRB3,AFF3,AGBL4,AKAP6,ASTN1,CABP1,CACNA1B,CACNA1E,CACNA2D3,CADPS,CADPS2,CDH18,CNTNAP2,CNTNAP5,CSMD1,CTNNA2,CTNND2,DCLK1,DGKB,DGKI,DOCK3,DPP6,ENOX1,EXT1,FHOD3,FRMPD4,GABBR2,GPM6B,GRID1,GRIN2B,HECW1,HIVEP3,IQCJ-SCHIP1,KALRN,LHFPL6,LRP1B,LRRC7,MAGI2,MALAT1,MCTP1,MICAL2,MMP16,MTUS2,MYT1L,NAV2,NAV3,NBEA,NCAM1,NFIA,NLGN1,NMNAT2,NRG1,NRXN1,NRXN3,NTM,NTRK2,NTRK3,OPCML,PBX1,PCLO,PCSK2,PDE…	95
Developmental Disorder,Neurological Disease	Neurodevelopmental disorder	1.55e-18	4.57e-17			ANK2,CACNA1B,CACNA1E,CNTN5,CNTNAP2,CTNNA2,DCC,DOCK3,DSCAM,FGF12,FMN2,GABBR2,GABRB2,GABRB3,GRIA1,GRIN2A,GRIN2B,GRM7,HECW2,HIVEP3,KCNH1,KIRREL3,MAP1B,MEF2C,MYT1L,NAV2,NBEA,NRG3,NRXN1,NTRK2,PDE10A,PHACTR1,PLCB1,PPP3CA,RIMS2,RORA,RYR3,SETBP1,SYT1,TANC2,TNR,WWOX,ZNF804A	43
Cell Morphology,Cellular Assembly and Organization,Cellular Function and Maintenance	Formation of cellular protrusions	1.61e-18	4.71e-17	Increased	4.774	ADGRB3,ANK3,ARHGEF7,ATXN1,CAMK2A,CDH13,CHN1,CNTN1,CNTN4,CNTNAP2,CTNNA2,CTNND2,DCC,DCLK1,DSCAM,EFNA5,ELMO1,ERC2,EXT1,FMN1,GABRB3,GPM6A,GRM5,IL1RAPL1,KALRN,KCNH1,KIRREL3,KSR2,LRFN2,LRRC4C,LRRC7,MAGI2,MAP1B,MAP2,NCAM1,NCAM2,NFIA,NIN,NLGN1,NOS1AP,NRCAM,NRG1,NRXN1,NTRK2,NTRK3,PCDH9,PHACTR1,PLXNA4,PPP2R2C,PPP3CA,PRICKLE2,PRKCB,PRKCE,PRKG1,RIMS1,RIT2,ROBO2,RYR2,SH3GL2,SLIT3,SORBS2,SYNE1,TENM4,TMEM108,TN…	67
Cell-To-Cell Signaling and Interaction,Cellular Assembly and Organization,Cellular Function and Maintenance	Assembly of intercellular junctions	2.63e-18	7.67e-17	Increased	3.616	ADGRB3,ARHGEF7,ASIC2,CACNB4,CBLN2,CLSTN2,CNTN1,DCC,DCLK1,DMD,EFNA5,GPM6A,GRIA1,IL1RAPL1,KALRN,KIRREL3,LINGO2,LRRTM4,MEF2C,NCAM1,NEGR1,NFIA,NLGN1,NRCAM,NRG1,NRXN1,NTRK2,NTRK3,PDZRN3,SORBS2,THRB,TLN2,TNR	33
Cancer,Endocrine System Disorders,Organismal Injury and Abnormalities,Reproductive System Disease	Ovarian cancer	2.77e-18	8.05e-17			ADAMTSL1,ADCY2,ADGRB3,AFF3,AGBL4,AKAP6,ASTN1,CABP1,CACNA1B,CACNA1E,CACNA2D3,CADPS,CADPS2,CDH18,CNTNAP2,CNTNAP5,CSMD1,CTNNA2,CTNND2,DCLK1,DGKB,DGKI,DOCK3,DPP6,ENOX1,EXT1,FHOD3,FRMPD4,GABBR2,GPM6B,GRID1,GRIN2B,HECW1,HIVEP3,IQCJ-SCHIP1,KALRN,LHFPL6,LRP1B,LRRC7,MAGI2,MALAT1,MCTP1,MICAL2,MMP16,MTUS2,MYT1L,NAV2,NAV3,NBEA,NCAM1,NFIA,NLGN1,NMNAT2,NRXN1,NRXN3,NTM,NTRK2,NTRK3,OPCML,PBX1,PCLO,PCSK2,PDE10A,P…	93
Developmental Disorder,Hereditary Disorder,Neurological Disease,Organismal Injury and Abnormalities,Psychological Disorders	Susceptibility to autism	3.02e-18	8.73e-17			AGAP1,ANK2,ANK3,ASTN2,CNTN4,CNTNAP2,CSMD1,DMD,FHIT,MSRA,NBEA,NLGN1,NRXN3,PRKN,PTPRT,RBFOX1	16
Gastrointestinal Disease,Organismal Injury and Abnormalities	Esophageal lesion	5.42e-18	1.56e-16			ADGRB3,AGBL4,AKAP6,ASTN2,CACNA1E,CNTNAP5,COL19A1,CTNND2,DCC,DOCK4,ELMO1,FHIT,FMN2,GFOD1,GRM7,HECW1,HS6ST3,KAZN,KCND2,KCNH1,KCNMA1,KCTD16,LRP1B,LSAMP,MAP1B,MDGA2,MYRIP,NAV3,NRG1,NRXN3,NTRK2,NTRK3,OTUD7A,PCDH9,PCLO,PLXNA4,PPFIA2,PTPRG,PTPRT,RGS7,RIMS2,RYR2,RYR3,SLIT3,SORCS1,STXBP5L,SYNE1,TENM4,TMEM132B,TRIO,TRPM3,UNC5C,WWOX,ZDHHC14,ZMAT4	55
Cellular Assembly and Organization	Formation of plasma membrane	6.93e-18	1.99e-16	Increased	3.745	ADGRB3,ARHGEF7,ASIC2,CACNB4,CBLN2,CLSTN2,CNTN1,DCC,DCLK1,DMD,DOCK4,EFNA5,GPM6A,GRIA1,IL1RAPL1,KALRN,KIRREL3,LINGO2,LRRTM4,MEF2C,NCAM1,NEGR1,NFIA,NLGN1,NRCAM,NRG1,NRXN1,NTRK2,NTRK3,PDZRN3,SORBS2,THRB,TNR	33
Nervous System Development and Function,Tissue Morphology	Quantity of neurons	9.14e-18	2.61e-16	Increased	3.612	ANK2,ANK3,ARHGEF7,ATP2B2,ATXN1,CACNA1C,CACNA1D,CADPS2,CAMK2A,CNTN5,CNTNAP2,COL19A1,DCC,DCLK1,DSCAM,ERC2,GABBR2,GRID1,GRIN2B,IL1RAPL1,KALRN,MAP1B,MAPK10,NCAM1,NLGN1,NRCAM,NRG1,NTRK2,NTRK3,PCDH9,PCLO,PLXNA4,PRKCE,PRKG1,PRKN,PTPRN2,RIMS1,RIMS2,RORA,SH3GL2,SH3GL3,THRB,TNR	43
Nervous System Development and Function	Morphology of central nervous system	1.06e-17	3.01e-16			ANK3,ASIC2,ASTN1,ATP2B2,ATXN1,BRINP1,CADPS2,CAMK2A,CHN1,CNTN1,CNTNAP2,CTNNA2,DCC,DCLK1,DSCAM,EFNA5,FRMD4A,GABRB3,GPM6B,GRIA1,GRID1,GRIN2B,IL1RAPL1,KALRN,KHDRBS2,LRFN2,LRRTM4,MAP1B,MAP2,NCAM1,NCAM2,NFIA,NRCAM,NTRK2,NTRK3,PCDH9,PLCB1,PLXNA4,PPP3CA,PRKN,RIMS1,RIMS2,ROBO2,RORA,SNAP25,TAFA2,TNR,TRIO,WWOX	49
Cell Morphology,Cellular Assembly and Organization,Cellular Development,Cellular Function and Maintenance,Cellular Growth and Proliferation,Nervous System Development and Function,Organismal Development,Tissue Development	Branching of neurons	1.09e-17	3.09e-16		1.815	ARHGEF7,ATXN1,CAMK2A,CHN1,CNTNAP2,CTNNA2,CTNND2,DCC,DSCAM,EFNA5,ELMO1,ERC2,GABRB3,GRM5,IL1RAPL1,KALRN,LRFN2,LRRC7,MAGI2,MAP1B,NCAM1,NCAM2,NOS1AP,NRCAM,NRG1,NTRK2,NTRK3,PCDH9,PHACTR1,PLXNA4,PRKG1,RIMS1,ROBO2,RYR2,SORBS2,TNR,TRIO	37
Cancer,Organismal Injury and Abnormalities	Lymphoreticular neoplasm	1.27e-17	3.57e-16			ADAMTSL1,AFF3,AGBL4,AKAP6,AMPH,ANK2,ANK3,ANKS1B,ARHGAP26,ARHGEF7,ARPP21,ATP2B2,ATRNL1,ATXN1,BRINP1,CACNA1B,CACNA1C,CACNA1E,CACNB4,CADM2,CADPS,CELF2,CHN1,CNTN4,CNTN5,CNTNAP2,CNTNAP5,COBL,CSMD1,CTNNA2,CTNND2,DCC,DGKB,DMD,DSCAM,DSCAML1,ERC2,FHIT,FHOD3,FMN1,FRMPD4,GABBR2,GABRB2,GABRB3,GABRG3,GRIN2B,GRM7,HECW1,HECW2,HSPA12A,IL1RAPL2,KALRN,KAZN,KCND2,KCND3,KCNH1,KHDRBS2,KIAA1217,KSR2,LRFN2,LRMDA,LRP1B,…	122
Cell Morphology,Nervous System Development and Function,Neurological Disease,Tissue Morphology	Abnormal morphology of neurons	2.63e-17	7.35e-16			ASTN1,ATP2B2,ATXN1,BRINP1,CACNA1C,CACNA1D,CADPS,CADPS2,CAMK2A,CNTN1,CNTNAP2,CTNNA2,DCLK1,DLGAP2,DSCAM,ERC2,FRMPD4,GPM6B,GRIA1,GRM5,KALRN,KCND2,LRFN2,MAGI2,MAP1B,MAP2,NCAM1,NFIA,NRCAM,NTRK2,NTRK3,PCDH9,PLCB1,PLXNA4,PPP3CA,PRKN,RIMS1,ROBO2,SH3GL2,SH3GL3,SORBS2,SYNE1,TAFA2,THRB,TNR	45
Developmental Disorder,Hereditary Disorder,Neurological Disease,Organismal Injury and Abnormalities,Psychological Disorders	Susceptibility to autism type 1	2.67e-17	7.44e-16			AGAP1,ANK2,ANK3,ASTN2,CNTN4,CNTNAP2,CSMD1,DMD,FHIT,MSRA,NBEA,NRXN3,PRKN,PTPRT,RBFOX1	15
Developmental Disorder,Neurological Disease,Organismal Injury and Abnormalities	Nonspecific mental retardation	2.81e-17	7.79e-16			AKAP6,ANK2,ANK3,CACNA1C,CACNA1D,CAMK2A,CNTNAP2,DMD,DPP6,DSCAM,FMN2,GABBR2,GABRB2,GABRB3,GRIA1,GRIN2A,GRIN2B,IL1RAPL1,KCNMA1,KCNQ3,KCNQ5,KIRREL3,LRRC7,MEF2C,MYT1L,NBEA,NRXN1,PDE4D,PTPRD,PTPRT,RORA,SETBP1,SYNE1,TANC2,TRIO,TRPM3	36
Nervous System Development and Function	Development of central nervous system	3.07e-17	8.48e-16	Increased	3.591	ANK3,ASIC2,ATP2B2,ATXN1,CNTN1,CNTNAP2,CTNNA2,DCLK1,DLC1,DSCAML1,EFNA5,EXT1,FOXP2,GABRB3,GRM5,IL1RAPL1,IL1RAPL2,KHDRBS2,KIRREL3,MAP1B,MAP2,MYT1L,NAV2,NCAM1,NFIA,NIN,NLGN1,NRCAM,NRG1,NRXN1,NTRK2,PHACTR1,PLCB1,PLXNA4,POU6F2,PPP3CA,PRKG1,PRKN,ROBO2,RORA,SH3GL2,SH3GL3,SLIT3,SRRM4,TENM4,THRB,TMEM108,TNIK,TRIO,UNC5C,VSNL1,ZBTB16	52
Cell Morphology,Cellular Assembly and Organization,Cellular Development,Cellular Function and Maintenance,Cellular Growth and Proliferation,Embryonic Development,Nervous System Development and Function,Organismal Development,Tissue Development	Branching of neurites	3.2e-17	8.81e-16	Increased	2.048	ARHGEF7,ATXN1,CAMK2A,CHN1,CNTNAP2,CTNNA2,CTNND2,DCC,DSCAM,EFNA5,ELMO1,GABRB3,GRM5,IL1RAPL1,KALRN,LRFN2,LRRC7,MAGI2,MAP1B,NCAM1,NCAM2,NOS1AP,NRCAM,NRG1,NTRK2,NTRK3,PCDH9,PHACTR1,PLXNA4,PRKG1,RIMS1,ROBO2,RYR2,SORBS2,TNR,TRIO	36
Developmental Disorder,Neurological Disease,Psychological Disorders	Autism	3.27e-17	8.95e-16			AGAP1,ANK2,ANK3,ASTN2,CADPS2,CNTN4,CNTNAP2,CSMD1,DMD,FHIT,GABRB2,GABRB3,GABRG3,GRIN2A,GRIN2B,MSRA,NBEA,NLGN1,NRXN3,PRKN,PTPRT,RBFOX1	22
Nervous System Development and Function,Organ Morphology,Organismal Development	Morphology of brain	3.36e-17	9.16e-16			ANK3,ASIC2,ASTN1,ATP2B2,ATXN1,BRINP1,CADPS2,CAMK2A,CHN1,CNTN1,CNTNAP2,CTNNA2,DCC,DCLK1,DSCAM,EFNA5,FRMD4A,GABRB3,GPM6B,GRID1,GRIN2B,IL1RAPL1,KALRN,KHDRBS2,LRFN2,LRRTM4,MAP1B,MAP2,NCAM1,NCAM2,NFIA,NRCAM,NTRK2,PCDH9,PLCB1,PLXNA4,PPP3CA,PRKN,RIMS1,ROBO2,RORA,SNAP25,TAFA2,TNR,TRIO,WWOX	46
Behavior	Locomotion	3.94e-17	1.07e-15		0.1	ANK3,ASTN1,ATP2B2,ATXN1,CACNA1B,CACNA1C,CACNA1E,CACNB4,CAMK2A,CHN1,DSCAM,FGF12,FGF14,GABRB3,GRIA1,GRIN2A,GRM5,KALRN,KCND2,KCNMA1,LRRC7,MAPK10,NAV2,NCAM1,NEGR1,NRCAM,NTRK2,OXR1,PDE10A,PRKCB,PRKCE,PRKN,RCAN2,RIMS1,SNAP25,SORCS1,SORCS3	37
Cardiovascular Disease,Organismal Injury and Abnormalities	Disorder of coronary artery	6.66e-17	1.8e-15			ASIC2,ASTN2,CACNA1C,CACNA1D,CACNA1E,CACNA2D3,CACNB4,CDH13,CERS6,CNTN5,CNTNAP5,CSMD1,CSMD2,DOCK4,FMN2,FRMD4A,FUT9,GABRB2,GABRB3,GABRG3,GFOD1,GRIA1,KALRN,MICAL2,MSRA,PDE10A,PDE4B,PDE4D,PRKG1,RBFOX1,SAMD12,SGCD,SLC8A1,WWOX	34
Cancer,Organismal Injury and Abnormalities	Mixed neoplasia	1.09e-16	2.94e-15			ADCY2,ADGRB3,AFF3,AKAP6,CABP1,CACNA1B,CACNA1E,CACNA2D3,CADPS,CDH18,CNTNAP2,CNTNAP5,CSMD1,CSMD2,CTNND2,DCC,DGKI,DLG2,DLGAP2,DPP6,ENOX1,EXT1,FARS2,FHOD3,FMN2,FMNL2,FRMPD4,GABBR2,GPM6B,GRID1,HECW1,IL1RAPL2,IQCJ-SCHIP1,KCNB2,LDB2,LRRC7,LUZP2,MAGI2,MCTP1,MLLT3,MTUS2,MYT1L,NAV2,NBEA,NCAM1,NRXN1,NRXN3,NTM,NTRK2,NTRK3,PCLO,PCSK2,PDE10A,PDZRN3,PLCB1,PLXNA4,POU6F2,PRKG1,PTPRD,PTPRG,PTPRN2,PTPRT,RIMS1,ROBO2…	79
Cancer,Organismal Injury and Abnormalities,Reproductive System Disease	Breast carcinoma	1.13e-16	3.03e-15			ADCY2,ADGRB3,AKAP6,AMPH,ANK2,ANKS1B,ARHGEF7,ASTN2,ATP2B2,CACNA1B,CACNA1C,CACNA1E,CADPS,CADPS2,CALM1 (includes others),CAMK2A,CCSER1,CLSTN2,CNTN1,CNTN4,CNTN5,CSMD1,CSMD2,CTNNA2,CTNND2,DCC,DGKB,DGKI,DIP2C,DLC1,DLG2,DMD,DOCK3,DOCK4,DSCAM,DSCAML1,ERC2,ESRRG,FHOD3,FMN2,FRAS1,GABRG3,GRID1,GRIN2A,GRIN2B,HECW1,HIVEP3,IL1RAPL1,KALRN,KCNB2,KCNMA1,KSR2,LINGO2,LRP1B,MAGI1,MALAT1,MAP2,MAST4,MDGA2,MEF2C,MICAL2…	106
Cancer,Hematological Disease,Immunological Disease,Organismal Injury and Abnormalities	B cell cancer	1.26e-16	3.36e-15			ADAMTSL1,ADCY2,ADGRB3,AGAP1,AGBL4,AKAP6,AMPH,ANK3,ARPP21,ASTN2,ATP2B2,ATXN1,BRINP1,CADPS,CDH18,CNTN4,CNTN5,CNTNAP2,CNTNAP5,CSMD1,CTNNA2,DCC,DGKB,DLC1,DLGAP1,DLGAP2,DMD,DOCK4,ERC2,FHIT,FMN2,FRMPD4,GABBR2,GABRG3,GRIA1,GRIN2A,GRIN2B,GRM5,GRM7,HECW2,HS6ST3,HSPA12A,IL1RAPL1,IL1RAPL2,KALRN,KAZN,KCNQ5,LRP1B,LRRC7,MALAT1,MAP1B,MDGA2,MICAL2,MLLT3,MYT1L,NAV3,NCAM1,NELL1,NETO1,NRG3,NRXN1,NRXN3,NTRK2,NTRK3,P…	90
Cancer,Neurological Disease,Organismal Injury and Abnormalities	Brain cancer	2.66e-16	7.06e-15			ADAMTSL1,ADCY2,AEBP2,AGAP1,AMPH,ANK3,ANKS1B,ASTN2,ATRNL1,CACNA1B,CACNA1C,CACNA1D,CACNA1E,CADPS,CADPS2,CDH13,CELF2,CNTN1,CNTN5,CNTNAP2,COBL,CTNND2,DCLK1,DLC1,DLGAP2,DMD,DOCK3,ESRRG,EXT1,FARS2,FMNL2,FRMPD4,FSTL4,GALNT18,GRIN2A,GRIN2B,HECW2,HIVEP3,HS6ST3,JAZF1,KALRN,KCNB2,KCNQ3,KCNQ5,KHDRBS3,KIAA1217,LRFN2,LRP1B,LRRC4C,LRRC7,MAP1B,MAP2,MAPK10,MAST4,MCTP1,MICAL2,MYRIP,MYT1L,NAV2,NAV3,NBEA,NCAM1,NCAM2…	112
Behavior	Emotional behavior	3.14e-16	8.3e-15		-0.098	ATP2B2,BRINP1,CACNA1B,CACNA1E,CADPS2,CAMK2A,CNTNAP2,CTNNA2,DLGAP1,DLGAP2,EXT1,GABBR2,GABRB2,GABRB3,GABRG3,GRIA1,GRIN2A,GRIN2B,GRM5,GRM7,LRRC7,MAP2,MEF2C,NRXN1,NTRK2,PTPRN2,PTPRT,RIMS1,RIMS2,ROBO2,SYN3,SYNE1,TRPM3	33
Nervous System Development and Function,Neurological Disease,Organ Morphology,Organismal Development,Organismal Injury and Abnormalities	Abnormal morphology of brain	3.22e-16	8.47e-15			ANK3,ASIC2,ASTN1,ATP2B2,ATXN1,BRINP1,CADPS2,CAMK2A,CHN1,CNTN1,CNTNAP2,CTNNA2,DCC,DCLK1,EFNA5,FRMD4A,GABRB3,GPM6B,GRIN2B,IL1RAPL1,KALRN,KHDRBS2,LRFN2,LRRTM4,MAP1B,MAP2,NCAM1,NCAM2,NFIA,NRCAM,NTRK2,PCDH9,PLXNA4,PRKN,RIMS1,ROBO2,RORA,SNAP25,TNR,TRIO	40
Cancer,Organismal Injury and Abnormalities,Respiratory Disease	Adenocarcinoma in right upper lobe of lung	3.46e-16	9.06e-15			ADCY2,ANK2,ATP2B2,ATRNL1,CABP1,CACNA1C,CADPS2,CNTNAP5,COL19A1,CSMD1,CSMD2,DSCAML1,FOXP2,GRM5,GRM7,KALRN,KCNB2,KSR2,LRP1B,MAGI2,MAST4,MGAT4C,MLLT3,NAV2,NCAM1,NIN,NMNAT2,NRG1,NTRK2,PPM1L,PRKG1,RAPGEF5,ROBO2,RYR2,RYR3,SGCZ,SLIT3,SORCS1,SORCS3,TNIK,TRPM3	41
Hereditary Disorder,Neurological Disease,Organismal Injury and Abnormalities	Familial seizure disorder	3.72e-16	9.71e-15			CACNA1B,CACNA1D,CACNA1E,CACNB4,CNTNAP2,FGF12,GABBR2,GABRB2,GABRB3,GRIN2A,GRIN2B,GRM7,HECW2,KCNMA1,KCNQ3,MEF2C,NBEA,NRXN1,OXR1,PHACTR1,PLCB1,PPP3CA,PRICKLE2,RBFOX1,RBFOX3,RORA,RYR3,SAMD12,WWOX	29
Nervous System Development and Function,Neurological Disease	Abnormal morphology of central nervous system	3.78e-16	9.82e-15			ANK3,ASIC2,ASTN1,ATP2B2,ATXN1,BRINP1,CADPS2,CAMK2A,CHN1,CNTN1,CNTNAP2,CTNNA2,DCC,DCLK1,EFNA5,FRMD4A,GABRB3,GPM6B,GRIA1,GRIN2B,IL1RAPL1,KALRN,KHDRBS2,LRFN2,LRRTM4,MAP1B,MAP2,NCAM1,NCAM2,NFIA,NRCAM,NTRK2,PCDH9,PLXNA4,PRKN,RIMS1,RIMS2,ROBO2,RORA,SNAP25,TNR,TRIO	42
Cell Morphology,Nervous System Development and Function,Tissue Morphology	Morphology of neurites	3.85e-16	9.95e-15			ARHGEF7,ATXN1,CADPS2,CAMK2A,CHN1,CNTN1,CTNNA2,CTNND2,DCLK1,DSCAM,GPM6B,GRIA1,GRM5,KALRN,LRFN2,LRRC7,MAGI2,MAP1B,MAP2,MAPK10,NCAM1,NRCAM,NRG1,NTRK2,PCDH9,PLXNA4,PPP3CA,ROBO2,SH3GL2,SORBS2,TAFA2,TENM4,TRIO	33
Cancer,Neurological Disease,Organismal Injury and Abnormalities	Multifocal glioma	5.32e-16	1.37e-14			ADAMTSL1,ADCY2,AEBP2,AGAP1,AMPH,ANK3,ANKS1B,ASTN2,ATRNL1,CACNA1B,CACNA1C,CACNA1D,CACNA1E,CADPS,CADPS2,CDH13,CELF2,CNTN1,CNTN5,CNTNAP2,COBL,CTNND2,DCLK1,DLC1,DLGAP2,DMD,DOCK3,ESRRG,EXT1,FARS2,FMNL2,FRMPD4,FSTL4,GALNT18,HECW2,HIVEP3,HS6ST3,JAZF1,KALRN,KCNB2,KCNQ3,KCNQ5,KIAA1217,LRFN2,LRP1B,LRRC4C,LRRC7,MAP1B,MAP2,MAPK10,MAST4,MCTP1,MICAL2,MYRIP,MYT1L,NAV2,NAV3,NBEA,NCAM1,NCAM2,NLGN1,NMNAT2,NRG3,PCL…	107
Cancer,Organismal Injury and Abnormalities,Respiratory Disease	Lung squamous cell tumor	5.49e-16	1.41e-14			ADGRB3,ATXN1,BRINP1,CACNA1E,CDH18,CNTN1,CNTN5,CNTNAP2,CNTNAP5,CSMD1,CTNNA2,DCC,DCLK1,DGKB,DLC1,DLGAP2,DMD,DSCAM,FMN2,GABRB3,GRM5,GRM8,HECW1,LRP1B,LRRC7,MALAT1,MLLT3,MMP16,MYT1L,NAV3,NCAM2,NELL1,NRXN1,NRXN3,NTRK2,NTRK3,OPCML,PDE4D,PDZRN3,PEX5L,PRKN,PTPRD,RGS6,RGS7,RIMS1,RYR2,RYR3,SETBP1,SLIT3,SNTG1,SORBS2,SORCS1,TENM3,TLN2,TNR,WWOX,ZFPM2	57
Cancer,Gastrointestinal Disease,Hepatic System Disease,Organismal Injury and Abnormalities	Hepatocellular carcinoma	8.64e-16	2.21e-14			ADCY2,AMPH,ATP2B2,ATXN1,CACNA1B,CACNA1E,CADM2,CAMK2A,CBLN2,CDK14,CLSTN2,CNTN1,CSMD2,CTNND2,DCLK1,DIP2C,DLC1,DPP6,DSCAM,EFNA5,ELMO1,ERC2,FHIT,FSTL4,GPM6A,GRIA1,GRID1,HECW1,HIVEP3,KALRN,KAZN,KCNB2,KCND2,KCND3,KCNH1,KCTD8,LRRC4C,MAP2,MAST4,MEF2C,NBEA,NCALD,NCAM2,NETO1,NLGN1,NTRK2,NTRK3,OXR1,PCDH7,PCLO,PDE10A,PDE4B,PDE4D,PLCL1,PPFIA2,PPP3CA,PSD3,PTPRG,RAPGEF5,ROBO2,RORA,RYR2,RYR3,SH3GL2,SLC22A10,SMYD…	75
Cell Morphology	Morphology of cellular protrusions	1.18e-15	3.01e-14			ARHGEF7,ATXN1,CACNA1D,CADPS2,CAMK2A,CHN1,CNTN1,CTNNA2,CTNND2,DCC,DCLK1,DSCAM,GPM6B,GRIA1,GRM5,KALRN,KCNH1,LRFN2,LRRC7,MAGI2,MAP1B,MAP2,MAPK10,NCAM1,NRCAM,NRG1,NTRK2,PCDH9,PLXNA4,PPP3CA,ROBO2,SH3GL2,SORBS2,TAFA2,TENM4,TRIO	36
Cancer,Neurological Disease,Organismal Injury and Abnormalities	Gliomatosis cerebri	1.49e-15	3.77e-14			ADAMTSL1,ADCY2,AEBP2,AGAP1,AMPH,ANK3,ANKS1B,ASTN2,ATRNL1,CACNA1B,CACNA1C,CACNA1D,CACNA1E,CADPS,CADPS2,CDH13,CELF2,CNTN1,CNTN5,CNTNAP2,COBL,CTNND2,DCLK1,DLC1,DLGAP2,DMD,DOCK3,ESRRG,EXT1,FARS2,FMNL2,FRMPD4,FSTL4,GALNT18,HECW2,HIVEP3,HS6ST3,JAZF1,KALRN,KCNB2,KCNQ3,KCNQ5,KIAA1217,LRFN2,LRP1B,LRRC4C,LRRC7,MAP1B,MAP2,MAPK10,MAST4,MCTP1,MICAL2,MYRIP,MYT1L,NAV2,NAV3,NBEA,NCAM2,NLGN1,NMNAT2,NRG3,PCLO,PCSK…	106
Behavior,Nervous System Development and Function	Memory	1.78e-15	4.5e-14	Increased	3.369	ATXN1,BRINP1,CADPS2,CAMK2A,CLSTN2,COL19A1,CSMD1,FMN2,GABBR2,GABRB3,GRIA1,GRIN2A,GRIN2B,GRM7,KALRN,LARGE1,LRRC7,NCAM1,NETO1,NRG1,NTRK2,NTRK3,PCDH9,PDE4D,PLCB1,PPP3CA,RCAN2,SLC24A2,SNAP25,SORBS2,SORCS3,TAFA2	32
Cancer,Organismal Injury and Abnormalities,Respiratory Disease	Lung squamous cell carcinoma	2.15e-15	5.4e-14			ADGRB3,ATXN1,BRINP1,CACNA1E,CDH18,CNTN1,CNTN5,CNTNAP2,CNTNAP5,CSMD1,CTNNA2,DCC,DCLK1,DGKB,DLGAP2,DMD,DSCAM,FMN2,GABRB3,GRM5,GRM8,HECW1,LRP1B,LRRC7,MALAT1,MLLT3,MMP16,MYT1L,NAV3,NCAM2,NELL1,NRXN1,NRXN3,NTRK2,NTRK3,OPCML,PDE4D,PDZRN3,PEX5L,PRKN,PTPRD,RGS6,RGS7,RIMS1,RYR2,RYR3,SETBP1,SLIT3,SNTG1,SORBS2,SORCS1,TENM3,TLN2,TNR,WWOX,ZFPM2	56
Hereditary Disorder,Neurological Disease,Organismal Injury and Abnormalities	Familial epilepsy	2.8e-15	7.01e-14			CACNA1B,CACNA1E,CACNB4,CNTNAP2,FGF12,GABBR2,GABRB2,GABRB3,GRIN2A,GRIN2B,KCNMA1,KCNQ3,MEF2C,NBEA,NRXN1,OXR1,PHACTR1,PLCB1,PPP3CA,PRICKLE2,RBFOX1,RBFOX3,RORA,RYR3,SAMD12,WWOX	26
Cancer,Organismal Injury and Abnormalities	Adenosquamous carcinoma	2.83e-15	7.05e-14			ADCY2,ADGRB3,AFF3,AKAP6,CABP1,CACNA1B,CACNA1E,CACNA2D3,CADPS,CDH18,CNTNAP2,CNTNAP5,CSMD1,CTNND2,DGKI,DPP6,EXT1,FHOD3,FRMPD4,GABBR2,GPM6B,GRID1,HECW1,IQCJ-SCHIP1,LRRC7,MAGI2,MCTP1,MTUS2,MYT1L,NAV2,NBEA,NCAM1,NRXN1,NRXN3,NTM,NTRK2,NTRK3,PCLO,PCSK2,PDE10A,PLCB1,PLXNA4,PTPRG,PTPRN2,PTPRT,RIMS1,ROBO2,RORA,SETBP1,SORCS3,SYNE1,TANC2,TENM3,TLN2,TNR,UNC5D,ZDHHC14,ZNF804A	58
Cancer,Hematological Disease,Immunological Disease,Organismal Injury and Abnormalities	Precursor B-cell acute lymphoblastic leukemia	3.15e-15	7.82e-14			ADCY2,ADGRB3,AGAP1,ANK3,ASTN2,BRINP1,CDH18,CNTN5,CNTNAP2,CNTNAP5,DLC1,DLGAP1,DLGAP2,DOCK4,ERC2,FMN2,GABBR2,GABRG3,GRIA1,GRIN2A,GRIN2B,GRM5,IL1RAPL1,IL1RAPL2,KCNQ5,LRP1B,MLLT3,NAV3,NCAM1,NELL1,NRXN3,NTRK2,NTRK3,PCDH7,PCLO,PPP3CA,PRKCE,PTPRD,PTPRG,RORA,SETBP1,SORCS1,SORCS3,SRRM4,SYNE1,TNIK	46
Cell-To-Cell Signaling and Interaction	Synaptic depression	3.61e-15	8.94e-14		1.551	CAMK2A,DGKI,FMN2,GRIA1,GRIN2B,GRM5,GRM7,KCNMA1,LRRC7,MAP1B,NRG1,NRXN1,NTRK2,PCLO,RIMS1,RYR3,SH3GL2,SH3GL3,SHISA9,SLC24A2,SV2B,SYN3	22
Cancer,Endocrine System Disorders,Organismal Injury and Abnormalities,Reproductive System Disease	Mixed ovarian carcinoma	5.66e-15	1.39e-13			ADCY2,ADGRB3,AFF3,AKAP6,CABP1,CACNA1B,CACNA1E,CACNA2D3,CADPS,CDH18,CNTNAP2,CNTNAP5,CSMD1,CTNND2,DGKI,DPP6,EXT1,FHOD3,FRMPD4,GABBR2,GPM6B,GRID1,HECW1,IQCJ-SCHIP1,LRRC7,MAGI2,MCTP1,MTUS2,MYT1L,NAV2,NBEA,NCAM1,NRXN1,NRXN3,NTM,NTRK2,PCLO,PCSK2,PDE10A,PLCB1,PLXNA4,PTPRG,PTPRN2,PTPRT,RIMS1,ROBO2,RORA,SETBP1,SORCS3,SYNE1,TANC2,TENM3,TLN2,TNR,UNC5D,ZDHHC14,ZNF804A	57
Cancer,Endocrine System Disorders,Organismal Injury and Abnormalities,Reproductive System Disease	Adenosquamous ovarian carcinoma	6.84e-15	1.68e-13			ADCY2,ADGRB3,AFF3,AKAP6,CABP1,CACNA1B,CACNA1E,CACNA2D3,CADPS,CDH18,CNTNAP2,CNTNAP5,CSMD1,CTNND2,DGKI,DPP6,EXT1,FHOD3,FRMPD4,GABBR2,GPM6B,GRID1,HECW1,IQCJ-SCHIP1,LRRC7,MAGI2,MCTP1,MTUS2,MYT1L,NAV2,NBEA,NCAM1,NRXN1,NRXN3,NTM,PCLO,PCSK2,PDE10A,PLCB1,PLXNA4,PTPRG,PTPRN2,PTPRT,RIMS1,ROBO2,RORA,SETBP1,SORCS3,SYNE1,TANC2,TENM3,TLN2,TNR,UNC5D,ZDHHC14,ZNF804A	56
Psychological Disorders	Mood Disorders	2.26e-14	5.52e-13			ADCY2,ANK3,ATXN1,CACNA1B,CACNA1C,CACNA1D,CACNA2D3,CACNB4,CAMK2A,DIP2C,DPP10,GABBR2,GABRB2,GABRB3,GABRG3,GRIA1,GRID1,GRIN2A,GRIN2B,GRM5,MCTP1,MICAL2,NCAM1,NKAIN2,NOS1AP,NRG1,NTRK2,PDE10A,PDE1A,PPP3CA,PRKCB,RIMS1,RPS6KA2,SYN3,SYNE1,TENM4,THRB	37
Behavior	Conditioning	2.88e-14	7.02e-13	Increased	2.467	AMPH,CAMK2A,CERS6,CNTNAP2,CSMD1,DGKI,FMN2,GRIA1,GRIN2A,GRIN2B,GRM5,GRM7,KALRN,KCNMA1,KCTD16,LRFN2,MAP2,NCAM1,NRG3,NTRK2,PRKCE,PTPRG,RIMS1,RYR3,SORBS2,SYN3	26
Neurological Disease	Progressive neurological disorder	5.77e-14	1.4e-12			ADAMTSL1,AK5,AMPH,ANK3,ARPP21,ATXN1,BRINP1,CACNA1B,CACNA1C,CACNA1D,CADPS2,CALM1 (includes others),CAMK2A,CELF2,CTNNA2,DLG2,DLGAP2,DPP6,FHIT,FMN2,GABBR2,GABRB2,GABRB3,GABRG3,GRIA1,GRIN2A,GRIN2B,HIVEP3,KAZN,KCNB2,KCND2,KCND3,KCNMA1,LRP1B,MAP1B,MAP2,MAPK10,MEF2C,NAV3,NRCAM,NRG1,NRXN1,NRXN3,NTRK2,NTRK3,PBX1,PDE1A,PDE4B,PDE4D,PPP3CA,PRICKLE2,PRKCB,PRKCE,PRKN,PTPRG,RBFOX1,RIMS1,RYR2,RYR3,SH3GL2,SNAP25,…	65
Cancer,Hematological Disease,Immunological Disease,Organismal Injury and Abnormalities	B-cell leukemia	8.25e-14	1.99e-12			ADCY2,ADGRB3,AGAP1,ANK3,ASTN2,ATXN1,BRINP1,CDH18,CNTN5,CNTNAP2,CNTNAP5,DLC1,DLGAP1,DLGAP2,DOCK4,ERC2,FMN2,GABBR2,GABRG3,GRIA1,GRIN2A,GRIN2B,GRM5,IL1RAPL1,IL1RAPL2,KCNQ5,LRP1B,MLLT3,NAV3,NCAM1,NELL1,NRXN3,NTRK2,NTRK3,PCDH7,PCLO,PDE4D,PPP3CA,PRKCB,PRKCE,PTPRD,PTPRG,RORA,SETBP1,SORCS1,SORCS3,SRRM4,SYNE1,TNIK,TRIO	50
Nervous System Development and Function	Prepulse inhibition	9.69e-14	2.33e-12	Increased	2.689	CNTNAP2,COL19A1,CTNNA2,GRIN2B,KALRN,LRFN2,LRRC7,NCAM1,NRCAM,NRG3,NRXN1,PCDH9,PLCB1,RIMS1,SORBS2,STXBP5L,SYT1	17
Cancer,Hematological Disease,Immunological Disease,Organismal Injury and Abnormalities	Non-Hodgkin lymphoma	1.3e-13	3.11e-12			ADAMTSL1,AGBL4,AMPH,ANK3,ARPP21,ATP2B2,ATXN1,CACNA1B,CACNA1E,CADPS,CELF2,CNTN4,CNTNAP5,COBL,CSMD1,CTNNA2,DCC,DMD,DSCAM,DSCAML1,ERC2,FHIT,FRMPD4,GRIN2B,HECW1,HECW2,HSPA12A,IL1RAPL2,KALRN,KCND2,KHDRBS2,LRP1B,LRRC7,MAP1B,MDGA2,MICAL2,MTUS2,NAV3,NCAM1,NELL2,NETO1,NRXN1,NRXN3,NTM,PCDH9,PCLO,PDE4D,PDZRN3,PLXNA4,PPFIA2,PPP3CA,PRICKLE2,PRKCB,PRKG1,PTPRD,PTPRN2,RGS6,RGS7,RIMS1,ROBO2,RYR2,RYR3,SHISA9,SORCS…	72
Cancer,Hematological Disease,Immunological Disease,Organismal Injury and Abnormalities	T-cell malignant neoplasm	1.36e-13	3.25e-12			ANK3,ATXN1,CACNA1B,CACNA1D,CACNA1E,CADPS,CAMK2A,CCSER1,CELF2,CNTNAP5,COBL,CSMD1,CTNND2,DCC,DIP2C,DMD,DSCAM,DSCAML1,ERC2,FHIT,GRIN2B,HECW1,KAZN,KCND2,KHDRBS2,LRP1B,LUZP2,MAGI2,MTUS2,NAV2,NAV3,NCAM1,NELL2,NRCAM,NRG1,NRXN1,NRXN3,NTM,PCDH9,PCLO,PDE4D,PLXNA4,PPP3CA,PRICKLE2,PRKCB,PRKG1,PTPRN2,RGS6,RGS7,RYR3,SLC8A1,TMEM132B,TRIO,WWOX,ZBTB16	55
Cancer,Organismal Injury and Abnormalities,Reproductive System Disease	Breast cancer	1.46e-13	3.47e-12			ADCY2,ADGRB3,AKAP6,AMPH,ANK2,ANKS1B,ARHGEF7,ASTN2,ATP2B2,CACNA1B,CACNA1C,CACNA1E,CADPS,CADPS2,CALM1 (includes others),CAMK2A,CCSER1,CLSTN2,CNTN1,CNTN4,CNTN5,CSMD1,CSMD2,CTNNA2,CTNND2,DCC,DGKB,DGKI,DIP2C,DLC1,DLG2,DMD,DOCK3,DOCK4,DSCAM,DSCAML1,ERC2,ESRRG,FHOD3,FMN2,FRAS1,GABRG3,GRID1,GRIN2A,GRIN2B,GRM8,HECW1,HIVEP3,IL1RAPL1,KALRN,KAZN,KCNB2,KCNMA1,KCNQ1OT1,KSR2,LINGO2,LRP1B,MAGI1,MALAT1,MAP2,MAPK1…	115
Hereditary Disorder,Neurological Disease,Organismal Injury and Abnormalities	Autosomal dominant encephalopathy	1.48e-13	3.5e-12			ATXN1,CACNA1E,CACNB4,CAMK2A,DPP6,FGF12,FGF14,GABBR2,GABRB2,GABRB3,GRIN2A,GRIN2B,KCND3,KCNH1,KCNMA1,KCNQ3,KCNQ5,KIRREL3,MEF2C,MYT1L,NBEA,PDE10A,PHACTR1,PPP2R2B,PPP3CA,PRKN,RORA,SAMD12,SETBP1,SMYD3,TRIO	31
Developmental Disorder,Hereditary Disorder,Neurological Disease,Organismal Injury and Abnormalities	Familial neurodevelopmental disorder	1.56e-13	3.69e-12			ANK2,CACNA1B,CACNA1E,CNTN5,CNTNAP2,CTNNA2,DCC,DOCK3,FGF12,GABBR2,GABRB2,GABRB3,GRIA1,GRIN2A,GRIN2B,GRM7,HECW2,KCNH1,MEF2C,MYT1L,NAV2,NBEA,NRXN1,PHACTR1,PLCB1,PPP3CA,RIMS2,RYR3,SETBP1,SYT1,TANC2,WWOX	32
Cancer,Gastrointestinal Disease,Organismal Injury and Abnormalities	Oral cancer	1.6e-13	3.77e-12			ADAMTSL1,ADGRB3,ANKS1B,ARHGAP26,ATRNL1,ATXN1,BRINP1,CACNA1D,CACNA1E,CADPS,CADPS2,CDH13,CDH18,CELF2,CHN1,CNTN1,CNTN4,CSMD1,CTNND2,DMD,DSCAM,EFNA5,EXT1,FAM155A,FHIT,FRMPD4,GRID1,IL1RAPL2,KCNQ1OT1,KCNQ3,KIRREL3,KSR2,LRFN2,LRP1B,LRRC7,MEF2C,MLLT3,NCAM2,NRCAM,NRXN1,NRXN3,NTRK2,NTRK3,PBX1,PCDH7,PDE10A,POU6F2,PPP3CA,PRKG1,PSD3,PTPRD,RAPGEF5,ROBO2,RYR2,SETBP1,SHISA9,SLIT3,SNAP25,SNTG1,SYNE1,TNR,TRIO,WWOX…	64
Cancer,Dermatological Diseases and Conditions,Hematological Disease,Immunological Disease,Organismal Injury and Abnormalities	Sézary syndrome	1.84e-13	4.31e-12			ANK3,CACNA1B,CACNA1E,CADPS,CNTNAP5,COBL,CSMD1,DSCAM,DSCAML1,ERC2,GRIN2B,HECW1,KCND2,KHDRBS2,MTUS2,NAV3,NELL2,NTM,PCDH9,PCLO,PDE4D,PLXNA4,PRICKLE2,RGS6,RGS7,RYR3,TMEM132B,ZBTB16	28
Neurological Disease,Psychological Disorders	Bipolar disorder	1.85e-13	4.31e-12			ADCY2,ANK3,ATXN1,CACNA1C,CAMK2A,DPP10,GABRB2,GABRB3,GABRG3,GRIA1,GRID1,GRIN2A,GRIN2B,GRM5,MCTP1,NKAIN2,NOS1AP,NRG1,NTRK2,PPP3CA,PRKCB,RIMS1,RPS6KA2,SYN3,SYNE1,TENM4,THRB	27
Cardiovascular Disease,Organismal Injury and Abnormalities	Coronary occlusion	2.07e-13	4.82e-12			ASTN2,CACNA1E,CACNB4,CDH13,CERS6,CNTN5,CNTNAP5,CSMD1,CSMD2,DOCK4,FMN2,FRMD4A,FUT9,GFOD1,KALRN,MICAL2,MSRA,PDE10A,PDE4B,PDE4D,RBFOX1,SAMD12,SGCD,SLC8A1,WWOX	25
Cancer,Gastrointestinal Disease,Organismal Injury and Abnormalities	Oral cavity carcinoma	2.14e-13	4.97e-12			ADAMTSL1,ADGRB3,ANKS1B,ARHGAP26,ATRNL1,ATXN1,BRINP1,CACNA1D,CACNA1E,CADPS,CADPS2,CDH13,CDH18,CELF2,CHN1,CNTN1,CNTN4,CSMD1,CTNND2,DMD,DSCAM,EFNA5,EXT1,FAM155A,FHIT,FRMPD4,GRID1,IL1RAPL2,KCNQ1OT1,KCNQ3,KIRREL3,KSR2,LRFN2,LRP1B,LRRC7,MEF2C,MLLT3,NCAM2,NRCAM,NRXN1,NRXN3,NTRK2,NTRK3,PBX1,PCDH7,PDE10A,POU6F2,PPP3CA,PRKG1,PSD3,PTPRD,RAPGEF5,ROBO2,RYR2,SETBP1,SHISA9,SLIT3,SNAP25,SNTG1,SYNE1,TNR,TRIO,ZDHH…	63
Neurological Disease,Organismal Injury and Abnormalities	Epilepsy	2.84e-13	6.56e-12		-0.555	ARHGEF7,CACNA1B,CACNA1C,CACNA1E,CACNA2D3,CACNB4,CNTNAP2,FGF12,GABBR2,GABRB2,GABRB3,GABRG3,GRIA1,GRIN2A,GRIN2B,KCND2,KCNMA1,KCNQ3,MALAT1,MAPK10,MEF2C,NBEA,NRXN1,NTRK2,OXR1,PHACTR1,PLCB1,PPP3CA,PRICKLE2,RBFOX1,RBFOX3,RORA,RYR3,SAMD12,TANC2,WWOX	36
Hereditary Disorder,Neurological Disease,Organismal Injury and Abnormalities	Autosomal dominant epilepsy	4.08e-13	9.38e-12			CACNA1E,CACNB4,FGF12,GABBR2,GABRB2,GABRB3,GRIN2A,GRIN2B,KCNQ3,MEF2C,NBEA,PHACTR1,PPP3CA,RORA,SAMD12	15
Organismal Injury and Abnormalities,Renal and Urological Disease	Renal lesion	6.53e-13	1.5e-11			ADCY2,AEBP2,ANK2,ARHGAP26,ARHGEF7,ATXN1,CADM2,CDH18,CSMD1,CSMD2,CTNNA2,CTNND2,DCC,DGKI,DLC1,DPP6,DSCAM,DSCAML1,EXT1,FMN2,FOXP2,FRAS1,FRMD4A,GABRB2,GABRB3,GABRG3,GFOD1,GPM6A,GRIN2A,GRIN2B,IL1RAPL1,KCNB2,KCNMA1,KIAA1217,LRP1B,MAGI1,MAGI2,MALAT1,MAST4,MCTP1,MICAL2,MLLT3,NAV2,NAV3,NBEA,NCAM1,NFIA,NTRK2,PCDH7,PCLO,PDE4B,PDE4D,PEX5L,PLCB1,POU6F2,PRKCB,PRKCE,PRKN,PSD3,PTPRD,PTPRT,RIMS2,ROBO2,RPS6KA2,RYR…	77
Embryonic Development,Nervous System Development and Function,Organ Development,Organismal Development,Tissue Development	Formation of brain	6.59e-13	1.5e-11	Increased	2.902	ANK3,ATP2B2,ATXN1,CNTN1,CNTNAP2,CTNNA2,DCLK1,DLC1,DSCAML1,EFNA5,EXT1,FOXP2,GABRB3,GRM5,IL1RAPL1,KHDRBS2,KIRREL3,MAP1B,MYT1L,NAV2,NCAM1,NFIA,NIN,NRG1,NTRK2,PHACTR1,PLCB1,PLXNA4,PPP3CA,PRKG1,ROBO2,RORA,SLIT3,SRRM4,THRB,TMEM108,TNIK,TRIO,UNC5C	39
Cancer,Organismal Injury and Abnormalities,Renal and Urological Disease	Urinary tract cancer	6.73e-13	1.53e-11			ADCY2,AEBP2,AFF3,AK5,ANK2,ANKS1B,ARHGAP26,ARHGEF7,ARPP21,ATXN1,CACNA1B,CACNA1C,CACNA2D3,CADM2,CADPS,CADPS2,CDH18,CELF2,CNTNAP2,CSMD1,CSMD2,CTNNA2,CTNND2,DCC,DGKI,DLC1,DLGAP1,DLGAP2,DOCK3,DPP6,DSCAM,DSCAML1,EXT1,FMN2,FOXP2,FRMD4A,GABRB2,GABRB3,GABRG3,GALNT17,GFOD1,GPM6A,GRIN2A,GRIN2B,IL1RAPL1,IL1RAPL2,KALRN,KAZN,KCNB2,KCNMA1,KCTD8,KHDRBS2,KIAA1217,LARGE1,LRFN2,LRP1B,MAGI1,MAGI2,MALAT1,MAST4,MCTP1,…	111
Cancer,Organismal Injury and Abnormalities,Renal and Urological Disease	Renal cancer	6.94e-13	1.57e-11			ADCY2,AEBP2,ANK2,ARHGAP26,ARHGEF7,ATXN1,CADM2,CDH18,CSMD1,CSMD2,CTNNA2,CTNND2,DCC,DGKI,DLC1,DPP6,DSCAM,DSCAML1,EXT1,FMN2,FOXP2,FRMD4A,GABRB2,GABRB3,GABRG3,GFOD1,GPM6A,GRIN2A,GRIN2B,IL1RAPL1,KCNB2,KCNMA1,KIAA1217,LRP1B,MAGI1,MALAT1,MAST4,MCTP1,MICAL2,MLLT3,NAV2,NAV3,NBEA,NCAM1,NTRK2,PCDH7,PCLO,PDE4B,PDE4D,PEX5L,PLCB1,POU6F2,PRKCB,PRKCE,PSD3,PTPRD,PTPRT,RIMS2,ROBO2,RPS6KA2,RYR3,SETBP1,SLC35F1,SLC8A…	73
Psychological Disorders	Major affective disorder	7.08e-13	1.6e-11			ADCY2,ANK3,ATXN1,CACNA1C,CAMK2A,DIP2C,DPP10,GABRB2,GABRB3,GABRG3,GRIA1,GRID1,GRIN2A,GRIN2B,GRM5,MCTP1,MICAL2,NCAM1,NKAIN2,NOS1AP,NRG1,NTRK2,PDE10A,PDE1A,PPP3CA,PRKCB,RIMS1,RPS6KA2,SYN3,SYNE1,TENM4,THRB	32
Cancer,Organismal Injury and Abnormalities,Renal and Urological Disease	Upper urinary tract tumor	7.15e-13	1.61e-11			ADCY2,AEBP2,ANK2,ARHGAP26,ARHGEF7,ATXN1,CADM2,CDH18,CSMD1,CSMD2,CTNNA2,CTNND2,DCC,DGKI,DLC1,DPP6,DSCAM,DSCAML1,EXT1,FMN2,FOXP2,FRMD4A,GABRB2,GABRB3,GABRG3,GFOD1,GPM6A,GRIN2A,GRIN2B,IL1RAPL1,KCNB2,KCNMA1,KIAA1217,LRP1B,MAGI1,MALAT1,MAST4,MCTP1,MICAL2,MLLT3,NAV2,NAV3,NBEA,NCAM1,NTRK2,NTRK3,PCDH7,PCLO,PDE4B,PDE4D,PEX5L,PLCB1,POU6F2,PRKCB,PRKCE,PSD3,PTPRD,PTPRT,RIMS2,ROBO2,RPS6KA2,RYR3,SETBP1,SLC35F1…	74
Cancer,Organismal Injury and Abnormalities,Reproductive System Disease	Mammary tumor	9.74e-13	2.18e-11		-1.706	ADCY2,ADGRB3,AKAP6,AMPH,ANK2,ANKS1B,ARHGEF7,ASTN2,ATP2B2,CACNA1B,CACNA1C,CACNA1E,CADPS,CADPS2,CALM1 (includes others),CAMK2A,CCSER1,CLSTN2,CNTN1,CNTN4,CNTN5,CSMD1,CSMD2,CTNNA2,CTNND2,DCC,DGKB,DGKI,DIP2C,DLC1,DLG2,DMD,DOCK3,DOCK4,DSCAM,DSCAML1,ERC2,ESRRG,FHOD3,FMN2,FRAS1,GABRG3,GRID1,GRIN2A,GRIN2B,GRM8,HECW1,HIVEP3,IL1RAPL1,KALRN,KAZN,KCNB2,KCNMA1,KCNQ1OT1,KSR2,LINGO2,LRP1B,MAGI1,MALAT1,MAP2,MAPK1…	116
Molecular Transport	Transport of metal ion	1.02e-12	2.27e-11	Increased	2.433	ANK3,ASIC2,ATP2B2,CACNA1B,CACNA1C,CACNA1D,CACNA1E,CACNA2D3,CACNB4,CAMK2A,CNTN1,DPP6,FGF12,FGF14,GRIN2A,GRIN2B,KCNB2,KCND2,KCND3,KCNH1,KCNMA1,KCNQ3,KCNQ5,PPP3CA,PRKCB,RYR2,RYR3,SLC24A2,SLC8A1,TRPM3	30
Cardiovascular Disease,Organismal Injury and Abnormalities	Coronary artery disease	1.24e-12	2.76e-11			ASTN2,CACNA1E,CACNB4,CDH13,CERS6,CNTN5,CNTNAP5,CSMD1,CSMD2,DOCK4,FMN2,FRMD4A,FUT9,GFOD1,KALRN,MICAL2,MSRA,PDE10A,PDE4B,PDE4D,RBFOX1,SAMD12,SLC8A1,WWOX	24
Nervous System Development and Function,Organ Morphology,Organismal Development	Morphology of cerebral cortex	1.24e-12	2.76e-11			ATP2B2,BRINP1,CAMK2A,CTNNA2,DSCAM,EFNA5,GRID1,GRIN2B,IL1RAPL1,KALRN,LRFN2,LRRTM4,MAP1B,MAP2,NCAM1,NFIA,NTRK2,PCDH9,PLCB1,PLXNA4,RIMS1,SNAP25,TAFA2,TNR,TRIO	25
Cancer,Organismal Injury and Abnormalities,Renal and Urological Disease	Renal clear cell adenocarcinoma	1.94e-12	4.28e-11			ADCY2,AEBP2,ANK2,ARHGAP26,ARHGEF7,ATXN1,CADM2,CDH18,CSMD1,CTNNA2,CTNND2,DGKI,DLC1,DPP6,DSCAM,DSCAML1,EXT1,FMN2,FOXP2,FRMD4A,GABRB3,GFOD1,GPM6A,GRIN2A,GRIN2B,IL1RAPL1,KCNB2,KCNMA1,KIAA1217,LRP1B,MAGI1,MALAT1,MAST4,MCTP1,MLLT3,NAV2,NAV3,NBEA,NTRK2,PCDH7,PCLO,PEX5L,PLCB1,PRKCE,PSD3,PTPRT,RIMS2,ROBO2,RPS6KA2,RYR3,SETBP1,SLC35F1,SLC8A1,SYNE1,THRB,TMEM108,TMEM132B,TNIK,TNR,ZNF804A	60
Cancer,Organismal Injury and Abnormalities,Renal and Urological Disease	Upper renal tract carcinoma	2.21e-12	4.87e-11			ADCY2,AEBP2,ANK2,ARHGAP26,ARHGEF7,ATXN1,CADM2,CDH18,CSMD1,CTNNA2,CTNND2,DGKI,DLC1,DPP6,DSCAM,DSCAML1,EXT1,FMN2,FOXP2,FRMD4A,GABRB2,GABRB3,GABRG3,GFOD1,GPM6A,GRIN2A,GRIN2B,IL1RAPL1,KCNB2,KCNMA1,KIAA1217,LRP1B,MAGI1,MALAT1,MAST4,MCTP1,MICAL2,MLLT3,NAV2,NAV3,NBEA,NCAM1,NTRK2,NTRK3,PCDH7,PCLO,PDE4B,PDE4D,PEX5L,PLCB1,PRKCE,PSD3,PTPRT,RIMS2,ROBO2,RPS6KA2,RYR3,SETBP1,SLC35F1,SLC8A1,SLIT3,SYNE1,THRB,TMEM…	69
Neurological Disease	Early-onset neurological disorder	2.47e-12	5.4e-11			ANK3,CACNA1D,CACNA1E,CNTNAP2,FGF12,GABBR2,GABRB2,GABRB3,GABRG3,GRIN2A,GRIN2B,KCND2,KCNQ3,NBEA,NTRK2,PDZRN3,PHACTR1,PLCB1,PPP3CA,PRICKLE2,PRKN,RBFOX1,RBFOX3,RYR2,RYR3,TRIO,WWOX	27
Neurological Disease,Organismal Injury and Abnormalities	Early-onset epilepsy	2.47e-12	5.4e-11			CACNA1E,CNTNAP2,FGF12,GABBR2,GABRB2,GABRB3,GRIN2A,GRIN2B,KCND2,KCNQ3,NBEA,PHACTR1,PLCB1,PPP3CA,PRICKLE2,RBFOX1,RBFOX3,RYR3,WWOX	19
Cancer,Organismal Injury and Abnormalities,Renal and Urological Disease	Renal cell carcinoma	3.17e-12	6.9e-11			ADCY2,AEBP2,ANK2,ARHGAP26,ARHGEF7,ATXN1,CADM2,CDH18,CSMD1,CTNNA2,CTNND2,DGKI,DLC1,DPP6,DSCAM,DSCAML1,EXT1,FMN2,FOXP2,FRMD4A,GABRB2,GABRB3,GABRG3,GFOD1,GPM6A,GRIN2A,GRIN2B,IL1RAPL1,KCNB2,KCNMA1,KIAA1217,LRP1B,MAGI1,MALAT1,MAST4,MCTP1,MICAL2,MLLT3,NAV2,NAV3,NBEA,NCAM1,NTRK2,PCDH7,PCLO,PDE4B,PDE4D,PEX5L,PLCB1,PRKCE,PSD3,PTPRT,RIMS2,ROBO2,RPS6KA2,RYR3,SETBP1,SLC35F1,SLC8A1,SLIT3,SYNE1,THRB,TMEM108,TM…	68
Dermatological Diseases and Conditions,Hematological Disease,Immunological Disease,Organismal Injury and Abnormalities	Lymphoproliferative disorder of the skin	3.25e-12	7.04e-11			ANK3,CACNA1B,CACNA1E,CADPS,CNTNAP5,COBL,CSMD1,DSCAM,DSCAML1,ERC2,GRIN2B,HECW1,KCND2,KHDRBS2,MTUS2,NAV3,NELL2,NTM,PCDH9,PCLO,PDE4D,PLXNA4,PRICKLE2,PRKCB,PRKG1,PTPRN2,RGS6,RGS7,RYR3,TMEM132B,ZBTB16	31
Cancer,Organismal Injury and Abnormalities	Clear-cell adenocarcinoma	3.25e-12	7.04e-11			ADCY2,AEBP2,ANK2,ARHGAP26,ARHGEF7,ATXN1,CADM2,CDH18,CSMD1,CTNNA2,CTNND2,DGKI,DLC1,DPP6,DSCAM,DSCAML1,EXT1,FMN2,FOXP2,FRMD4A,GABRB3,GFOD1,GPM6A,GRIN2A,GRIN2B,IL1RAPL1,KCNB2,KCNMA1,KIAA1217,LRP1B,MAGI1,MALAT1,MAST4,MCTP1,MLLT3,NAV2,NAV3,NBEA,NTRK2,NTRK3,PCDH7,PCLO,PEX5L,PLCB1,PRKCE,PSD3,PTPRT,RIMS2,ROBO2,RPS6KA2,RYR3,SETBP1,SLC35F1,SLC8A1,SYNE1,THRB,TMEM108,TMEM132B,TNIK,TNR,ZNF804A	61
Cancer,Hematological Disease,Immunological Disease,Organismal Injury and Abnormalities	Lymphoma	3.45e-12	7.44e-11			ADAMTSL1,AGBL4,AKAP6,AMPH,ANK3,ARPP21,ATP2B2,ATXN1,CACNA1B,CACNA1E,CADPS,CELF2,CNTN4,CNTNAP5,COBL,CSMD1,CTNNA2,DCC,DGKB,DMD,DSCAM,DSCAML1,ERC2,FHIT,FRMPD4,GRIN2B,GRM7,HECW1,HECW2,HSPA12A,IL1RAPL2,KALRN,KCND2,KHDRBS2,LRP1B,LRRC7,MAP1B,MDGA2,MICAL2,MTUS2,NAV3,NCAM1,NELL2,NETO1,NRXN1,NRXN3,NTM,PCDH9,PCLO,PDE4D,PDZRN3,PLXNA4,PPFIA2,PPP3CA,PRICKLE2,PRKCB,PRKG1,PTPRD,PTPRN2,RGS6,RGS7,RIMS1,ROBO2,RYR2,R…	77
Cell Morphology,Cellular Assembly and Organization,Cellular Development,Cellular Function and Maintenance,Cellular Growth and Proliferation,Nervous System Development and Function,Organismal Development,Tissue Development	Formation of dendrites	3.53e-12	7.57e-11		1.941	ADGRB3,ARHGEF7,CAMK2A,CHN1,CTNNA2,DCLK1,DSCAM,ELMO1,FMN1,IL1RAPL1,KALRN,MAP1B,MAP2,NFIA,NOS1AP,NRG1,NTRK2,PPP3CA,PRKG1,SYNE1,TNIK,TNR	22
Cell-To-Cell Signaling and Interaction,Nervous System Development and Function	Synaptic transmission of cerebral cortex cells	3.84e-12	8.21e-11	Increased	2.985	ANKS1B,ATXN1,CNTNAP2,DMD,ERC2,GRIA1,GRIN2B,GRM5,KALRN,LRFN2,SH3GL2,SH3GL3,SNAP25	13
Neurological Disease,Organismal Injury and Abnormalities	Progressive encephalopathy	3.85e-12	8.21e-11			ADAMTSL1,AMPH,ARPP21,ATXN1,CACNA1B,CACNA1C,CACNA1D,CADPS2,CALM1 (includes others),CAMK2A,CELF2,CTNNA2,DLG2,DLGAP2,DPP6,FMN2,GABBR2,GABRB2,GABRB3,GABRG3,GRIA1,GRIN2A,GRIN2B,HIVEP3,KAZN,LRP1B,MAP1B,MAP2,MAPK10,MEF2C,NAV3,NRG1,NRXN1,NRXN3,NTRK2,NTRK3,PBX1,PDE1A,PDE4B,PDE4D,PPP3CA,PRICKLE2,PRKCB,PRKCE,PRKN,PTPRG,RBFOX1,RIMS1,RYR2,RYR3,SH3GL2,SNAP25,SYNE1,TNIK,TNR,TRIO	56
Behavior	Exploratory behavior	4.09e-12	8.7e-11		1.277	ANK3,ATXN1,BRINP1,CADPS2,ERC2,GABRB3,GRIA1,GRM8,KCNB2,LSAMP,MAP1B,NRG3,PDE10A,PRKN,RIMS1,RIMS2	16
Cell Morphology,Nervous System Development and Function,Tissue Morphology	Morphology of dendrites	4.13e-12	8.75e-11			ARHGEF7,ATXN1,CADPS2,CAMK2A,CHN1,CNTN1,CTNNA2,CTNND2,DSCAM,GRIA1,GRM5,KALRN,LRFN2,LRRC7,MAGI2,MAP1B,MAP2,NTRK2,PCDH9,SORBS2,TAFA2	21
Cardiovascular Disease,Organismal Injury and Abnormalities	Atherosclerosis	4.77e-12	1.01e-10			ASTN2,CACNA1C,CACNA1D,CACNA1E,CACNA2D3,CACNB4,CDH13,CERS6,CNTN5,CNTNAP5,CSMD1,CSMD2,DOCK4,FMN2,FRMD4A,FUT9,GFOD1,GRIN2A,GRIN2B,KALRN,MICAL2,MSRA,NRG1,PCSK2,PDE10A,PDE4B,PDE4D,PPP3CA,PRKCB,PRKG1,RBFOX1,SAMD12,SLC8A1,THRB,WWOX	35
Cancer,Hematological Disease,Organismal Injury and Abnormalities	Mature T-cell or NK-cell neoplasm	5.64e-12	1.19e-10			ANK3,ATXN1,CACNA1B,CACNA1E,CADPS,CELF2,CNTNAP5,COBL,CSMD1,DCC,DSCAM,DSCAML1,ERC2,FHIT,GRIN2B,HECW1,KAZN,KCND2,KHDRBS2,MTUS2,NAV2,NAV3,NCAM1,NELL2,NRCAM,NRXN3,NTM,PCDH9,PCLO,PDE4D,PLXNA4,PPP3CA,PRICKLE2,PRKCB,PRKG1,PTPRN2,PTPRT,RGS6,RGS7,RYR3,TMEM132B,TRIO,WWOX,ZBTB16	44
Cell-To-Cell Signaling and Interaction,Nervous System Development and Function	Miniature excitatory postsynaptic currents	6.88e-12	1.44e-10			CADPS,CADPS2,DLGAP2,GRIN2A,KALRN,LRFN2,LRRTM4,NRXN1,SH3GL2,SH3GL3,SNAP25,SORBS2,SYT1	13
Cell Morphology,Cellular Assembly and Organization,Cellular Development,Cellular Function and Maintenance,Cellular Growth and Proliferation,Embryonic Development,Nervous System Development and Function,Organismal Development,Tissue Development	Dendritic growth/branching	7.03e-12	1.47e-10		0.865	ARHGEF7,ATXN1,CAMK2A,CHN1,CNTNAP2,CTNNA2,CTNND2,DSCAM,ELMO1,GABRB3,GRM5,IL1RAPL1,KALRN,LRFN2,LRRC7,MAGI2,NOS1AP,NRCAM,NRG1,NTRK2,PCDH9,PHACTR1,ROBO2,RYR2,SORBS2,TNR	26
Neurological Disease,Organismal Injury and Abnormalities	Localization-related epilepsy	7.75e-12	1.61e-10			CACNA1B,CACNA2D3,CNTNAP2,GABRB2,GABRB3,GABRG3,GRIA1,GRIN2A,GRIN2B,KCNQ3,NRXN1,PLCB1,PRICKLE2,RBFOX1,RBFOX3,WWOX	16
Cancer,Hematological Disease,Immunological Disease,Organismal Injury and Abnormalities	Mature B-cell neoplasm	1.07e-11	2.21e-10			ADAMTSL1,ADGRB3,AGBL4,AMPH,ANK2,ARPP21,ATP2B2,ATRNL1,ATXN1,BMPER,CADPS,CNTN4,CNTNAP2,CNTNAP5,COL19A1,CSMD1,CTNNA2,CTNND2,DCC,DMD,DSCAM,FMN2,FRAS1,FRMPD4,HECW2,HS6ST3,HSPA12A,IL1RAPL2,KALRN,KAZN,LRP1B,LRRC7,MAGI1,MAGI2,MALAT1,MAP1B,MDGA2,MICAL2,MLLT3,MYT1L,NAV3,NCAM1,NETO1,NRG3,NRXN1,NTRK2,PCLO,PDE4D,PDZRN3,PPFIA2,PPP3CA,PRICKLE2,PRKCB,PTPRD,R3HDM1,RIMS1,ROBO2,RYR2,RYR3,SHISA9,SLC24A2,SORCS1,SORCS…	70
Neurological Disease,Organismal Injury and Abnormalities,Psychological Disorders	Dementia	1.1e-11	2.28e-10			AMPH,ATXN1,CACNA1B,CACNA1C,CACNA1D,CACNA2D3,CACNB4,CADPS2,CAMK2A,CTNNA2,DLGAP2,FMN2,GABBR2,GABRB2,GABRB3,GABRG3,GRIN2A,GRIN2B,GRM5,KAZN,LRP1B,MAP2,MAPK10,MEF2C,NAV3,NRXN1,NRXN3,NTRK2,NTRK3,PDE1A,PDE4B,PDE4D,PPP3CA,PRKCB,PRKCE,PRKN,PTPRG,RIMS1,RYR2,SH3GL2,SNAP25,TNIK,TRIO	43
Organismal Development	Morphology of head	1.55e-11	3.19e-10			AKAP6,ANK3,ASIC2,ASTN1,ATP2B2,ATXN1,BMPER,BRINP1,CADPS2,CAMK2A,CHN1,CNTN1,CNTNAP2,CTNNA2,DCC,DCLK1,DSCAM,EFNA5,ERC2,FRMD4A,GABRB2,GABRB3,GPM6B,GRID1,GRIN2B,IL1RAPL1,KALRN,KHDRBS2,LRFN2,LRRTM4,MAP1B,MAP2,MMP16,NCAM1,NCAM2,NFIA,NRCAM,NTRK2,NTRK3,PBX1,PCDH9,PLCB1,PLXNA4,PPP3CA,PRKG1,PRKN,RGS7,RIMS1,ROBO2,RORA,SETBP1,SNAP25,SV2B,TAFA2,THRB,TNR,TRIO,WWOX	58
Developmental Disorder,Neurological Disease,Organismal Injury and Abnormalities	Brain developmental abnormality	1.77e-11	3.64e-10			CACNA1E,CNTNAP2,CTNNA2,DCC,FGF12,GABBR2,GABRB2,GABRB3,GRIN2B,GRM7,MEF2C,NRXN1,NTRK2,PHACTR1,PLCB1,PPP3CA,RYR3,WWOX	18
Cell-To-Cell Signaling and Interaction,Molecular Transport,Small Molecule Biochemistry	Secretion of neurotransmitter	1.94e-11	3.96e-10		1.387	CACNA1B,CADPS,CADPS2,CAMK2A,DGKI,GRM8,MEF2C,NRXN1,NTRK2,PLCL1,PPFIA2,PRKCB,PRKN,PTPRN2,RIMS1,RIMS2,SNAP25,SYN3,SYT1	19
Cell-To-Cell Signaling and Interaction,Cellular Assembly and Organization,Nervous System Development and Function,Tissue Morphology	Density of synapse	2.19e-11	4.45e-10		0.893	CBLN2,CTNND2,DSCAM,GPM6A,GRM5,LRFN2,LRRTM4,MALAT1,MEF2C,NTRK2,NTRK3	11
Hereditary Disorder,Neurological Disease,Organismal Injury and Abnormalities,Psychological Disorders	Familial schizophrenia	2.19e-11	4.45e-10			CACNA1C,CSMD1,DLG2,DMD,GRIN2B,NRG1,NRXN1,PRKN,RBFOX1,TENM4,ZNF804A	11
Cellular Development,Cellular Growth and Proliferation,Nervous System Development and Function,Tissue Development	Growth of neurites	2.54e-11	5.14e-10	Increased	4.269	ARHGEF7,CAMK2A,CELF2,CHN1,CTNND2,DCC,DCLK1,DOCK3,DSCAM,DSCAML1,EXT1,GPM6A,KALRN,LRRC4C,MAP1B,MAP2,NCAM1,NCAM2,NFIA,NLGN1,NOS1AP,NRCAM,NRG1,NRXN1,NTRK2,NTRK3,PLXNA4,PPP2R2C,RIT2,SNAP25,SRRM4,SYN3,TRIO,WWOX	34
Cancer,Gastrointestinal Disease,Organismal Injury and Abnormalities	Rectum tumor	2.68e-11	5.42e-10			ARPP21,ASTN1,ATXN1,CACNA1B,CSMD1,DCC,DCLK1,DGKB,DPP10,DPP6,ERC2,FSTL4,GRIN2A,GRM7,HECW1,IL1RAPL2,KCND3,KCNH1,KIAA1217,KIRREL3,LRRTM4,LUZP2,MAPK10,NCAM2,NFIA,PCLO,PDZRN4,PPP3CA,PTPRT,RALYL,RBFOX1,RIMS2,ROBO2,RPS6KA2,SLC22A10,SLIT3,SNTG1,SYN3,SYNE1,TENM3,TRPM3	41
Neurological Disease	Convulsion	2.98e-11	6e-10			CACNA1B,CACNA1E,CACNA2D3,CACNB4,FGF12,GABBR2,GABRB2,GABRB3,GABRG3,GRIA1,GRIN2B,GRM7,KCNQ3,MAPK10,PHACTR1,PLCB1,RYR3,SYN3,WWOX	19
Cancer,Hematological Disease,Immunological Disease,Organismal Injury and Abnormalities	Mature T-cell neoplasm	3.53e-11	7.09e-10			ANK3,ATXN1,CACNA1B,CACNA1E,CADPS,CELF2,CNTNAP5,COBL,CSMD1,DCC,DSCAM,DSCAML1,ERC2,FHIT,GRIN2B,HECW1,KAZN,KCND2,KHDRBS2,MTUS2,NAV3,NCAM1,NELL2,NRCAM,NRXN3,NTM,PCDH9,PCLO,PDE4D,PLXNA4,PPP3CA,PRICKLE2,PRKCB,PRKG1,PTPRN2,RGS6,RGS7,RYR3,TMEM132B,TRIO,WWOX,ZBTB16	42
Cellular Movement,Nervous System Development and Function	Guidance of axons	3.86e-11	7.72e-10		1	ANK3,CHN1,CNTN1,CNTN4,DCC,DCLK1,DSCAM,EFNA5,EXT1,NCAM1,NRCAM,NRXN1,NRXN3,PLXNA4,PRKG1,ROBO2,SLIT3,SRRM4,UNC5C,UNC5D	20
Organismal Development,Organismal Injury and Abnormalities	Abnormal morphology of head	4.11e-11	8.2e-10			AKAP6,ANK3,ASIC2,ASTN1,ATP2B2,ATXN1,BMPER,BRINP1,CADPS2,CAMK2A,CHN1,CNTN1,CNTNAP2,CTNNA2,DCC,DCLK1,DSCAM,EFNA5,ERC2,FRMD4A,GABRB2,GABRB3,GPM6B,GRIN2B,IL1RAPL1,KALRN,KHDRBS2,LRFN2,LRRTM4,MAP1B,MAP2,MMP16,NCAM1,NCAM2,NFIA,NRCAM,NTRK2,NTRK3,PBX1,PCDH9,PLXNA4,PPP3CA,PRKN,RGS7,RIMS1,ROBO2,RORA,SETBP1,SNAP25,SV2B,THRB,TNR,TRIO	53
Cell-To-Cell Signaling and Interaction,Cellular Assembly and Organization,Nervous System Development and Function	Cell-cell adhesion of neurons	4.94e-11	9.82e-10			ASTN1,CNTN4,NCAM2,NLGN1,NLGN4Y,NRXN1,NRXN3,TNR	8
Cardiovascular Disease,Organismal Injury and Abnormalities	Arrhythmia	4.97e-11	9.85e-10		-0.468	ANK2,ATXN1,CACNA1C,CACNA1D,CACNA1E,CACNA2D3,CACNB4,CALM1 (includes others),CNTN5,DMD,DPP6,ESRRG,GABRB2,GABRB3,KCND3,KCNMA1,NOS1AP,NTRK2,RGS6,RIMS1,RYR2,SLC35F1,SLC8A1,THRB,TRIO	25
Nervous System Development and Function	Coordination	5.31e-11	1.05e-09	Increased	4.632	ASTN1,ATXN1,BRINP1,CADPS2,CNTN1,DCC,GABRB3,GRIA1,GRIN2A,GRIN2B,KALRN,KCNMA1,MAPK10,NRCAM,NTRK3,PCDH9,PRKN,PTPRG,SH3GL2,SNAP25,STXBP5L,SYNE1	22
Cancer,Organismal Injury and Abnormalities	Serous adenocarcinoma	5.71e-11	1.12e-09			ADAMTSL1,ADCY2,AGBL4,AKAP6,ASTN1,ATXN1,CACNA1C,CADPS2,CDH13,CNTNAP5,CSMD1,CTNNA2,DCLK1,DGKB,DOCK3,DPP6,ENOX1,GPM6A,GRIN2B,HIVEP3,KALRN,KAZN,KCNMA1,LDB2,LHFPL6,LRP1B,MALAT1,MAPK10,MEF2C,MICAL2,MMP16,NAV3,NFIA,NLGN1,NTRK2,NTRK3,PBX1,PDZRN3,PLCL1,PPFIA2,PPP3CA,PTPRD,RYR3,SH3RF3,SLIT3,SNTG1,STXBP5L,SYNE1,TENM4,ZBTB16,ZFPM2	51
Cancer,Hematological Disease,Immunological Disease,Organismal Injury and Abnormalities	Indolent non-Hodgkin lymphoma	6.71e-11	1.32e-09			ADAMTSL1,AGBL4,AMPH,ARPP21,CNTN4,CNTNAP5,DMD,FRMPD4,HECW2,HSPA12A,IL1RAPL2,KALRN,LRP1B,LRRC7,MAP1B,MDGA2,MICAL2,NAV3,NETO1,NRXN1,PCLO,PPFIA2,PPP3CA,RIMS1,ROBO2,RYR2,RYR3,SORCS1,SYNE1,SYT1,TMEM132D,TNIK,UNC5C	33
Neurological Disease,Organismal Injury and Abnormalities	Generalized epilepsy	7.02e-11	1.38e-09			CACNA1B,CACNA1E,CACNB4,FGF12,GABBR2,GABRB2,GABRB3,GABRG3,GRIN2B,KCNMA1,NBEA,PHACTR1,PLCB1,RBFOX1,RBFOX3,RYR3,WWOX	17
Cancer,Gastrointestinal Disease,Organismal Injury and Abnormalities	Rectum cancer	7.15e-11	1.39e-09			ARPP21,ASTN1,ATXN1,CACNA1B,CSMD1,DCC,DCLK1,DGKB,DPP10,DPP6,ERC2,FSTL4,GRIN2A,GRM7,HECW1,IL1RAPL2,KCNH1,KIAA1217,KIRREL3,LRRTM4,LUZP2,MAPK10,NCAM2,NFIA,PCLO,PDZRN4,PPP3CA,PTPRT,RALYL,RBFOX1,RIMS2,ROBO2,RPS6KA2,SLC22A10,SLIT3,SNTG1,SYN3,SYNE1,TENM3,TRPM3	40
Cancer,Gastrointestinal Disease,Organismal Injury and Abnormalities	Oral squamous cell carcinoma	8.3e-11	1.61e-09			ADGRB3,ANKS1B,ARHGAP26,ATRNL1,ATXN1,BRINP1,CACNA1D,CACNA1E,CADPS,CADPS2,CDH13,CDH18,CELF2,CHN1,CSMD1,CTNND2,DMD,DSCAM,EFNA5,EXT1,FAM155A,FRMPD4,GRID1,IL1RAPL2,KCNQ3,KIRREL3,KSR2,LRFN2,LRP1B,LRRC7,MEF2C,MLLT3,NCAM2,NRCAM,NRXN1,NRXN3,NTRK3,PBX1,PCDH7,PDE10A,PPP3CA,PRKG1,PSD3,PTPRD,RAPGEF5,ROBO2,RYR2,SETBP1,SHISA9,SLIT3,SNAP25,SNTG1,SYNE1,TNR,TRIO,ZDHHC14	56
Cell Morphology,Cell-To-Cell Signaling and Interaction,Nervous System Development and Function	Plasticity of synapse	8.49e-11	1.65e-09		1.98	ATP2B2,CACNB4,CAMK2A,CNTN4,CTNND2,FGF14,GRIA1,GRIN2A,GRIN2B,GRM5,KALRN,LRFN2,MEF2C,NTRK2,RIMS1,SHISA9,THRB	17
Cardiovascular Disease,Organismal Injury and Abnormalities	Occlusion of artery	8.89e-11	1.72e-09			ASTN2,CACNA1C,CACNA1D,CACNA1E,CACNA2D3,CACNB4,CDH13,CERS6,CNTN5,CNTNAP5,CSMD1,CSMD2,DOCK4,FMN2,FRMD4A,FUT9,GFOD1,GRIN2A,GRIN2B,KALRN,MICAL2,MSRA,NRG1,PCSK2,PDE10A,PDE4B,PDE4D,PPP3CA,PRKCB,PRKG1,RBFOX1,SAMD12,SGCD,SLC8A1,THRB,WWOX	36
Cancer,Gastrointestinal Disease,Organismal Injury and Abnormalities	Rectal adenocarcinoma	9.8e-11	1.89e-09			ARPP21,ASTN1,ATXN1,CACNA1B,CSMD1,DCC,DCLK1,DGKB,DPP10,DPP6,ERC2,FSTL4,GRIN2A,GRM7,HECW1,IL1RAPL2,KCNH1,KIAA1217,KIRREL3,LRRTM4,LUZP2,NCAM2,NFIA,PCLO,PDZRN4,PPP3CA,PTPRT,RALYL,RBFOX1,RIMS2,ROBO2,RPS6KA2,SLC22A10,SLIT3,SNTG1,SYN3,SYNE1,TENM3,TRPM3	39
Cancer,Hematological Disease,Immunological Disease,Organismal Injury and Abnormalities	Small B-cell lymphocytic lymphoma	1.16e-10	2.22e-09			ADAMTSL1,AGBL4,AMPH,ARPP21,CNTN4,CNTNAP5,DMD,FRMPD4,HECW2,HSPA12A,IL1RAPL2,KALRN,LRP1B,LRRC7,MAP1B,MDGA2,MICAL2,NAV3,NETO1,NRXN1,PCLO,PPFIA2,RIMS1,ROBO2,RYR2,RYR3,SORCS1,SYNE1,SYT1,TMEM132D,TNIK,UNC5C	32
Cell-To-Cell Signaling and Interaction,Nervous System Development and Function	Long term synaptic depression of neurons	1.19e-10	2.27e-09	Increased	2.491	CAMK2A,DGKI,FMN2,GRIA1,GRIN2B,GRM5,GRM7,LRRC7,MAP1B,NRG1,NTRK2,RIMS1,RYR3,SLC24A2	14
Behavior,Nervous System Development and Function	Startle response	1.19e-10	2.27e-09		1.086	CACNA2D3,CNTNAP2,CSMD1,DPP10,GRIN2A,GRIN2B,KALRN,KCNH1,LRFN2,PEX5L,PLCB1,PRKN,PTPRG,SORBS2	14
Nervous System Development and Function	Sensation	1.44e-10	2.74e-09	Increased	2.111	ASIC2,ATP2B2,CACNA1B,CACNA1D,CACNA1E,CACNA2D3,CNTN5,CNTNAP2,DLG2,FRMPD4,GABBR2,GABRB2,GABRB3,GPM6B,GRID1,GRIN2A,GRIN2B,GRM7,GRM8,KCND2,KCNMA1,NAV2,NCAM1,PCSK2,SRRM4,THRB,TRPM3	27
Embryonic Development,Organismal Development	Development of body axis	1.54e-10	2.93e-09	Increased	3.494	ANK3,ATP2B2,ATXN1,BMPER,CNTN1,CNTNAP2,CTNNA2,DCLK1,DLC1,DSCAM,DSCAML1,EFNA5,ERC2,EXT1,FOXP2,FRAS1,GABRB2,GABRB3,GABRG3,GRM5,IL1RAPL1,KHDRBS2,KIRREL3,MAP1B,MAP2,MEF2C,MLLT3,MYT1L,NAV2,NCAM1,NCAM2,NFIA,NIN,NRCAM,NRG1,NTRK2,PBX1,PHACTR1,PLCB1,PLXNA4,PPP3CA,PRKCB,PRKG1,RGS7,ROBO2,RORA,SLIT3,SRRM4,SSBP3,SV2B,THRB,TMEM108,TNIK,TRIO,UNC5C,ZBTB16	56
Cell-To-Cell Signaling and Interaction,Nervous System Development and Function	Binding of neurons	1.56e-10	2.95e-09			ASTN1,CACNB4,CNTN4,GRM5,KALRN,NCAM2,NLGN1,NLGN4Y,NRXN1,NRXN3,NTRK2,PDZRN3,TNR	13
Cancer,Neurological Disease,Organismal Injury and Abnormalities	Oligodendroglioma	1.57e-10	2.96e-09			ADGRB3,AKAP6,AMPH,ANK3,ASTN1,ASTN2,ATRNL1,ATXN1,CACNA1C,CACNA1D,CACNA1E,CACNA2D3,CLSTN2,CNTN4,CNTNAP5,DGKI,DIP2C,DLC1,DLGAP2,DMD,DSCAM,DSCAML1,ELMO1,ENOX1,FHOD3,FMN2,FMNL2,FRAS1,GABRB2,GRIN2A,HIVEP3,HSPA12A,KAZN,KCNB2,KIRREL3,KSR2,LRRTM4,MAGI2,MAP2,MICAL2,NAV2,NCAM1,NFIA,NRXN1,NTRK2,OXR1,PCLO,PDE1A,PDZRN3,PLXNA4,PRKN,PTPRN2,PTPRT,RAPGEF5,RGS6,RIMS1,RYR2,SGCZ,SLC8A1,SORBS2,SV2B,SYNE1,TANC2,TENM3,T…	70
Cellular Development,Cellular Growth and Proliferation,Nervous System Development and Function,Tissue Development	Proliferation of neuronal cells	1.59e-10	2.99e-09	Increased	4.375	ARHGEF7,CAMK2A,CELF2,CHN1,CTNND2,DCC,DCLK1,DOCK3,DSCAM,DSCAML1,EXT1,GPM6A,KALRN,LRRC4C,MAP1B,MAP2,NCAM1,NCAM2,NEGR1,NFIA,NLGN1,NOS1AP,NRCAM,NRG1,NRXN1,NTRK2,NTRK3,PLXNA4,PPP2R2C,RIT2,SNAP25,SRRM4,SYN3,TAFA1,TRIO,WWOX	36
Cancer,Endocrine System Disorders,Organismal Injury and Abnormalities	Abdominal neuroendocrine tumor	1.68e-10	3.15e-09			ADCY2,AFF3,AGAP1,AKAP6,AMPH,ARPP21,ASTN1,CACNA1C,CACNA2D3,CADPS,CADPS2,CAMK2A,CNTNAP2,CSMD1,CSMD2,CTNND2,DGKI,DLC1,DLGAP1,DLGAP2,DOCK3,FAM155A,GRIN2A,IL1RAPL2,KAZN,KCND3,KIAA1217,NAV2,NBEA,NCAM1,NIN,NRCAM,NRG1,NTRK2,NTRK3,PCDH7,PCDH9,PCSK2,PDZRN3,PHACTR1,PPFIA2,PTPRD,PTPRT,RIT2,ROBO2,SAMD12,SYNE1,TENM3,TNIK,ZNF804A	50
Nervous System Development and Function,Tissue Morphology	Density of neurons	1.76e-10	3.29e-09		0.995	CBLN2,CHN1,CNTNAP2,CTNND2,DSCAM,GABRB3,GPM6A,GRM5,KALRN,LRFN2,LRRTM4,MALAT1,MEF2C,NRCAM,NTRK2,NTRK3,PRKCE,RYR2	18
Molecular Transport	Transport of metal	1.83e-10	3.42e-09	Increased	2.63	ANK3,ASIC2,ATP2B2,BMPER,CACNA1B,CACNA1C,CACNA1D,CACNA1E,CACNA2D3,CACNB4,CAMK2A,CNTN1,DPP6,FGF12,FGF14,GRIN2A,GRIN2B,KCNB2,KCND2,KCND3,KCNH1,KCNMA1,KCNQ3,KCNQ5,PPP3CA,PRKCB,RYR2,RYR3,SLC24A2,SLC8A1,TRPM3	31
Cancer,Hematological Disease,Immunological Disease,Organismal Injury and Abnormalities	Chronic lymphocytic leukemia / small lymphocytic lymphoma	2.08e-10	3.87e-09			ADAMTSL1,AGBL4,AMPH,ARPP21,ATXN1,CNTN4,CNTNAP5,DMD,FRMPD4,HECW2,HSPA12A,IL1RAPL2,KALRN,LRP1B,LRRC7,MAP1B,MDGA2,MICAL2,NAV3,NETO1,NRXN1,NTRK2,PCLO,PDE4D,PPFIA2,PPP3CA,PRKCB,RIMS1,ROBO2,RYR2,RYR3,SORCS1,SYNE1,SYT1,TMEM132D,TNIK,TRIO,UNC5C	38
Neurological Disease,Organismal Injury and Abnormalities	Early-onset encephalopathy	2.09e-10	3.88e-09			CACNA1E,CNTNAP2,FGF12,GABBR2,GABRB2,GABRB3,GRIN2A,GRIN2B,KCND2,KCNQ3,NBEA,NTRK2,PHACTR1,PLCB1,PPP3CA,PRICKLE2,PRKN,RBFOX1,RBFOX3,RYR3,WWOX	21
Neurological Disease,Organismal Injury and Abnormalities	Abnormality of cerebral cortex	2.14e-10	3.95e-09		-1.664	ATP2B2,BRINP1,CAMK2A,CTNNA2,GRIN2A,GRIN2B,KALRN,LRFN2,LRRTM4,MAP1B,MAP2,NCAM1,NFIA,NMNAT2,NTRK2,PCDH9,PLXNA4,PRKN,RIMS1,SH3GL2,SNAP25,TNR,TRIO	23
Cell-To-Cell Signaling and Interaction,Nervous System Development and Function	Long term synaptic depression of synapse	2.34e-10	4.31e-09		1.671	CAMK2A,DGKI,FMN2,GRIA1,GRIN2B,GRM5,GRM7,LRRC7,MAP1B,NRG1,RIMS1,SLC24A2	12
Behavior	Spatial learning	2.53e-10	4.64e-09		1.89	AMPH,ATXN1,CACNA1C,CACNA1E,CAMK2A,CBLN2,CLSTN2,DLGAP2,GRIN2A,GRM5,NCAM1,NETO1,NRCAM,NTRK2,PLCB1,PRKN,RYR3,SLC24A2,SORCS3,TAFA2	20
Neurological Disease	Progressive motor neuropathy	2.75e-10	5.04e-09			ADAMTSL1,AK5,ARPP21,ATXN1,BRINP1,CACNA1B,CACNA1C,CACNA1D,CALM1 (includes others),CELF2,DLG2,DPP6,FHIT,FMN2,GABBR2,GABRB2,GABRB3,GABRG3,GRIA1,GRIN2A,GRIN2B,HIVEP3,KCNB2,KCND2,KCND3,KCNMA1,MAP1B,NRCAM,NRG1,NRXN1,NTRK2,PBX1,PDE4B,PDE4D,PRKN,RBFOX1,RYR3,SH3GL2,SNAP25,SYNE1,TNR	41
Cellular Function and Maintenance,Molecular Transport	Secretory pathway	2.89e-10	5.28e-09		1.65	AMPH,CACNA1C,CACNA1D,CADPS,CADPS2,CAMK2A,ERC2,IL1RAPL1,NCAM1,NRG1,PCLO,PEX5L,PLCL1,PPP3CA,RIMS1,RIMS2,SNAP25,STXBP5L,SYT1,VSNL1	20
Neurological Disease,Skeletal and Muscular Disorders	Progressive neuromuscular disease	2.93e-10	5.33e-09			ADAMTSL1,AK5,BRINP1,CACNA1B,CACNA1C,CACNA1D,DLG2,FHIT,GABBR2,GABRB2,GABRB3,GABRG3,GRIA1,GRIN2A,GRIN2B,HIVEP3,KCNB2,KCND2,KCND3,KCNMA1,MAP1B,NRCAM,NRG1,NTRK2,PBX1,PDE4B,PDE4D,PRKN,SH3GL2,SNAP25,TNR	31
Cell-To-Cell Signaling and Interaction,Nervous System Development and Function	Adhesion of neuronal cells	3.22e-10	5.84e-09			ASTN1,CACNB4,CNTN4,KALRN,NCAM2,NLGN1,NLGN4Y,NRXN1,NRXN3,NTRK2,PDZRN3,TNR	12
Cell Signaling,Molecular Transport,Vitamin and Mineral Metabolism	Transport of Ca2+	3.53e-10	6.39e-09			ATP2B2,CACNA1B,CACNA1C,CACNA1D,CACNA1E,CACNA2D3,CACNB4,CAMK2A,GRIN2A,GRIN2B,PPP3CA,PRKCB,RYR2,RYR3,SLC24A2,SLC8A1,TRPM3	17
Cancer,Hematological Disease,Immunological Disease,Organismal Injury and Abnormalities	Diffuse small-cell lymphoma	3.55e-10	6.41e-09			ADAMTSL1,AGBL4,AMPH,ARPP21,CADPS,CNTN4,CNTNAP5,CTNNA2,DMD,FRMPD4,HECW2,HSPA12A,IL1RAPL2,KALRN,LRP1B,LRRC7,MAP1B,MDGA2,MICAL2,NAV3,NETO1,NRXN1,PCLO,PPFIA2,PPP3CA,PTPRD,RIMS1,ROBO2,RYR2,RYR3,SHISA9,SORCS1,SYNE1,SYT1,TMEM132D,TNIK,UNC5C	37
Nervous System Development and Function,Neurological Disease,Organ Morphology,Organismal Development,Organismal Injury and Abnormalities	Abnormal morphology of rhombencephalon	3.88e-10	6.98e-09			ANK3,ASTN1,ATP2B2,ATXN1,CADPS2,CNTN1,CTNNA2,GABRB3,IL1RAPL1,KHDRBS2,MAP1B,MAP2,NCAM1,NFIA,NRCAM,PRKN,ROBO2,RORA	18
Embryonic Development,Organismal Development	Development of head	3.97e-10	7.11e-09	Increased	3.494	ANK3,ATP2B2,ATXN1,BMPER,CNTN1,CNTNAP2,CTNNA2,DCLK1,DLC1,DSCAM,DSCAML1,EFNA5,ERC2,EXT1,FOXP2,FRAS1,GABRB2,GABRB3,GABRG3,GRM5,IL1RAPL1,KHDRBS2,KIRREL3,MAP1B,MAP2,MEF2C,MYT1L,NAV2,NCAM1,NCAM2,NFIA,NIN,NRCAM,NRG1,NTRK2,PHACTR1,PLCB1,PLXNA4,PPP3CA,PRKCB,PRKG1,RGS7,ROBO2,RORA,SLIT3,SRRM4,SSBP3,SV2B,THRB,TMEM108,TNIK,TRIO,UNC5C	53
Neurological Disease,Skeletal and Muscular Disorders	Neuromuscular disease with neuropathy	4.13e-10	7.38e-09			ADAMTSL1,AK5,BRINP1,CACNA1B,CACNA1C,CACNA1D,DLG2,FHIT,GABBR2,GABRB2,GABRB3,GABRG3,GRIA1,GRIN2A,GRIN2B,HIVEP3,KCNB2,KCND2,KCND3,KCNMA1,MAP1B,NRCAM,NRG1,NTRK2,PBX1,PDE4B,PDE4D,PRKN,SH3GL2,SNAP25,TNR	31
Organismal Development	Size of body	4.14e-10	7.38e-09	Increased	6.695	AKAP6,ATP2B2,BMPER,BRINP1,CACNA1D,CADPS2,CAMK2A,CHN1,CNTN1,CNTNAP2,EFNA5,GABBR2,GABRB3,GRIA1,GRID1,KALRN,KCNMA1,KCNQ1OT1,LRRC7,MAP1B,MAP2,MMP16,MSRA,NEGR1,NFIA,NLGN1,NRCAM,NTRK2,NTRK3,PBX1,PCLO,PDE10A,PLCB1,PPP3CA,PRKCE,PRKN,RGS7,RIMS2,SH3GL2,SH3GL3,STXBP5L,SV2B,SYNE1,THRB,TNIK,WWOX	46
Cancer,Neurological Disease,Organismal Injury and Abnormalities	Grade 3 malignant glioma	4.26e-10	7.58e-09			ADGRB3,AKAP6,AMPH,ANK3,ASTN1,ASTN2,ATRNL1,ATXN1,CACNA1C,CACNA1D,CACNA1E,CACNA2D3,CLSTN2,CNTN4,CNTNAP5,DGKI,DIP2C,DLC1,DLGAP2,DMD,DSCAM,DSCAML1,ELMO1,ENOX1,FHOD3,FMN2,FMNL2,FRAS1,GABRB2,GRIN2A,HIVEP3,HSPA12A,KCNB2,KIRREL3,KSR2,LRRTM4,MAGI2,MAP2,MICAL2,NAV2,NCAM1,NFIA,NRXN1,OXR1,PCLO,PDE1A,PDZRN3,PLXNA4,PRKN,PTPRN2,PTPRT,RAPGEF5,RGS6,RIMS1,RYR2,SGCZ,SLC8A1,SORBS2,SV2B,SYNE1,TANC2,TENM3,TENM4,TMEM10…	68
Nervous System Development and Function,Neurological Disease,Organ Morphology,Organismal Development,Organismal Injury and Abnormalities	Abnormal morphology of cerebellum	4.54e-10	8.04e-09			ANK3,ASTN1,ATP2B2,ATXN1,CADPS2,CNTN1,CTNNA2,GABRB3,IL1RAPL1,KHDRBS2,MAP1B,MAP2,NCAM1,NFIA,NRCAM,ROBO2,RORA	17
Cardiovascular System Development and Function,Organ Development,Organ Morphology	Contraction of heart	4.75e-10	8.4e-09		0.373	AKAP6,ANK2,CACNA1B,CACNA1C,CALM1 (includes others),CELF2,DMD,EXT1,NTRK2,PDE4B,PDE4D,PPM1L,PRKCB,PRKG1,RPS6KA2,RYR2,SGCD,SLC8A1,THRB	19
Cancer,Neurological Disease,Organismal Injury and Abnormalities	Grade 2-3 glioma	4.81e-10	8.47e-09			ADGRB3,AKAP6,AMPH,ANK3,ASTN1,ASTN2,ATRNL1,ATXN1,CACNA1C,CACNA1D,CACNA1E,CACNA2D3,CLSTN2,CNTN4,CNTNAP5,DGKI,DIP2C,DLC1,DLGAP2,DMD,DSCAM,DSCAML1,ELMO1,ENOX1,FHOD3,FMN2,FMNL2,FRAS1,GABRB2,GRIN2A,HIVEP3,HSPA12A,KCNB2,KIRREL3,KSR2,LRRTM4,MAGI2,MAP2,MICAL2,NAV2,NCAM1,NFIA,NRXN1,OXR1,PCLO,PDE1A,PDZRN3,PLCB1,PLXNA4,PRKN,PTPRN2,PTPRT,RAPGEF5,RGS6,RIMS1,RYR2,SGCZ,SLC8A1,SORBS2,SV2B,SYNE1,TANC2,TENM3,TENM4,…	69
Neurological Disease,Organismal Injury and Abnormalities	Generalized seizures	4.88e-10	8.57e-09		-1.982	AMPH,CACNA1B,CACNA1E,CACNA2D3,CHN1,FGF12,GABBR2,GABRB2,GABRB3,GABRG3,GRIA1,GRIN2A,GRIN2B,PHACTR1,PLCB1,RYR3,SYN3,WWOX	18
Cell-To-Cell Signaling and Interaction,Nervous System Development and Function	Potentiation of synapse	4.89e-10	8.57e-09		1.347	CAMK2A,DPP6,GRIA1,GRIN2A,GRIN2B,GRM5,GRM7,LARGE1,LRFN2,NCAM1,NELL2,NLGN1,NRG1,NTRK2,NTRK3,PPP3CA,PRKCB,PTPRT,RIMS1,RYR3,SLC24A2,SNAP25,TNR	23
Nervous System Development and Function,Neurological Disease,Organ Morphology,Organismal Development,Organismal Injury and Abnormalities	Abnormal morphology of cerebral cortex	5.85e-10	1.02e-08			ATP2B2,BRINP1,CAMK2A,CTNNA2,GRIN2B,KALRN,LRFN2,LRRTM4,MAP1B,MAP2,NCAM1,NFIA,NTRK2,PCDH9,PLXNA4,RIMS1,SNAP25,TNR,TRIO	19
Neurological Disease,Organismal Injury and Abnormalities,Psychological Disorders	Progressive parkinsonism	6.38e-10	1.11e-08			ADAMTSL1,CACNA1B,CACNA1C,CACNA1D,DLG2,GABRB2,GABRB3,GABRG3,GRIA1,GRIN2A,GRIN2B,HIVEP3,MAP1B,MEF2C,NRG1,NTRK2,PBX1,PDE4B,PDE4D,PRKN,SH3GL2,SNAP25,TNR	23
Hereditary Disorder,Neurological Disease,Organismal Injury and Abnormalities	Familial generalized epilepsy	6.81e-10	1.18e-08			CACNA1B,CACNA1E,CACNB4,FGF12,GABBR2,GABRB3,GRIN2B,KCNMA1,NBEA,PHACTR1,PLCB1,RBFOX1,RBFOX3,RYR3,WWOX	15
Cancer,Gastrointestinal Disease,Hepatic System Disease,Organismal Injury and Abnormalities	Biliary tract carcinoma	7.34e-10	1.27e-08			ADAMTSL1,AGBL4,AMPH,ANK3,CACNA1B,CAMK2A,CHN1,CNTN1,CSMD1,DCC,DLGAP2,DOCK3,DSCAM,FHOD3,FMN2,GABRB3,GALNT17,GRIN2B,HECW1,KCNH1,LRP1B,LRRTM4,MLLT3,NELL1,NFIA,NTRK2,NTRK3,PCLO,PDE4D,PRKG1,PTPRD,RAPGEF5,RIT2,RYR2,SNAP25,STXBP5L,TENM3,TLN2,TMEM132D,TNIK,TRIO,TRPM3	42
Cellular Development,Cellular Growth and Proliferation,Nervous System Development and Function,Tissue Development	Outgrowth of neurites	7.43e-10	1.28e-08	Increased	3.772	ARHGEF7,CAMK2A,CELF2,CHN1,DCC,DOCK3,DSCAM,DSCAML1,EXT1,GPM6A,LRRC4C,MAP1B,MAP2,NCAM1,NCAM2,NFIA,NLGN1,NRCAM,NRXN1,NTRK2,NTRK3,PLXNA4,PPP2R2C,RIT2,SRRM4,SYN3,TRIO,WWOX	28
Cancer,Organismal Injury and Abnormalities	Sarcoma	7.44e-10	1.28e-08			AKAP6,ASIC2,ASTN2,ATXN1,CACNA1B,CACNA1E,CNTN5,CNTNAP2,CSMD2,CTNND2,DLC1,DLG2,DLGAP1,DLGAP2,DOCK3,DPP6,ENOX1,EXT1,FARS2,FMN1,FMN2,FMNL2,FOXP2,HECW2,IL1RAPL2,KCNB2,KIRREL3,LDB2,LRP1B,LUZP2,MICAL2,MTUS2,MYT1L,NAV2,NBEA,NCAM1,NELL2,NFIA,NRXN1,NTRK2,NTRK3,PCLO,PDZRN3,PEX5L,PHACTR1,POU6F2,PRKCB,PRKG1,PTPRD,PTPRT,ROBO2,RYR2,RYR3,SLC22A10,SORCS3,SYN3,SYNE1,UNC5D,WWOX,ZDHHC14	60
Cellular Function and Maintenance,Molecular Transport	Exocytosis	7.69e-10	1.32e-08		1.65	AMPH,CACNA1C,CACNA1D,CADPS,CADPS2,CAMK2A,ERC2,IL1RAPL1,NCAM1,NRG1,PCLO,PLCL1,PPP3CA,RIMS1,RIMS2,SNAP25,STXBP5L,SYT1,VSNL1	19
Developmental Disorder,Neurological Disease	Syndromic neurodevelopmental disorder	8.21e-10	1.41e-08			CACNA1B,CACNA1E,CNTN5,CNTNAP2,DCC,DOCK3,DSCAM,FGF12,FMN2,GABBR2,GABRB3,GRIN2B,GRM7,HECW2,NAV2,NRG3,NRXN1,PHACTR1,PLCB1,RIMS2,RYR3,SYT1,TANC2,WWOX	24
Developmental Disorder,Neurological Disease,Organismal Injury and Abnormalities	Developmental epilepsy	8.26e-10	1.41e-08			CACNA1E,FGF12,GABBR2,GABRB2,GABRB3,GABRG3,GRIA1,GRIN2A,GRIN2B,KCND2,NTRK2,PHACTR1,PLCB1,PPP3CA,RYR3,WWOX	16
Behavior	Social behavior	8.27e-10	1.41e-08		1.982	ATXN1,BRINP1,CADPS2,CNTNAP2,EXT1,GABRB3,GRID1,GRM8,KALRN,LRFN2,NLGN1,NLGN4Y,NRXN1,NRXN3,RIMS1	15
Cell Morphology,Nervous System Development and Function,Neurological Disease,Tissue Morphology	Abnormal morphology of neurites	8.8e-10	1.49e-08			ATXN1,CADPS2,CNTN1,DCLK1,GPM6B,GRIA1,GRM5,LRFN2,MAP1B,NCAM1,NRCAM,NTRK2,PCDH9,PLXNA4,PPP3CA,ROBO2,SH3GL2,SORBS2,TAFA2	19
Cancer,Hematological Disease,Organismal Injury and Abnormalities	Malignant myeloid neoplasm	9.04e-10	1.53e-08			AFF3,ANK2,ANK3,ANKS1B,ARHGAP26,ATRNL1,BRINP1,CACNA1C,CACNA1E,CACNB4,CADM2,CHN1,CNTN5,CNTNAP2,CSMD1,CTNND2,DGKB,DMD,FHOD3,FMN1,FRMPD4,GABBR2,GABRB2,GABRB3,GABRG3,HECW1,IL1RAPL2,KALRN,KAZN,KCND3,KCNH1,KIAA1217,KSR2,LRFN2,LRMDA,LRP1B,MDGA2,MEF2C,MLLT3,NCAM1,NLGN4Y,NRXN1,NTRK3,PCDH9,PCSK2,PDE4B,PDE4D,PHACTR1,PPFIA2,PPP2R2B,PPP3CA,PTPRD,PTPRT,ROBO2,RYR2,RYR3,SETBP1,SGCZ,SLIT3,SMYD3,SORBS2,SYNE1,TENM3,…	68
Cancer,Hematological Disease,Organismal Injury and Abnormalities	Myeloid neoplasm	1e-09	1.7e-08			AFF3,ANK2,ANK3,ANKS1B,ARHGAP26,ARHGEF7,ATRNL1,BRINP1,CACNA1C,CACNA1E,CACNB4,CADM2,CHN1,CNTN5,CNTNAP2,CSMD1,CTNND2,DGKB,DMD,FHOD3,FMN1,FRMPD4,GABBR2,GABRB2,GABRB3,GABRG3,HECW1,IL1RAPL2,KALRN,KAZN,KCND3,KCNH1,KCNMA1,KIAA1217,KSR2,LRFN2,LRMDA,LRP1B,MDGA2,MEF2C,MLLT3,NCAM1,NLGN4Y,NRXN1,NTRK2,NTRK3,PCDH9,PCSK2,PDE4B,PDE4D,PHACTR1,PPFIA2,PPP2R2B,PPP3CA,PTPRD,PTPRT,ROBO2,RYR2,RYR3,SETBP1,SGCZ,SLIT3,SMYD…	71
Cell-To-Cell Signaling and Interaction,Nervous System Development and Function	Action potential of cells	1.09e-09	1.85e-08			ANK3,CACNA1D,CALM1 (includes others),CAMK2A,DPP6,GABBR2,GRIA1,GRIN2A,GRIN2B,GRM5,KCND2,KCNMA1,LRRTM4,NOS1AP,NTRK2,RIMS1,SHISA9	17
Cellular Assembly and Organization,Nervous System Development and Function,Tissue Morphology	Quantity of synaptic vesicles	1.15e-09	1.94e-08			CAMK2A,ERC2,NTRK2,NTRK3,PCLO,PTPRN2,RIMS1,SH3GL2,SH3GL3,TNR	10
Cellular Development,Nervous System Development and Function,Tissue Development	Differentiation of neurons	1.22e-09	2.05e-08	Increased	2.891	ARPP21,ATP2B2,BRINP1,CNTN4,CNTNAP2,DOCK4,EFNA5,FUT9,IL1RAPL1,KCNMA1,LRRTM4,MAP1B,MEF2C,MYT1L,NCAM1,NIN,NLGN1,NRG1,NRXN1,NTRK2,NTRK3,PBX1,PLXNA4,PPM1L,RGS6,RIT2,SH3GL3,TAFA1,UNC5D	29
Cellular Movement	Cell movement of neurons	1.23e-09	2.06e-08		0.475	ASTN1,CADPS2,CNTNAP2,CTNNA2,DCC,DCLK1,EFNA5,GPM6A,KIRREL3,MAP1B,MAP2,MDGA2,MEF2C,NFIA,NRCAM,NRG1,NTRK2,NTRK3,PRKG1,ROBO2,TRIO,UNC5D	22
Neurological Disease,Organismal Injury and Abnormalities	Syndromic epilepsy	1.27e-09	2.11e-08			CACNA1E,CNTNAP2,FGF12,GABBR2,GABRB2,GABRB3,GABRG3,GRIN2A,GRIN2B,NRXN1,OXR1,PHACTR1,PLCB1,RORA,RYR3,WWOX	16
Cardiovascular System Development and Function,Organ Development	Heart rate	1.45e-09	2.41e-08		0.915	AKAP6,ANK2,CACNA1B,CACNA1C,CACNA1D,CALM1 (includes others),CELF2,DMD,EXT1,NTRK2,PDE4B,PDE4D,PPM1L,PRKCB,PRKG1,RGS6,RPS6KA2,RYR2,SGCD,SLC8A1,SYNE1,THRB,ZFPM2	23
Neurological Disease,Organismal Injury and Abnormalities,Psychological Disorders	Alzheimer disease or frontotemporal dementia	1.56e-09	2.59e-08			AMPH,ATXN1,CADPS2,CAMK2A,CTNNA2,DLGAP2,FMN2,GABBR2,GABRB2,GABRB3,GABRG3,GRIN2A,GRIN2B,KAZN,LRP1B,MAP2,MAPK10,MEF2C,NAV3,NRXN1,NRXN3,NTRK2,NTRK3,PDE1A,PDE4B,PDE4D,PPP3CA,PRKCB,PRKCE,PRKN,PTPRG,RIMS1,RYR2,SH3GL2,SNAP25,TNIK,TRIO	37
Cancer,Hematological Disease,Organismal Injury and Abnormalities	Bone marrow neoplasm	1.58e-09	2.61e-08			AFF3,ANK2,ANK3,ANKS1B,ARHGAP26,ARHGEF7,ATRNL1,BRINP1,CACNA1C,CACNA1E,CACNB4,CADM2,CHN1,CNTN5,CNTNAP2,CSMD1,CTNND2,DGKB,DMD,FHOD3,FMN1,FRMPD4,GABBR2,GABRB2,GABRB3,GABRG3,HECW1,IL1RAPL2,KALRN,KAZN,KCND3,KCNH1,KIAA1217,KSR2,LRFN2,LRMDA,LRP1B,MDGA2,MEF2C,MLLT3,NCAM1,NLGN4Y,NRXN1,NTRK2,NTRK3,PCDH9,PCSK2,PDE4B,PDE4D,PHACTR1,PPFIA2,PPP2R2B,PPP3CA,PTPRD,PTPRT,ROBO2,RYR2,RYR3,SETBP1,SGCZ,SLIT3,SMYD3,SORBS…	70
Cellular Development,Tissue Development	Differentiation of nervous tissue	1.65e-09	2.73e-08	Increased	3.299	ARPP21,ATP2B2,BRINP1,CNTN1,CNTN4,CNTNAP2,DOCK4,EFNA5,EXT1,FUT9,IL1RAPL1,KCNMA1,LRRTM4,MAP1B,MEF2C,MYT1L,NCAM1,NFIA,NIN,NLGN1,NRG1,NRXN1,NTRK2,NTRK3,PBX1,PLXNA4,PPM1L,RGS6,RIT2,SH3GL3,TAFA1,TENM4,UNC5D	33
Cancer,Neurological Disease,Organismal Injury and Abnormalities	Brain oligodendroglioma	1.73e-09	2.85e-08			ADGRB3,AKAP6,AMPH,ANK3,ASTN1,ASTN2,ATRNL1,CACNA1C,CACNA1D,CACNA1E,CACNA2D3,CLSTN2,CNTN4,CNTNAP5,DGKI,DIP2C,DLC1,DLGAP2,DMD,DSCAM,DSCAML1,ENOX1,FHOD3,FMN2,FMNL2,FRAS1,GABRB2,GRIN2A,HIVEP3,HSPA12A,KCNB2,KIRREL3,KSR2,LRRTM4,MAGI2,MAP2,MICAL2,NAV2,NCAM1,NFIA,NRXN1,OXR1,PCLO,PDE1A,PDZRN3,PLXNA4,PRKN,PTPRN2,PTPRT,RAPGEF5,RGS6,RIMS1,RYR2,SGCZ,SLC8A1,SORBS2,SV2B,SYNE1,TANC2,TENM3,TENM4,TMEM108,TMEM232,TR…	66
Cancer,Organismal Injury and Abnormalities	Connective tissue tumor	1.81e-09	2.97e-08		-0.849	AKAP6,ASIC2,ASTN2,ATXN1,CACNA1B,CACNA1E,CNTN5,CNTNAP2,COL19A1,CSMD2,CTNND2,DLC1,DLG2,DLGAP1,DLGAP2,DOCK3,DPP6,ENOX1,EXT1,FARS2,FMN1,FMN2,FMNL2,FOXP2,HECW2,IL1RAPL2,KCNB2,KCNH1,KIRREL3,LDB2,LRP1B,LUZP2,MICAL2,MTUS2,MYT1L,NAV2,NBEA,NCAM1,NELL2,NFIA,NRXN1,NTRK2,NTRK3,PCLO,PDZRN3,PEX5L,PHACTR1,POU6F2,PRKCB,PRKG1,PTPRD,PTPRT,ROBO2,RYR2,RYR3,SLC22A10,SORCS3,SYN3,SYNE1,UNC5D,WWOX,ZDHHC14	62
Cancer,Hematological Disease,Immunological Disease,Organismal Injury and Abnormalities	T-cell non-Hodgkin lymphoma	1.86e-09	3.05e-08			ANK3,ATXN1,CACNA1B,CACNA1E,CADPS,CELF2,CNTNAP5,COBL,CSMD1,DCC,DSCAM,DSCAML1,ERC2,FHIT,GRIN2B,HECW1,KCND2,KHDRBS2,MTUS2,NAV3,NCAM1,NELL2,NRXN3,NTM,PCDH9,PCLO,PDE4D,PLXNA4,PPP3CA,PRICKLE2,PRKCB,PRKG1,PTPRN2,RGS6,RGS7,RYR3,TMEM132B,WWOX,ZBTB16	39
Endocrine System Disorders,Gastrointestinal Disease,Metabolic Disease,Organismal Injury and Abnormalities,Renal and Urological Disease	Early stage diabetic nephropathy	2.01e-09	3.27e-08			ATRNL1,DLC1,DLG2,DMD,KCNMA1,LDB2,MEF2C,PDE10A,RAPGEF5,SLC8A1,SLIT3,TNIK,UNC5D,ZBTB16	14
Neurological Disease,Organismal Injury and Abnormalities,Psychological Disorders,Skeletal and Muscular Disorders	Parkinson's disease	2.08e-09	3.39e-08			ADAMTSL1,CACNA1B,CACNA1C,CACNA1D,DLG2,GABRB2,GABRB3,GABRG3,GRIA1,GRIN2A,GRIN2B,HIVEP3,MAP1B,NRG1,NTRK2,PBX1,PDE4B,PDE4D,PRKN,SH3GL2,SNAP25,TNR	22
Cell-To-Cell Signaling and Interaction,Nervous System Development and Function	Long-term potentiation	2.31e-09	3.74e-08		1.674	CAMK2A,DPP6,GRIA1,GRIN2A,GRIN2B,GRM5,GRM7,LARGE1,LRFN2,NCAM1,NELL2,NLGN1,NRG1,NTRK2,NTRK3,PPP3CA,PTPRT,RIMS1,RYR3,SLC24A2,SNAP25,TNR	22
Tissue Development	Growth of nervous tissue	2.44e-09	3.95e-08	Increased	3.925	ARHGEF7,ATXN1,CAMK2A,CELF2,CHN1,CNTN1,CTNND2,DCC,DCLK1,DOCK3,DSCAM,DSCAML1,EXT1,FUT9,GPM6A,KALRN,LRRC4C,MAP1B,MAP2,NCAM1,NCAM2,NEGR1,NFIA,NLGN1,NOS1AP,NRCAM,NRG1,NRXN1,NTRK2,NTRK3,PLXNA4,PPP2R2C,RIT2,SNAP25,SRRM4,SYN3,TAFA1,THRB,TRIO,WWOX	40
Metabolic Disease,Organismal Injury and Abnormalities	Glucose metabolism disorder	2.87e-09	4.63e-08		-1.571	ANK2,ATRNL1,ATXN1,CACNA1B,CACNA1C,CACNA1D,CACNA1E,CACNA2D3,CACNB4,CNTNAP2,CNTNAP5,COL19A1,DGKB,DIP2C,DLC1,DLG2,DLGAP2,DMD,ELMO1,FGF14,FSTL4,GABRB2,GABRB3,GABRG3,GRIN2A,GRIN2B,GRM5,GRM8,JAZF1,KCNMA1,KCNQ1OT1,KCTD16,KIRREL3,LDB2,LRP1B,MAGI2,MAPK10,MEF2C,NOS1AP,NRG3,NTRK2,PBX1,PCSK2,PDE10A,PDE4B,PDE4D,PLCL1,POU6F2,PPP2R2B,PPP3CA,PRKCB,PRKCE,PRKN,RALYL,RAPGEF5,RBFOX1,ROBO2,RYR2,RYR3,SAMD12,SGCD,SGCZ,…	72
Developmental Disorder,Neurological Disease,Psychological Disorders	Hyperactive behavior	2.88e-09	4.65e-08	Decreased	-4.066	BRINP1,CACNA1B,CADPS2,CAMK2A,CLSTN2,CNTNAP2,GABBR2,GABRB2,GABRB3,GRIA1,KALRN,KCNH1,LRRC7,PCDH9,PLCB1,RCAN2,RYR3	17
Developmental Disorder,Neurological Disease,Psychological Disorders	Behavioral deficit	2.96e-09	4.76e-08	Decreased	-4.066	BRINP1,CACNA1B,CADPS2,CAMK2A,CLSTN2,CNTNAP2,GABBR2,GABRB2,GABRB3,GRIA1,GRIN2A,GRIN2B,KALRN,KCNH1,LRRC7,PCDH9,PLCB1,RCAN2,RYR3	19
Metabolic Disease,Neurological Disease,Organismal Injury and Abnormalities,Psychological Disorders	Alzheimer disease	3.35e-09	5.37e-08			AMPH,ATXN1,CADPS2,CAMK2A,CTNNA2,DLGAP2,FMN2,GABBR2,GABRB2,GABRB3,GABRG3,GRIN2A,GRIN2B,KAZN,LRP1B,MAP2,MAPK10,NAV3,NRXN1,NRXN3,NTRK2,NTRK3,PDE1A,PDE4B,PDE4D,PPP3CA,PRKCB,PRKCE,PRKN,PTPRG,RIMS1,RYR2,SH3GL2,SNAP25,TNIK,TRIO	36
Cancer,Hematological Disease,Immunological Disease,Organismal Injury and Abnormalities	Acute myeloid leukemia	3.88e-09	6.2e-08			AFF3,ANK2,ANK3,ANKS1B,ATRNL1,BRINP1,CACNA1C,CACNA1E,CACNB4,CADM2,CHN1,CNTN5,CNTNAP2,CSMD1,CTNND2,DGKB,DMD,FHOD3,FMN1,FRMPD4,GABBR2,GABRB2,GABRB3,GABRG3,HECW1,IL1RAPL2,KALRN,KCNH1,KIAA1217,KSR2,LRFN2,LRMDA,LRP1B,MDGA2,MEF2C,MLLT3,NCAM1,NLGN4Y,NRXN1,NTRK3,PCDH9,PCSK2,PHACTR1,PPFIA2,PPP2R2B,PPP3CA,PTPRD,PTPRT,ROBO2,RYR2,RYR3,SETBP1,SGCZ,SLIT3,SMYD3,SORBS2,SYNE1,TENM3,TENM4,TNR,UNC5C,XKR4	62
Neurological Disease,Organismal Injury and Abnormalities	Motor seizure	4.2e-09	6.68e-08			CACNA1B,CACNA1E,CACNA2D3,CACNB4,FGF12,GABBR2,GABRB2,GABRB3,GABRG3,GRIA1,GRIN2B,PHACTR1,PLCB1,RYR3,SYN3,WWOX	16
Endocrine System Disorders,Gastrointestinal Disease,Metabolic Disease,Organismal Injury and Abnormalities	Diabetes mellitus	4.2e-09	6.68e-08			ANK2,ATRNL1,ATXN1,CACNA1B,CACNA1C,CACNA1D,CACNA2D3,CNTNAP2,CNTNAP5,COL19A1,DGKB,DIP2C,DLC1,DLG2,DLGAP2,DMD,ELMO1,FGF14,FSTL4,GABRB2,GABRB3,GABRG3,GRIN2A,GRIN2B,JAZF1,KCNMA1,KCNQ1OT1,KCTD16,KIRREL3,LDB2,LRP1B,MAGI2,MAPK10,MEF2C,NRG3,NTRK2,PCSK2,PDE10A,PDE4B,PDE4D,PLCL1,POU6F2,PPP2R2B,PPP3CA,PRKCB,PRKCE,PRKN,RALYL,RAPGEF5,RBFOX1,ROBO2,RYR3,SAMD12,SGCD,SGCZ,SLC8A1,SLIT3,SPOCK1,TMEFF2,TNIK,TSPAN5,UNC…	64
Cardiovascular Disease,Organismal Injury and Abnormalities,Skeletal and Muscular Disorders	Cardiac fibrillation	4.72e-09	7.48e-08			ATXN1,CACNA1C,CACNA1D,CACNA2D3,CACNB4,CNTN5,DPP6,GABRB2,GABRB3,KCND3,KCNMA1,NTRK2,RYR2,SLC35F1,SLC8A1,THRB,TRIO	17
Cancer,Organismal Injury and Abnormalities	Soft tissue sarcoma	4.99e-09	7.89e-08			AKAP6,ASIC2,ATXN1,CACNA1B,CNTNAP2,CSMD2,CTNND2,DLG2,DLGAP1,DLGAP2,DPP6,ENOX1,FARS2,FMN1,FMN2,FMNL2,HECW2,IL1RAPL2,KCNB2,KIRREL3,LDB2,LRP1B,LUZP2,MTUS2,MYT1L,NAV2,NBEA,NCAM1,NELL2,NFIA,NRXN1,NTRK2,NTRK3,PCLO,PDZRN3,PEX5L,PHACTR1,POU6F2,PRKCB,PRKG1,PTPRD,PTPRT,ROBO2,RYR2,RYR3,SLC22A10,SORCS3,SYN3,SYNE1,UNC5D,ZDHHC14	51
Cancer,Neurological Disease,Organismal Injury and Abnormalities	Meningioma	5.19e-09	8.19e-08			ADCY2,AFF3,AGBL4,ANK2,ARPP21,ATRNL1,ATXN1,CACNA1B,CTNNA2,CTNND2,DMD,DSCAM,FAM155A,FOXP2,GRIN2A,KALRN,KCNQ3,KCNQ5,KHDRBS3,LRP1B,LRRC7,MAPK10,MLLT3,NBEA,NCAM1,NRG1,NTRK2,RYR2,SETBP1,SYNE1,TENM4	31
Neurological Disease,Organismal Injury and Abnormalities	Epileptic encephalopathy	5.23e-09	8.23e-08			CACNA1B,CACNA1E,FGF12,GABBR2,GABRB2,GABRB3,GRIN2A,GRIN2B,NTRK2,PHACTR1,PLCB1,PPP3CA,RYR3,WWOX	14
Cancer,Hematological Disease,Immunological Disease,Organismal Injury and Abnormalities	Myeloid leukemia	5.27e-09	8.28e-08			AFF3,ANK2,ANK3,ANKS1B,ARHGAP26,ATRNL1,BRINP1,CACNA1C,CACNA1E,CACNB4,CADM2,CHN1,CNTN5,CNTNAP2,CSMD1,CTNND2,DGKB,DMD,FHOD3,FMN1,FRMPD4,GABBR2,GABRB2,GABRB3,GABRG3,HECW1,IL1RAPL2,KALRN,KCNH1,KIAA1217,KSR2,LRFN2,LRMDA,LRP1B,MDGA2,MEF2C,MLLT3,NCAM1,NLGN4Y,NRXN1,NTRK3,PCDH9,PCSK2,PHACTR1,PPFIA2,PPP2R2B,PPP3CA,PTPRD,PTPRT,ROBO2,RYR2,RYR3,SETBP1,SGCZ,SLIT3,SMYD3,SORBS2,SYNE1,TENM3,TENM4,TNR,UNC5C,XKR4	63
Neurological Disease,Organismal Injury and Abnormalities,Psychological Disorders	Tauopathy	5.54e-09	8.68e-08			AMPH,ATXN1,CADPS2,CAMK2A,CTNNA2,DLGAP2,FMN2,GABBR2,GABRB2,GABRB3,GABRG3,GRIN2A,GRIN2B,KAZN,LRP1B,MAP2,MAPK10,MEF2C,NAV3,NRXN1,NRXN3,NTRK2,NTRK3,PDE1A,PDE4B,PDE4D,PPP3CA,PRKCB,PRKCE,PRKN,PTPRG,RIMS1,RYR2,SH3GL2,SNAP25,TNIK,TRIO	37
Cancer,Gastrointestinal Disease,Hepatic System Disease,Organismal Injury and Abnormalities	Bile duct carcinoma	6.79e-09	1.06e-07			ADAMTSL1,AGBL4,AMPH,ANK3,CACNA1B,CAMK2A,CHN1,CNTN1,DLGAP2,DOCK3,DSCAM,FHOD3,FMN2,GABRB3,GALNT17,GRIN2B,HECW1,KCNH1,LRP1B,LRRTM4,MLLT3,NELL1,NFIA,NTRK2,NTRK3,PCLO,PDE4D,PRKG1,PTPRD,RAPGEF5,RIT2,RYR2,STXBP5L,TENM3,TLN2,TMEM132D,TNIK,TRIO,TRPM3	39
Neurological Disease,Organismal Injury and Abnormalities	Childhood epilepsy	7.4e-09	1.15e-07			CACNA1E,CNTNAP2,FGF12,GABBR2,GABRB3,GRIN2A,GRIN2B,KCNQ3,PHACTR1,PLCB1,PRICKLE2,RBFOX1,RBFOX3,RYR3,WWOX	15
Gastrointestinal Disease,Inflammatory Disease	Crohn disease	8.65e-09	1.35e-07			ATXN1,DCC,DPP6,GABRB2,GABRB3,GABRG3,GRIN2A,GRIN2B,GRM8,KAZN,LDB2,LRP1B,NEGR1,NELL1,NKAIN2,NTRK2,PDE4B,PDE4D,PPP2R2B,R3HDM1,TENM4,TRIO	22
Endocrine System Disorders,Gastrointestinal Disease,Metabolic Disease,Organismal Injury and Abnormalities	Diabetic complication	8.96e-09	1.39e-07			ATRNL1,CACNA1B,CACNA1C,CACNA1D,CACNA2D3,COL19A1,DLC1,DLG2,DMD,ELMO1,GRIN2A,GRIN2B,KCNMA1,LDB2,MAGI2,MEF2C,NTRK2,PDE10A,PDE4B,PDE4D,PRKCB,PRKN,RALYL,RAPGEF5,ROBO2,SLC8A1,SLIT3,SPOCK1,TNIK,UNC5D,ZBTB16	31
Cancer,Hematological Disease,Organismal Injury and Abnormalities	Bone marrow cancer	9.37e-09	1.45e-07			AFF3,ANK2,ANK3,ANKS1B,ARHGAP26,ATRNL1,BRINP1,CACNA1C,CACNA1E,CACNB4,CADM2,CHN1,CNTN5,CNTNAP2,CSMD1,CTNND2,DGKB,DMD,FHOD3,FMN1,FRMPD4,GABBR2,GABRB2,GABRB3,GABRG3,HECW1,IL1RAPL2,KALRN,KAZN,KCND3,KCNH1,KIAA1217,KSR2,LRFN2,LRMDA,LRP1B,MDGA2,MEF2C,MLLT3,NCAM1,NLGN4Y,NRXN1,NTRK3,PCDH9,PCSK2,PHACTR1,PPFIA2,PPP2R2B,PPP3CA,PTPRD,PTPRT,ROBO2,RYR2,RYR3,SETBP1,SGCZ,SLIT3,SMYD3,SORBS2,SYNE1,TENM3,TENM4,TNR,TR…	66
Cellular Assembly and Organization	Quantity of vesicles	9.69e-09	1.49e-07	Increased	2.19	CACNA1B,CADPS,CADPS2,CAMK2A,ERC2,NTRK2,NTRK3,PCLO,PTPRN2,RIMS1,SH3GL2,SH3GL3,TNR	13
Nervous System Development and Function,Organ Morphology,Organismal Development	Morphology of hippocampus	1.01e-08	1.56e-07			BRINP1,CAMK2A,CTNNA2,GRID1,IL1RAPL1,LRFN2,LRRTM4,MAP1B,MAP2,NCAM1,NFIA,PLCB1,TAFA2,TNR,TRIO	15
Cell Morphology,Cell-To-Cell Signaling and Interaction,Cellular Assembly and Organization	Morphology of intercellular junctions	1.18e-08	1.82e-07			CACNA1D,CAMK2A,DLGAP2,DMD,ERC2,KALRN,LRFN2,NCAM1,NRCAM,NRG1,SH3GL2,SH3GL3,SYNE1,TAFA2,TNR	15
Cardiovascular Disease	Disorder of blood pressure	1.21e-08	1.85e-07		-1	AFF3,ASIC2,CACNA1B,CACNA1C,CACNA1D,CACNA2D3,CACNB4,CDH13,CNTNAP2,CNTNAP5,DLG2,FGF12,GABRB2,GABRB3,GABRG3,GALNT18,GRIA1,GRIN2A,GRIN2B,GRM5,KCNH1,LRP1B,MALAT1,MLLT3,NEGR1,NLGN1,NRG3,NTRK3,PDE10A,PDE4B,PDE4D,PRKG1,PTPRD,RBFOX1,RBFOX3,RORA,SAMD12,SGCD,SLC24A2,SLIT3,SNAP25,ZBTB16	42
Cardiovascular Disease	Hypertension	1.22e-08	1.87e-07		-1	AFF3,ASIC2,CACNA1B,CACNA1C,CACNA1D,CACNA2D3,CACNB4,CDH13,CNTNAP2,CNTNAP5,DLG2,FGF12,GABRB2,GABRB3,GABRG3,GALNT18,GRIA1,GRIN2A,GRM5,KCNH1,LRP1B,MALAT1,MLLT3,NEGR1,NLGN1,NRG3,NTRK3,PDE10A,PDE4B,PDE4D,PRKG1,PTPRD,RBFOX1,RBFOX3,RORA,SAMD12,SGCD,SLC24A2,SLIT3,SNAP25,ZBTB16	41
Cell-To-Cell Signaling and Interaction,Molecular Transport,Small Molecule Biochemistry	Release of neurotransmitter	1.28e-08	1.95e-07		1.424	ARHGEF7,CADPS,GABRB3,GRIN2A,NOS1AP,NRXN1,NTRK2,PCLO,PPP3CA,PRKCB,PRKN,RIMS1,SNAP25,SYN3,SYT1	15
Cellular Function and Maintenance,Nervous System Development and Function,Tissue Development	Function of neurons	1.29e-08	1.97e-07			ATP2B2,CACNA1D,CADPS,CADPS2,CAMK2A,CNTNAP2,DLGAP2,KCNMA1,LRRTM4,NLGN1,PEX5L,SYT1,THRB	13
Developmental Disorder,Organismal Injury and Abnormalities	Global developmental delay	1.33e-08	2.02e-07			ANK3,CAMK2A,CBLN2,GABRB3,GRIN2A,GRIN2B,GRM7,KCNQ5,NBEA,NETO1,OXR1,PDE10A,PHACTR1,RIMS1,SNAP25,SYNE1,SYT1,TANC2,WWOX	19
Cancer,Hematological Disease,Immunological Disease,Organismal Injury and Abnormalities	Low-grade lymphoma	1.44e-08	2.18e-07			ADAMTSL1,AGBL4,AMPH,ARPP21,ATP2B2,CNTN4,CNTNAP5,DCC,DMD,FRMPD4,HECW2,HSPA12A,IL1RAPL2,KALRN,LRP1B,LRRC7,MAP1B,MDGA2,MICAL2,NAV3,NETO1,NRXN1,PCLO,PPFIA2,PPP3CA,PRKCB,RIMS1,ROBO2,RYR2,RYR3,SORCS1,SYNE1,SYT1,TMEM132D,TNIK,UNC5C	36
Cell Morphology,Cell-To-Cell Signaling and Interaction,Cellular Assembly and Organization	Morphology of gap junctions	1.56e-08	2.36e-07			CACNA1D,CAMK2A,DLGAP2,ERC2,KALRN,LRFN2,NRCAM,NRG1,SH3GL2,SH3GL3,SYNE1,TAFA2,TNR	13
Molecular Transport	Secretion of molecule	1.59e-08	2.39e-07		0.557	CACNA1B,CACNA1E,CACNB4,CADPS,CADPS2,CAMK2A,DGKI,FRMD4A,GRIN2B,GRM7,GRM8,KALRN,MEF2C,NELL2,NRG1,NRXN1,NTRK2,PCSK2,PLCL1,PPFIA2,PRKCB,PRKCE,PRKG1,PRKN,PTPRN2,RIMS1,RIMS2,SNAP25,STXBP5L,SYN3,SYT1,TRPM3,VSNL1	33
Cell Morphology,Nervous System Development and Function	Innervation of tissue	1.71e-08	2.57e-07			CACNA1D,CHN1,EFNA5,GABRB2,GABRB3,KCNMA1,NTRK2,NTRK3,PLXNA4,RIMS1,RIMS2,ROBO2,TENM3	13
Cell-To-Cell Signaling and Interaction,Cellular Assembly and Organization,Nervous System Development and Function,Tissue Morphology	Quantity of synapse	1.73e-08	2.59e-07	Increased	2.202	ARHGEF7,CNTN5,CNTNAP2,COL19A1,GABBR2,GRIN2B,NLGN1,NRCAM,NRG1,NTRK2,PRKCE	11
Cellular Movement,Nervous System Development and Function	Migration of neurons	1.77e-08	2.64e-07		1.294	ASTN1,CADPS2,CNTNAP2,CTNNA2,DCC,DCLK1,EFNA5,GPM6A,KIRREL3,MAP1B,MAP2,MDGA2,MEF2C,NFIA,NRG1,NTRK2,NTRK3,PRKG1,TRIO,UNC5D	20
Behavior,Nervous System Development and Function	Spatial memory	2.07e-08	3.09e-07		0.577	ATXN1,BRINP1,CADPS2,CAMK2A,CLSTN2,GRIA1,GRM7,KALRN,LRRC7,NRG1,PPP3CA,RCAN2,SORCS3,TAFA2	14
Molecular Transport	Transport of ion	2.08e-08	3.09e-07	Increased	2.433	ANK3,ASIC2,ATP2B2,CACNA1B,CACNA1C,CACNA1D,CACNA1E,CACNA2D3,CACNB4,CAMK2A,CNTN1,DPP6,FGF12,FGF14,GABRB2,GABRB3,GRIN2A,GRIN2B,KCNB2,KCND2,KCND3,KCNH1,KCNMA1,KCNQ3,KCNQ5,PPP3CA,PRKCB,RYR2,RYR3,SLC24A2,SLC8A1,TRPM3	32
Neurological Disease,Organismal Injury and Abnormalities	Syndromic encephalopathy	2.09e-08	3.09e-07			CACNA1B,CACNA1E,CNTNAP2,DCC,DMD,DOCK3,FGF12,GABBR2,GABRB2,GABRB3,GABRG3,GRIA1,GRIN2A,GRIN2B,GRM7,HECW2,KCNH1,LARGE1,MYT1L,NELL2,NRXN1,OXR1,PHACTR1,PLCB1,PPP3CA,PTPRN2,RORA,RYR3,SETBP1,SMYD3,SPOCK1,SYT1,TRIO,WWOX,ZBTB16	35
Hereditary Disorder,Neurological Disease,Organismal Injury and Abnormalities	Familial focal epilepsy	2.35e-08	3.48e-07			CNTNAP2,GRIN2A,GRIN2B,KCNQ3,NRXN1,PLCB1,PRICKLE2,RBFOX1,RBFOX3,WWOX	10
Molecular Transport	Transport of molecule	2.6e-08	3.84e-07	Increased	2.152	ANK3,ASIC2,ATP2B2,BMPER,CACNA1B,CACNA1C,CACNA1D,CACNA1E,CACNA2D3,CACNB4,CADPS,CADPS2,CAMK2A,CDK14,CNTN1,DGKI,DPP6,FGF12,FGF14,FMN2,FRAS1,FRMD4A,GABRB2,GABRB3,GRIN2A,GRIN2B,GRM7,GRM8,KALRN,KCNB2,KCND2,KCND3,KCNH1,KCNMA1,KCNQ3,KCNQ5,LRP1B,MAP1B,MEF2C,NELL2,NRG1,NRXN1,NTRK2,PCSK2,PLCL1,PPFIA2,PPP2R2B,PPP3CA,PRKCB,PRKCE,PRKG1,PRKN,PTPRN2,RIMS1,RIMS2,RYR2,RYR3,SLC24A2,SLC35F3,SLC8A1,SNAP25,STXBP5L,SYN…	68
Developmental Disorder,Hereditary Disorder,Neurological Disease,Organismal Injury and Abnormalities	Familial mental retardation	2.66e-08	3.92e-07			ANK3,ARHGEF7,CAMK2A,CTNNA2,DCC,DMD,DOCK3,DPP6,FMN2,FRMPD4,GABBR2,GRIN2B,GRM7,IL1RAPL1,KCNH1,KCNQ5,KIRREL3,LARGE1,MEF2C,MYT1L,PPP3CA,RORA,SETBP1,SMYD3,TNIK,TRIO,ZBTB16	27
Neurological Disease,Organismal Injury and Abnormalities	Tonic-clonic seizure	2.67e-08	3.92e-07			CACNA1B,CACNA1E,CACNA2D3,FGF12,GABBR2,GABRB2,GABRB3,GABRG3,GRIA1,GRIN2B,PHACTR1,PLCB1,RYR3,SYN3,WWOX	15
Developmental Disorder,Neurological Disease,Organismal Injury and Abnormalities	Syndromic developmental disorder with epilepsy	2.69e-08	3.95e-07			CACNA1E,CNTNAP2,FGF12,GABBR2,GABRB3,GRIN2B,NRXN1,OXR1,PHACTR1,PLCB1,RORA,RYR3,WWOX	13
Neurological Disease	Tremor	2.79e-08	4.08e-07	Decreased	-2.63	ANK3,GABRB2,GABRB3,GABRG3,GPM6B,GRIN2A,GRIN2B,KCNMA1,MAP1B,NFIA,PPP3CA,PRKN,RORA,SAMD12,SNAP25,TENM4	16
Cancer,Endocrine System Disorders,Organismal Injury and Abnormalities,Reproductive System Disease	Serous adenocarcinoma in ovary	3.09e-08	4.51e-07			ADAMTSL1,ADCY2,AGBL4,AKAP6,ASTN1,CADPS2,CNTNAP5,CSMD1,CTNNA2,DCLK1,DGKB,DOCK3,ENOX1,GRIN2B,HIVEP3,KALRN,LHFPL6,LRP1B,MICAL2,MMP16,NFIA,NLGN1,NTRK2,NTRK3,PPFIA2,PPP3CA,PTPRD,RYR3,SH3RF3,SNTG1,STXBP5L,SYNE1,TENM4,ZFPM2	34
Neurological Disease,Organismal Injury and Abnormalities	Tension headaches	3.1e-08	4.51e-07			GABRB2,GABRB3,GRIN2A,GRIN2B,PDE4B,PDE4D,SNAP25	7
Behavior	Contextual conditioning	3.15e-08	4.58e-07		0.97	AMPH,CAMK2A,GRIA1,GRIN2A,GRM5,GRM7,KCTD16,LRFN2,MAP2,NCAM1,RYR3,SORBS2	12
Cellular Assembly and Organization,Cellular Function and Maintenance	Release of vesicles	3.52e-08	5.1e-07		0.82	AMPH,CADPS,CADPS2,NLGN1,NRXN1,PRKN,RIMS1,SNAP25,SYT1	9
Cancer,Hematological Disease,Immunological Disease,Organismal Injury and Abnormalities	Diffuse B-cell lymphoma	4.3e-08	6.22e-07			ADAMTSL1,AGBL4,AMPH,ARPP21,CNTN4,CNTNAP5,CTNNA2,DMD,FRMPD4,HECW2,HSPA12A,IL1RAPL2,KALRN,LRP1B,LRRC7,MAP1B,MDGA2,MICAL2,NAV3,NETO1,NRXN1,PCLO,PDZRN3,PPFIA2,PPP3CA,PRKCB,RIMS1,ROBO2,RYR2,RYR3,SHISA9,SORCS1,SYNE1,SYT1,TMEM132D,TNIK,UNC5C	37
Cardiovascular Disease,Organismal Injury and Abnormalities,Skeletal and Muscular Disorders	Atrial fibrillation	4.35e-08	6.27e-07			ATXN1,CACNA1C,CACNA1D,CACNA2D3,CACNB4,CNTN5,GABRB2,GABRB3,KCND3,KCNMA1,NTRK2,SLC35F1,SLC8A1,THRB,TRIO	15
Cell Morphology,Cellular Assembly and Organization,Cellular Development,Cellular Function and Maintenance,Cellular Growth and Proliferation,Embryonic Development,Nervous System Development and Function,Organismal Development,Tissue Development,Tissue Morphology	Morphology of dendritic spines	4.65e-08	6.69e-07			ARHGEF7,CAMK2A,CHN1,CTNNA2,CTNND2,DSCAM,GRM5,LRFN2,LRRC7,MAGI2,PCDH9,SORBS2	12
Cell Morphology,Cellular Movement,Nervous System Development and Function	Innervation of neurons	4.91e-08	7.05e-07			CACNA1D,EFNA5,GABRB2,GABRB3,KCNMA1,NTRK2,NTRK3,PLXNA4,RIMS1,RIMS2,TENM3	11
Amino Acid Metabolism,Molecular Transport,Small Molecule Biochemistry	Secretion of amino acids	5.28e-08	7.57e-07		0	CACNB4,GRIN2B,GRM7,NTRK2,PPFIA2,PRKG1,PTPRN2,RIMS1,SNAP25,SYT1	10
Cancer,Hematological Disease,Immunological Disease,Organismal Injury and Abnormalities	Diffuse lymphoma	5.39e-08	7.7e-07			ADAMTSL1,AGBL4,AMPH,ARPP21,CADPS,CNTN4,CNTNAP5,CTNNA2,DMD,FRMPD4,HECW2,HSPA12A,IL1RAPL2,KALRN,LRP1B,LRRC7,MAP1B,MDGA2,MICAL2,NAV3,NETO1,NRXN1,PCLO,PDZRN3,PPFIA2,PPP3CA,PRKCB,PTPRD,RIMS1,ROBO2,RYR2,RYR3,SHISA9,SORCS1,SYNE1,SYT1,TMEM132D,TNIK,UNC5C	39
Cancer,Gastrointestinal Disease,Organismal Injury and Abnormalities	Cecum adenocarcinoma	6.28e-08	8.95e-07			AFF3,AGBL4,ASTN2,ATXN1,CACNA1B,CSMD1,DGKB,DGKI,DOCK3,FHOD3,FSTL4,GALNT17,KCNB2,KCND3,MLLT3,NBEA,NRG1,PCDH7,PCDH9,PCLO,PDE10A,PHACTR1,PLCB1,PTPRD,RALYL,ROBO2,RYR3,SH3RF3,SLIT3,SSBP3,SYN3,TENM3,TRIO	33
Amino Acid Metabolism,Molecular Transport,Small Molecule Biochemistry	Secretion of L-glutamic acid	6.65e-08	9.46e-07		-0.152	GRIN2B,GRM7,NTRK2,PPFIA2,PRKG1,PTPRN2,RIMS1,SNAP25,SYT1	9
Neurological Disease,Organismal Injury and Abnormalities	Encephalopathy with early-onset epilepsy	6.76e-08	9.59e-07			CACNA1E,FGF12,GABBR2,GABRB2,GABRB3,GRIN2B,KCNQ3,PHACTR1,PLCB1,PPP3CA,RYR3,WWOX	12
Cell Morphology,Cellular Assembly and Organization,Cellular Development,Cellular Function and Maintenance,Cellular Growth and Proliferation,Nervous System Development and Function,Organismal Development,Tissue Development	Axonogenesis	7.16e-08	1.01e-06	Increased	3.233	ANK3,CHN1,CNTN4,CTNNA2,DCC,DCLK1,EFNA5,KALRN,LRRC4C,MAP1B,MAP2,NFIA,NIN,NTRK2,NTRK3,PRKG1,RIMS1,ROBO2,TENM4	19
Cell Morphology,Cell-To-Cell Signaling and Interaction,Cellular Assembly and Organization,Nervous System Development and Function,Tissue Morphology	Morphology of synapse	7.4e-08	1.05e-06			CACNA1D,CAMK2A,DLGAP2,ERC2,KALRN,LRFN2,NRG1,SH3GL2,SH3GL3,SYNE1,TAFA2,TNR	12
Cell Morphology,Cellular Movement,Nervous System Development and Function	Innervation of hair cells	7.44e-08	1.05e-06			CACNA1D,GABRB2,GABRB3,KCNMA1,NTRK2,NTRK3	6
Cell Morphology,Nervous System Development and Function	Innervation of cochlea cells	7.44e-08	1.05e-06			CACNA1D,GABRB2,GABRB3,KCNMA1,NTRK2,NTRK3	6
Cell-To-Cell Signaling and Interaction,Nervous System Development and Function	Action potential of neurons	7.55e-08	1.06e-06			ANK3,CACNA1D,CAMK2A,DPP6,GABBR2,GRIA1,GRIN2B,GRM5,KCND2,KCNMA1,LRRTM4,NTRK2,RIMS1,SHISA9	14
Organismal Injury and Abnormalities	Non-cancer pain	7.55e-08	1.06e-06			CACNA1B,CACNA1C,CACNA1D,CACNA2D3,CACNB4,GABRB2,GABRB3,GRIN2A,GRIN2B,NRG1,PDE10A,PDE4B,PDE4D,SNAP25	14
Neurological Disease	Ataxia	8.05e-08	1.12e-06	Decreased	-2.389	ANK3,ATP2B2,ATXN1,CACNB4,CNTN1,DOCK3,FGF14,FRMD4A,GPM6B,KCND3,KCNMA1,MAP1B,NCAM1,NRCAM,PPP2R2B,PRICKLE2,RORA,SMYD3,SYNE1,TRIO,WWOX	21
Cancer,Endocrine System Disorders,Gastrointestinal Disease,Organismal Injury and Abnormalities	Digestive system neuroendocrine tumor	8.75e-08	1.22e-06			ADCY2,AFF3,AGAP1,AKAP6,AMPH,ASTN1,CACNA1C,CAMK2A,CSMD2,CTNND2,DLC1,DOCK3,FAM155A,KCND3,NAV2,NCAM1,NRCAM,NRG1,NTRK2,PCDH7,PCSK2,PPFIA2,RIT2,ROBO2,SYNE1,TENM3,TNIK,ZNF804A	28
Cardiovascular Disease,Organismal Injury and Abnormalities	Syndromic arrhythmia	8.86e-08	1.23e-06			ANK2,CACNA1C,CACNA1D,CACNA1E,CACNB4,CALM1 (includes others),DPP6,ESRRG,KCND3,NOS1AP,RIMS1,RYR2	12
Behavior	Nest building behavior	9.17e-08	1.27e-06		1.982	CNTNAP2,COL19A1,GABRB3,KALRN,LRRC7,NRXN1,PEX5L	7
Neurological Disease	Pediatric-onset neurological disease	1.03e-07	1.43e-06			CACNA1E,CNTNAP2,FGF12,GABBR2,GABRB3,GRIN2A,GRIN2B,KCNQ3,PDE10A,PHACTR1,PLCB1,PRICKLE2,RBFOX1,RBFOX3,RYR3,SYNE1,WWOX	17
Neurological Disease,Organismal Injury and Abnormalities	Partial seizure without secondary generalization	1.05e-07	1.45e-06			CACNA1B,CACNA2D3,GABRB2,GABRB3,GABRG3,GRIA1,GRIN2A,GRIN2B	8
Neurological Disease,Organismal Injury and Abnormalities	Partial seizure with secondary generalization	1.05e-07	1.45e-06			CACNA1B,CACNA2D3,GABRB2,GABRB3,GABRG3,GRIA1,GRIN2A,GRIN2B	8
Cell Morphology	Abnormal morphology of plasma membrane	1.07e-07	1.48e-06			CACNA1D,CAMK2A,DLGAP2,DMD,ERC2,GRM5,KALRN,LRFN2,PCDH9,SH3GL2,SH3GL3,SYNE1,TAFA2,TNR	14
Cancer,Endocrine System Disorders,Organismal Injury and Abnormalities	Carcinoid tumor	1.09e-07	1.5e-06			ADCY2,AFF3,AGAP1,AKAP6,AMPH,ASTN1,CACNA1C,CAMK2A,CSMD2,CTNND2,DLC1,DOCK3,FAM155A,KCND3,NAV2,NRCAM,NRG1,NTRK2,PCDH7,PPFIA2,RIT2,ROBO2,SYNE1,TENM3,TNIK,ZNF804A	26
Cell-To-Cell Signaling and Interaction,Nervous System Development and Function	Excitatory postsynaptic current	1.11e-07	1.51e-06			CADPS,CADPS2,GABBR2,GRIN2A,LRFN2,NRXN1,PLCB1,RIMS1,SYN3,SYT1	10
Cell Morphology,Cellular Movement,Nervous System Development and Function	Innervation of sensory neurons	1.2e-07	1.63e-06			CACNA1D,EFNA5,GABRB2,GABRB3,KCNMA1,NTRK2,NTRK3,PLXNA4,TENM3	9
Cancer,Hematological Disease,Immunological Disease,Organismal Injury and Abnormalities	Chronic leukemia	1.2e-07	1.63e-06			ADGRB3,ANK2,ARHGAP26,ATRNL1,ATXN1,BMPER,CNTNAP2,COL19A1,CTNND2,DGKB,DSCAM,FRAS1,GABRB2,GABRB3,GABRG3,LRP1B,MAGI1,MAGI2,NETO1,NTRK2,PCLO,PDE4D,PPP3CA,PRICKLE2,PRKCB,R3HDM1,SETBP1,SLC24A2,SORCS3,TRIO,ZBTB16	31
Cellular Development,Cellular Growth and Proliferation,Nervous System Development and Function,Tissue Development	Growth of axons	1.34e-07	1.82e-06	Increased	2.259	CELF2,CHN1,DCC,DCLK1,EXT1,GPM6A,LRRC4C,MAP1B,NCAM1,NFIA,NRG1,NTRK2,PLXNA4,SNAP25,SYN3,TRIO	16
Cancer,Hematological Disease,Immunological Disease,Organismal Injury and Abnormalities	Mature B cell malignant tumor	1.53e-07	2.08e-06			ADAMTSL1,AGBL4,AMPH,ARPP21,ATP2B2,CADPS,CNTN4,CNTNAP5,CSMD1,CTNNA2,DCC,DMD,FMN2,FRMPD4,HECW2,HS6ST3,HSPA12A,IL1RAPL2,KALRN,KAZN,LRP1B,LRRC7,MALAT1,MAP1B,MDGA2,MICAL2,MLLT3,MYT1L,NAV3,NCAM1,NETO1,NRG3,NRXN1,NTRK2,PCLO,PDZRN3,PPFIA2,PPP3CA,PRKCB,PTPRD,RIMS1,ROBO2,RYR2,RYR3,SHISA9,SORCS1,SYNE1,SYT1,TMEM132D,TNIK,TRIO,UNC5C	52
Cellular Function and Maintenance,Molecular Transport	Exocytosis by cells	1.6e-07	2.16e-06		1.04	CACNA1D,CADPS,CADPS2,CAMK2A,IL1RAPL1,NRG1,PCLO,PLCL1,RIMS2,SNAP25,STXBP5L,SYT1,VSNL1	13
Endocrine System Disorders,Gastrointestinal Disease,Metabolic Disease,Organismal Injury and Abnormalities,Renal and Urological Disease	Diabetic nephropathy	1.6e-07	2.16e-06			ATRNL1,CACNA1C,CACNA1D,CACNA2D3,COL19A1,DLC1,DLG2,DMD,ELMO1,KCNMA1,LDB2,MAGI2,MEF2C,PDE10A,PDE4B,PDE4D,PRKN,RALYL,RAPGEF5,ROBO2,SLC8A1,SLIT3,SPOCK1,TNIK,UNC5D,ZBTB16	26
Cancer,Endocrine System Disorders,Gastrointestinal Disease,Organismal Injury and Abnormalities	Neuroendocrine gastroenteropancreatic tumor	1.87e-07	2.52e-06			ADCY2,AFF3,AGAP1,AKAP6,AMPH,ASTN1,CACNA1C,CAMK2A,CSMD2,DLC1,DOCK3,FAM155A,KCND3,NAV2,NCAM1,NRCAM,NRG1,NTRK2,PCDH7,PCSK2,PPFIA2,RIT2,ROBO2,SYNE1,TENM3,ZNF804A	26
Cardiovascular Disease,Neurological Disease,Organismal Injury and Abnormalities	Stroke	1.96e-07	2.63e-06			CACNA1B,CACNA1C,CACNA1D,CACNA2D3,CACNB4,DLG2,GABRB2,GABRB3,GABRG3,GRIA1,GRIN2A,GRIN2B,NTRK2,PDE10A,PDE4B,PDE4D,PRKCB,SNAP25,VSNL1	19
Cell Morphology,Nervous System Development and Function	Innervation	1.96e-07	2.63e-06			CACNA1D,CHN1,DCC,EFNA5,GABRB2,GABRB3,KCNMA1,NTRK2,NTRK3,PLXNA4,RIMS1,RIMS2,ROBO2,TENM3	14
Cell Morphology,Cell-To-Cell Signaling and Interaction,Cellular Assembly and Organization,Nervous System Development and Function,Neurological Disease,Tissue Morphology	Abnormal morphology of synapse	2.02e-07	2.71e-06			CACNA1D,CAMK2A,DLGAP2,ERC2,KALRN,LRFN2,SH3GL2,SH3GL3,SYNE1,TAFA2,TNR	11
Developmental Disorder,Neurological Disease,Organismal Injury and Abnormalities	Developmental epileptic encephalopathy	2.25e-07	3e-06			CACNA1E,FGF12,GABBR2,GABRB2,GABRB3,GRIN2B,NTRK2,PHACTR1,PLCB1,PPP3CA,RYR3,WWOX	12
Cell-To-Cell Signaling and Interaction,Nervous System Development and Function	Action potential of intercellular junctions	2.63e-07	3.51e-06			NTRK2,RIMS1,RIMS2,SNAP25,STXBP5L	5
Hereditary Disorder,Neurological Disease,Organismal Injury and Abnormalities	Benign rolandic epilepsy	2.9e-07	3.86e-06			CNTNAP2,GRIN2A,KCNQ3,PLCB1,PRICKLE2,RBFOX1,RBFOX3,WWOX	8
Molecular Transport,Small Molecule Biochemistry	Release of catecholamine	2.91e-07	3.87e-06		-0.089	ARHGEF7,CADPS,GABRB3,GRIN2A,KCNH1,NOS1AP,NTRK2,PRKCB,PRKN,SNAP25,SYN3	11
Neurological Disease	Neurodegeneration	2.93e-07	3.88e-06	Decreased	-2.838	AGBL4,ANK3,ATXN1,CACNA1D,GABRB2,GABRB3,GPM6B,GRID1,GRIN2B,KCNMA1,NCAM1,NMNAT2,NTRK2,NTRK3,OXR1,PRKN,RYR3,SH3GL2,SNAP25,STXBP5L,THRB,UNC5C	22
Behavior	Social exploration	3.04e-07	4.02e-06			BRINP1,CADPS2,COL19A1,DLGAP1,DLGAP2,GRIA1,LRFN2,NRCAM,SYN3	9
Cancer,Endocrine System Disorders,Gastrointestinal Disease,Organismal Injury and Abnormalities	Pancreatic carcinoid tumor	3.09e-07	4.08e-06			ADCY2,AFF3,AGAP1,AKAP6,AMPH,ASTN1,CACNA1C,CAMK2A,CSMD2,DLC1,DOCK3,FAM155A,KCND3,NAV2,NRCAM,NRG1,PCDH7,PPFIA2,RIT2,ROBO2,SYNE1,TENM3,ZNF804A	23
Developmental Disorder,Hereditary Disorder,Neurological Disease,Organismal Injury and Abnormalities	Autosomal dominant mental retardation	3.26e-07	4.3e-06			CAMK2A,DPP6,GABBR2,GRIN2B,KCNH1,KCNQ5,KIRREL3,MEF2C,MYT1L,PPP3CA,RORA,SETBP1,SMYD3,TRIO	14
Cardiovascular Disease,Organismal Injury and Abnormalities	Carotid artery stenosis	3.52e-07	4.62e-06			CACNA1C,CACNA1D,CACNA2D3,GABRB2,GABRB3,GABRG3,GRIA1	7
Organismal Injury and Abnormalities	Chronic pain	3.6e-07	4.71e-06			CACNA1B,CACNA1C,CACNA1D,CACNA2D3,CACNB4,GABBR2,GRIN2A,GRIN2B,NRG1,PDE4B,PDE4D,SNAP25	12
Psychological Disorders	Depressive disorder	4.2e-07	5.49e-06			CACNA1B,CACNA1C,CACNA1D,CACNA2D3,CAMK2A,DIP2C,GABBR2,GABRB2,GABRB3,GABRG3,GRIA1,GRIN2A,GRIN2B,GRM5,MICAL2,NCAM1,NRG1,PDE10A,PDE1A,THRB	20
Cancer,Endocrine System Disorders,Organismal Injury and Abnormalities,Reproductive System Disease	Ovarian serous tumor	4.54e-07	5.93e-06			ADAMTSL1,ADCY2,AGBL4,AKAP6,ASTN1,CADPS2,CNTNAP5,CSMD1,CTNNA2,DCLK1,DGKB,DOCK3,ENOX1,GRIN2B,HIVEP3,KALRN,LHFPL6,LRP1B,MALAT1,MICAL2,MMP16,NAV3,NFIA,NLGN1,NTRK2,NTRK3,PBX1,PPFIA2,PPP3CA,PTPRD,RYR3,SH3RF3,SNTG1,STXBP5L,SYNE1,TENM4,ZFPM2	37
Cancer,Neurological Disease,Organismal Injury and Abnormalities	Atypical meningioma	4.57e-07	5.95e-06			ADCY2,ATRNL1,ATXN1,CTNNA2,CTNND2,FAM155A,FOXP2,GRIN2A,KCNQ3,KCNQ5,LRP1B,LRRC7,MAPK10,MLLT3,NBEA,NRG1,NTRK2,RYR2,SYNE1	19
Endocrine System Disorders,Gastrointestinal Disease,Metabolic Disease,Organismal Injury and Abnormalities	Non-insulin-dependent diabetes mellitus	4.61e-07	5.99e-06			ANK2,CACNA1D,CNTNAP2,CNTNAP5,DGKB,DIP2C,DLGAP2,JAZF1,KCNQ1OT1,KCTD16,KIRREL3,MAPK10,NTRK2,PDE4B,PDE4D,PPP3CA,PRKCB,RBFOX1,ROBO2,RYR3,SAMD12,SPOCK1,TMEFF2,TSPAN5,ZBTB16,ZMAT4	26
Cardiovascular Disease,Neurological Disease,Organismal Injury and Abnormalities	Cerebrovascular dysfunction	4.67e-07	6.05e-06			CACNA1B,CACNA1C,CACNA1D,CACNA2D3,CACNB4,DLG2,GABRB2,GABRB3,GABRG3,GRIA1,GRIN2A,GRIN2B,HSPA12A,MALAT1,NTRK2,PDE10A,PDE4B,PDE4D,PRKCB,SNAP25,VSNL1	21
Cancer,Endocrine System Disorders,Gastrointestinal Disease,Organismal Injury and Abnormalities	Pancreatic endocrine tumor	4.82e-07	6.24e-06			ADCY2,AFF3,AGAP1,AKAP6,AMPH,ASTN1,CACNA1C,CAMK2A,CSMD2,DLC1,DOCK3,FAM155A,KCND3,NAV2,NRCAM,NRG1,NTRK2,PCDH7,PCSK2,PPFIA2,RIT2,ROBO2,SYNE1,TENM3,ZNF804A	25
Organismal Injury and Abnormalities	Discomfort	4.84e-07	6.25e-06		0.254	CACNA1B,CACNA1C,CACNA1D,CACNA2D3,CACNB4,GABBR2,GABRB2,GABRB3,GABRG3,GRIA1,GRIN2A,GRIN2B,GRM5,KCND3,NRG1,NTRK2,PDE10A,PDE4B,PDE4D,PRKCB,SNAP25	21
Molecular Transport	Transmembrane transport of ion	5.02e-07	6.47e-06			ASIC2,ATP2B2,CACNA1B,CACNA1C,CACNA1D,CACNA1E,GABRB2,GABRB3,KCNB2,KCND2,KCNH1,KCNQ3,KCNQ5,RYR2,RYR3,SLC24A2,SLC8A1,TRPM3	18
Cancer,Organismal Injury and Abnormalities	Mucosal melanoma	5.18e-07	6.66e-06			ANKS1B,ARHGAP26,CACNA1B,CADPS,CNTNAP5,CSMD1,CSMD2,CTNND2,FRMD4A,GRIN2A,HIVEP3,IL1RAPL2,KCNB2,LRRC7,NAV3,NRCAM,PRKCB,PRKG1,PTPRT,RBFOX3,RYR3,SH3RF3,TENM3,TENM4,TMEFF2,TMEM132D	26
Neurological Disease,Organismal Injury and Abnormalities	Infantile or early childhood epileptic encephalopathy	5.33e-07	6.85e-06			CACNA1E,FGF12,GABBR2,GABRB2,GABRB3,GRIN2B,PHACTR1,PLCB1,PPP3CA,RYR3,WWOX	11
Developmental Disorder,Hereditary Disorder,Organismal Injury and Abnormalities	Familial congenital malformation	5.54e-07	7.09e-06	Decreased	-2.392	AFF3,ANK2,ATXN1,BMPER,CACNA1C,CACNA1D,CALM1 (includes others),CHN1,CNTN1,CNTN5,CNTNAP2,CTNNA2,DCC,DLC1,DMD,DOCK3,EXT1,FMN1,FRAS1,FRMD4A,GABBR2,GABRG3,GRIN2A,GRIN2B,HECW2,KAZN,KCNH1,KCNMA1,KCNQ1OT1,KCNQ3,LARGE1,LRMDA,MAGI2,MAP1B,MEF2C,NAV2,NIN,NOS1AP,NRXN1,NTRK2,PBX1,PCLO,PDE4D,PLCB1,PLXNA4,PPP3CA,PRKG1,PSD3,ROBO2,RYR2,RYR3,SETBP1,SMYD3,SNAP25,SYNE1,TENM3,THRB,TRIO,TRPM3,ZBTB16,ZFPM2	61
Infectious Diseases	COVID-19	5.77e-07	7.38e-06			AGAP1,ANK3,CACNA1C,CACNA1D,CACNB4,DOCK4,FOXP2,GABRB3,GRIN2B,KCNQ3,NBEA,NRG1,NTRK2,PCLO,PDE10A,PDE4B,PDE4D,PLCB1,PPP3CA,RIMS1,RORA,SYNE1,THRB,TNIK	24
Cancer,Organismal Injury and Abnormalities	Pelvic carcinosarcoma	5.81e-07	7.41e-06			AKAP6,CACNA1B,CNTNAP2,DLG2,DLGAP2,ENOX1,FARS2,FMN2,FMNL2,IL1RAPL2,KCNB2,LDB2,LUZP2,MTUS2,MYT1L,NAV2,NBEA,NRXN1,NTRK2,NTRK3,PCLO,PDZRN3,PRKG1,PTPRD,PTPRT,RYR2,RYR3,SYN3,SYNE1,UNC5D	30
Cancer,Organismal Injury and Abnormalities,Reproductive System Disease	Malignant mixed Mullerian tumor	5.95e-07	7.58e-06			AKAP6,CACNA1B,CNTNAP2,DLG2,DLGAP2,ENOX1,FARS2,FMN2,FMNL2,IL1RAPL2,KCNB2,LDB2,LUZP2,MTUS2,MYT1L,NAV2,NBEA,NRXN1,NTRK2,NTRK3,PCLO,PDZRN3,PRKG1,PTPRD,PTPRT,RYR2,RYR3,SYN3,SYNE1,UNC5D	30
Cellular Function and Maintenance,Tissue Development	Organization of neurons	6.29e-07	7.98e-06			ANK3,ATP2B2,CBLN2,CTNND2,DCC,GPM6A,LRRTM4,MALAT1,NLGN1,PCLO,TNR	11
Cell Morphology,Nervous System Development and Function,Neurological Disease,Tissue Morphology	Abnormal morphology of dendrites	6.29e-07	7.98e-06			ATXN1,CADPS2,CNTN1,GRIA1,GRM5,LRFN2,MAP1B,NTRK2,PCDH9,SORBS2,TAFA2	11
Embryonic Development,Nervous System Development and Function,Organ Development,Organismal Development,Tissue Development	Formation of cerebellum	6.5e-07	8.22e-06			ATP2B2,ATXN1,CNTN1,GABRB3,KHDRBS2,NAV2,NFIA,NTRK2,RORA,THRB,TRIO,UNC5C	12
Cell-To-Cell Signaling and Interaction,Cellular Assembly and Organization,Cellular Function and Maintenance,Tissue Development	Organization of synapse	7.28e-07	9.19e-06			ANK3,ATP2B2,CBLN2,CTNND2,GPM6A,LRRTM4,MALAT1,NLGN1,PCLO,TNR	10
Neurological Disease	Degeneration of nervous system	7.4e-07	9.33e-06	Decreased	-2.758	AGBL4,ANK3,ATXN1,CACNA1D,GABRB2,GABRB3,GPM6B,GRID1,GRIN2B,KCNMA1,NCAM1,NMNAT2,NTRK2,NTRK3,PRKN,RYR3,SH3GL2,SNAP25,THRB,UNC5C	20
Auditory Disease,Organismal Injury and Abnormalities	Abnormal function of inner ear	8.45e-07	1.06e-05			CACNA1D,GABRB2,GABRB3,GRID1,KCNMA1,THRB	6
Developmental Disorder,Neurological Disease,Organismal Injury and Abnormalities	Neurodevelopmental disorder with seizures	9.38e-07	1.18e-05			CACNA1B,CACNA1E,FGF12,GABBR2,GABRB3,GRIN2B,GRM7,PHACTR1,PLCB1,RYR3,WWOX	11
Inflammatory Disease,Neurological Disease,Skeletal and Muscular Disorders	Multiple Sclerosis	9.41e-07	1.18e-05			AK5,BRINP1,CACNA1B,FHIT,GABBR2,GABRB2,GABRB3,GABRG3,GRIN2A,GRIN2B,KCNB2,KCND2,KCND3,KCNMA1,NRCAM,NTRK2,PRKN,SNAP25	18
Cardiovascular Disease,Organismal Injury and Abnormalities	Abnormality of heart ventricle	9.74e-07	1.22e-05		-1.355	ANK2,CACNA1C,CACNA1D,CACNA2D3,DMD,FGF12,GABRB2,GABRB3,GABRG3,GRIA1,KCTD16,MEF2C,NRG1,NTRK3,PBX1,PDE4B,PDE4D,PPP3CA,PRKCB,PRKG1,RPS6KA2,RYR2,SGCD,SLC8A1,ZFPM2	25
Cellular Movement	Cell movement of brain cells	1.01e-06	1.26e-05		0.218	ASTN1,CADPS2,CTNNA2,DCLK1,NFIA,NRCAM,NTRK2,ROBO2,TNR,TRIO,UNC5D	11
Cellular Assembly and Organization	Priming of vesicles	1.08e-06	1.34e-05			CADPS,CADPS2,ERC2,RIMS1,RIMS2,SNAP25	6
Embryonic Development,Nervous System Development and Function,Organ Development,Organismal Development,Tissue Development	Formation of rhombencephalon	1.11e-06	1.37e-05			ATP2B2,ATXN1,CNTN1,DLC1,GABRB3,KHDRBS2,NAV2,NFIA,NTRK2,RORA,THRB,TRIO,UNC5C	13
Organismal Injury and Abnormalities	Acute pain	1.19e-06	1.48e-05			CACNA1B,CACNA2D3,GABBR2,GABRB2,GABRB3,GABRG3,GRIA1,GRIN2A,GRIN2B	9
Organismal Injury and Abnormalities	Extraintestinal functional disorder	1.22e-06	1.51e-05	Decreased	-2.425	ATXN1,CACNA1B,CACNA1C,CACNA1D,CACNA2D3,CACNB4,CADPS2,DCC,DSCAM,FMN2,GABRB2,GABRB3,GABRG3,GRIN2A,GRIN2B,GRM5,KCNB2,NRXN1,PDE4B,PDE4D,SH3GL2,SH3GL3,SNAP25,THRB	24
